# Supplementary material for: Fall prediction in a quiet standing balance test via machine learning: Is it possible?
Source: PLoS One. 2024 Apr 16;19(4):e0296355. doi: 10.1371/journal.pone.0296355 (PMC11020412; doi:10.1371/journal.pone.0296355)
Supplement: S1 Data — (XLSX) [file pone.0296355.s001.xlsx]

## Sheet: Sheet1
Trial	Subject	Vision	Surface	Age	AgeGroup	Gender	Height	Weight	BMI	FootLen	Nationality	SkinColor	Ystudy	Footwear	Illness	Illness2	Nmedication	Medication	Ortho-Prosthesis	Ortho-Prosthesis2	Disability	Disability2	Falls12m	FES_1	FES_2	FES_3	FES_4	FES_5	FES_6	FES_7	FES_T	FES_S	IPAQ_1a	IPAQ_1b	IPAQ_2a	IPAQ_2b	IPAQ_3a	IPAQ_3b	IPAQ_4a	IPAQ_4b	IPAQ_S	TMT_timeA	TMT_errorsA	TMT_timeB	TMT_errorsB	Best_1	Best_2	Best_3l	Best_3r
BDS00001	1	Open	Firm	33	Young	F	157.5	54.2	21.85	21.8	Brazil	Yellow	17	Flip-Flops	Yes	Hypothyroidism	1	Oral contraceptive	Yes	Corrective lens	No	No	0	1	1	1	1	1	1	1	7	Low Concern	7	120	2	90	3	30	0.21	0.17	High	14.06	0	19.69	0	2	2	2	2
BDS00002	1	Open	Firm	33	Young	F	157.5	54.2	21.85	21.8	Brazil	Yellow	17	Flip-Flops	Yes	Hypothyroidism	1	Oral contraceptive	Yes	Corrective lens	No	No	0	1	1	1	1	1	1	1	7	Low Concern	7	120	2	90	3	30	0.21	0.17	High	14.06	0	19.69	0	2	2	2	2
BDS00003	1	Open	Firm	33	Young	F	157.5	54.2	21.85	21.8	Brazil	Yellow	17	Flip-Flops	Yes	Hypothyroidism	1	Oral contraceptive	Yes	Corrective lens	No	No	0	1	1	1	1	1	1	1	7	Low Concern	7	120	2	90	3	30	0.21	0.17	High	14.06	0	19.69	0	2	2	2	2
BDS00004	1	Closed	Firm	33	Young	F	157.5	54.2	21.85	21.8	Brazil	Yellow	17	Flip-Flops	Yes	Hypothyroidism	1	Oral contraceptive	Yes	Corrective lens	No	No	0	1	1	1	1	1	1	1	7	Low Concern	7	120	2	90	3	30	0.21	0.17	High	14.06	0	19.69	0	2	2	2	2
BDS00005	1	Closed	Firm	33	Young	F	157.5	54.2	21.85	21.8	Brazil	Yellow	17	Flip-Flops	Yes	Hypothyroidism	1	Oral contraceptive	Yes	Corrective lens	No	No	0	1	1	1	1	1	1	1	7	Low Concern	7	120	2	90	3	30	0.21	0.17	High	14.06	0	19.69	0	2	2	2	2
BDS00006	1	Closed	Firm	33	Young	F	157.5	54.2	21.85	21.8	Brazil	Yellow	17	Flip-Flops	Yes	Hypothyroidism	1	Oral contraceptive	Yes	Corrective lens	No	No	0	1	1	1	1	1	1	1	7	Low Concern	7	120	2	90	3	30	0.21	0.17	High	14.06	0	19.69	0	2	2	2	2
BDS00007	1	Open	Foam	33	Young	F	157.5	54.2	21.85	21.8	Brazil	Yellow	17	Flip-Flops	Yes	Hypothyroidism	1	Oral contraceptive	Yes	Corrective lens	No	No	0	1	1	1	1	1	1	1	7	Low Concern	7	120	2	90	3	30	0.21	0.17	High	14.06	0	19.69	0	2	2	2	2
BDS00008	1	Open	Foam	33	Young	F	157.5	54.2	21.85	21.8	Brazil	Yellow	17	Flip-Flops	Yes	Hypothyroidism	1	Oral contraceptive	Yes	Corrective lens	No	No	0	1	1	1	1	1	1	1	7	Low Concern	7	120	2	90	3	30	0.21	0.17	High	14.06	0	19.69	0	2	2	2	2
BDS00009	1	Open	Foam	33	Young	F	157.5	54.2	21.85	21.8	Brazil	Yellow	17	Flip-Flops	Yes	Hypothyroidism	1	Oral contraceptive	Yes	Corrective lens	No	No	0	1	1	1	1	1	1	1	7	Low Concern	7	120	2	90	3	30	0.21	0.17	High	14.06	0	19.69	0	2	2	2	2
BDS00010	1	Closed	Foam	33	Young	F	157.5	54.2	21.85	21.8	Brazil	Yellow	17	Flip-Flops	Yes	Hypothyroidism	1	Oral contraceptive	Yes	Corrective lens	No	No	0	1	1	1	1	1	1	1	7	Low Concern	7	120	2	90	3	30	0.21	0.17	High	14.06	0	19.69	0	2	2	2	2
BDS00011	1	Closed	Foam	33	Young	F	157.5	54.2	21.85	21.8	Brazil	Yellow	17	Flip-Flops	Yes	Hypothyroidism	1	Oral contraceptive	Yes	Corrective lens	No	No	0	1	1	1	1	1	1	1	7	Low Concern	7	120	2	90	3	30	0.21	0.17	High	14.06	0	19.69	0	2	2	2	2
BDS00012	1	Closed	Foam	33	Young	F	157.5	54.2	21.85	21.8	Brazil	Yellow	17	Flip-Flops	Yes	Hypothyroidism	1	Oral contraceptive	Yes	Corrective lens	No	No	0	1	1	1	1	1	1	1	7	Low Concern	7	120	2	90	3	30	0.21	0.17	High	14.06	0	19.69	0	2	2	2	2
BDS00013	2	Open	Firm	27.58	Young	F	154	44	18.55	22.45	Brazil	Pardo/Brown	17	Walking shoes, Flip-Flops	No	No	0	No	No	No	No	No	0	1	1	1	2	1	1	1	8	Low Concern	6	30	2	60	2	60	0.54	0.54	Moderate	12.72	0	16.69	0	2	2	2	2
BDS00014	2	Open	Firm	27.58	Young	F	154	44	18.55	22.45	Brazil	Pardo/Brown	17	Walking shoes, Flip-Flops	No	No	0	No	No	No	No	No	0	1	1	1	2	1	1	1	8	Low Concern	6	30	2	60	2	60	0.54	0.54	Moderate	12.72	0	16.69	0	2	2	2	2
BDS00015	2	Open	Firm	27.58	Young	F	154	44	18.55	22.45	Brazil	Pardo/Brown	17	Walking shoes, Flip-Flops	No	No	0	No	No	No	No	No	0	1	1	1	2	1	1	1	8	Low Concern	6	30	2	60	2	60	0.54	0.54	Moderate	12.72	0	16.69	0	2	2	2	2
BDS00016	2	Closed	Firm	27.58	Young	F	154	44	18.55	22.45	Brazil	Pardo/Brown	17	Walking shoes, Flip-Flops	No	No	0	No	No	No	No	No	0	1	1	1	2	1	1	1	8	Low Concern	6	30	2	60	2	60	0.54	0.54	Moderate	12.72	0	16.69	0	2	2	2	2
BDS00017	2	Closed	Firm	27.58	Young	F	154	44	18.55	22.45	Brazil	Pardo/Brown	17	Walking shoes, Flip-Flops	No	No	0	No	No	No	No	No	0	1	1	1	2	1	1	1	8	Low Concern	6	30	2	60	2	60	0.54	0.54	Moderate	12.72	0	16.69	0	2	2	2	2
BDS00018	2	Closed	Firm	27.58	Young	F	154	44	18.55	22.45	Brazil	Pardo/Brown	17	Walking shoes, Flip-Flops	No	No	0	No	No	No	No	No	0	1	1	1	2	1	1	1	8	Low Concern	6	30	2	60	2	60	0.54	0.54	Moderate	12.72	0	16.69	0	2	2	2	2
BDS00019	2	Open	Foam	27.58	Young	F	154	44	18.55	22.45	Brazil	Pardo/Brown	17	Walking shoes, Flip-Flops	No	No	0	No	No	No	No	No	0	1	1	1	2	1	1	1	8	Low Concern	6	30	2	60	2	60	0.54	0.54	Moderate	12.72	0	16.69	0	2	2	2	2
BDS00020	2	Open	Foam	27.58	Young	F	154	44	18.55	22.45	Brazil	Pardo/Brown	17	Walking shoes, Flip-Flops	No	No	0	No	No	No	No	No	0	1	1	1	2	1	1	1	8	Low Concern	6	30	2	60	2	60	0.54	0.54	Moderate	12.72	0	16.69	0	2	2	2	2
BDS00021	2	Open	Foam	27.58	Young	F	154	44	18.55	22.45	Brazil	Pardo/Brown	17	Walking shoes, Flip-Flops	No	No	0	No	No	No	No	No	0	1	1	1	2	1	1	1	8	Low Concern	6	30	2	60	2	60	0.54	0.54	Moderate	12.72	0	16.69	0	2	2	2	2
BDS00022	2	Closed	Foam	27.58	Young	F	154	44	18.55	22.45	Brazil	Pardo/Brown	17	Walking shoes, Flip-Flops	No	No	0	No	No	No	No	No	0	1	1	1	2	1	1	1	8	Low Concern	6	30	2	60	2	60	0.54	0.54	Moderate	12.72	0	16.69	0	2	2	2	2
BDS00023	2	Closed	Foam	27.58	Young	F	154	44	18.55	22.45	Brazil	Pardo/Brown	17	Walking shoes, Flip-Flops	No	No	0	No	No	No	No	No	0	1	1	1	2	1	1	1	8	Low Concern	6	30	2	60	2	60	0.54	0.54	Moderate	12.72	0	16.69	0	2	2	2	2
BDS00024	2	Closed	Foam	27.58	Young	F	154	44	18.55	22.45	Brazil	Pardo/Brown	17	Walking shoes, Flip-Flops	No	No	0	No	No	No	No	No	0	1	1	1	2	1	1	1	8	Low Concern	6	30	2	60	2	60	0.54	0.54	Moderate	12.72	0	16.69	0	2	2	2	2
BDS00025	3	Closed	Firm	36.92	Young	M	161.7	63.4	24.25	23.1	Brazil	White	11	Boots	No	No	0	No	Yes	Bridge teeh	No	No	0	1	1	1	1	1	1	1	7	Low Concern	3	90	2	20	0	0	0.46	0.38	Moderate	28.94	0	50.84	0	2	2	2	2
BDS00026	3	Closed	Firm	36.92	Young	M	161.7	63.4	24.25	23.1	Brazil	White	11	Boots	No	No	0	No	Yes	Bridge teeh	No	No	0	1	1	1	1	1	1	1	7	Low Concern	3	90	2	20	0	0	0.46	0.38	Moderate	28.94	0	50.84	0	2	2	2	2
BDS00027	3	Closed	Firm	36.92	Young	M	161.7	63.4	24.25	23.1	Brazil	White	11	Boots	No	No	0	No	Yes	Bridge teeh	No	No	0	1	1	1	1	1	1	1	7	Low Concern	3	90	2	20	0	0	0.46	0.38	Moderate	28.94	0	50.84	0	2	2	2	2
BDS00028	3	Open	Firm	36.92	Young	M	161.7	63.4	24.25	23.1	Brazil	White	11	Boots	No	No	0	No	Yes	Bridge teeh	No	No	0	1	1	1	1	1	1	1	7	Low Concern	3	90	2	20	0	0	0.46	0.38	Moderate	28.94	0	50.84	0	2	2	2	2
BDS00029	3	Open	Firm	36.92	Young	M	161.7	63.4	24.25	23.1	Brazil	White	11	Boots	No	No	0	No	Yes	Bridge teeh	No	No	0	1	1	1	1	1	1	1	7	Low Concern	3	90	2	20	0	0	0.46	0.38	Moderate	28.94	0	50.84	0	2	2	2	2
BDS00030	3	Open	Firm	36.92	Young	M	161.7	63.4	24.25	23.1	Brazil	White	11	Boots	No	No	0	No	Yes	Bridge teeh	No	No	0	1	1	1	1	1	1	1	7	Low Concern	3	90	2	20	0	0	0.46	0.38	Moderate	28.94	0	50.84	0	2	2	2	2
BDS00031	3	Open	Foam	36.92	Young	M	161.7	63.4	24.25	23.1	Brazil	White	11	Boots	No	No	0	No	Yes	Bridge teeh	No	No	0	1	1	1	1	1	1	1	7	Low Concern	3	90	2	20	0	0	0.46	0.38	Moderate	28.94	0	50.84	0	2	2	2	2
BDS00032	3	Open	Foam	36.92	Young	M	161.7	63.4	24.25	23.1	Brazil	White	11	Boots	No	No	0	No	Yes	Bridge teeh	No	No	0	1	1	1	1	1	1	1	7	Low Concern	3	90	2	20	0	0	0.46	0.38	Moderate	28.94	0	50.84	0	2	2	2	2
BDS00033	3	Open	Foam	36.92	Young	M	161.7	63.4	24.25	23.1	Brazil	White	11	Boots	No	No	0	No	Yes	Bridge teeh	No	No	0	1	1	1	1	1	1	1	7	Low Concern	3	90	2	20	0	0	0.46	0.38	Moderate	28.94	0	50.84	0	2	2	2	2
BDS00034	3	Closed	Foam	36.92	Young	M	161.7	63.4	24.25	23.1	Brazil	White	11	Boots	No	No	0	No	Yes	Bridge teeh	No	No	0	1	1	1	1	1	1	1	7	Low Concern	3	90	2	20	0	0	0.46	0.38	Moderate	28.94	0	50.84	0	2	2	2	2
BDS00035	3	Closed	Foam	36.92	Young	M	161.7	63.4	24.25	23.1	Brazil	White	11	Boots	No	No	0	No	Yes	Bridge teeh	No	No	0	1	1	1	1	1	1	1	7	Low Concern	3	90	2	20	0	0	0.46	0.38	Moderate	28.94	0	50.84	0	2	2	2	2
BDS00036	3	Closed	Foam	36.92	Young	M	161.7	63.4	24.25	23.1	Brazil	White	11	Boots	No	No	0	No	Yes	Bridge teeh	No	No	0	1	1	1	1	1	1	1	7	Low Concern	3	90	2	20	0	0	0.46	0.38	Moderate	28.94	0	50.84	0	2	2	2	2
BDS00037	4	Open	Firm	61.75	Old	M	164	68.35	25.41	24.7	Brazil	Pardo/Brown	1	Walking shoes	No	No	0	No	Yes	Denture	No	No	1	1	2	1	2	1	1	1	9	Moderate Concern	7	120	7	120	0	0	0.17	0.25	High	46.87	0	300	4	2	2	2	2
BDS00038	4	Open	Firm	61.75	Old	M	164	68.35	25.41	24.7	Brazil	Pardo/Brown	1	Walking shoes	No	No	0	No	Yes	Denture	No	No	1	1	2	1	2	1	1	1	9	Moderate Concern	7	120	7	120	0	0	0.17	0.25	High	46.87	0	300	4	2	2	2	2
BDS00039	4	Open	Firm	61.75	Old	M	164	68.35	25.41	24.7	Brazil	Pardo/Brown	1	Walking shoes	No	No	0	No	Yes	Denture	No	No	1	1	2	1	2	1	1	1	9	Moderate Concern	7	120	7	120	0	0	0.17	0.25	High	46.87	0	300	4	2	2	2	2
BDS00040	4	Open	Foam	61.75	Old	M	164	68.35	25.41	24.7	Brazil	Pardo/Brown	1	Walking shoes	No	No	0	No	Yes	Denture	No	No	1	1	2	1	2	1	1	1	9	Moderate Concern	7	120	7	120	0	0	0.17	0.25	High	46.87	0	300	4	2	2	2	2
BDS00041	4	Open	Foam	61.75	Old	M	164	68.35	25.41	24.7	Brazil	Pardo/Brown	1	Walking shoes	No	No	0	No	Yes	Denture	No	No	1	1	2	1	2	1	1	1	9	Moderate Concern	7	120	7	120	0	0	0.17	0.25	High	46.87	0	300	4	2	2	2	2
BDS00042	4	Open	Foam	61.75	Old	M	164	68.35	25.41	24.7	Brazil	Pardo/Brown	1	Walking shoes	No	No	0	No	Yes	Denture	No	No	1	1	2	1	2	1	1	1	9	Moderate Concern	7	120	7	120	0	0	0.17	0.25	High	46.87	0	300	4	2	2	2	2
BDS00043	4	Closed	Foam	61.75	Old	M	164	68.35	25.41	24.7	Brazil	Pardo/Brown	1	Walking shoes	No	No	0	No	Yes	Denture	No	No	1	1	2	1	2	1	1	1	9	Moderate Concern	7	120	7	120	0	0	0.17	0.25	High	46.87	0	300	4	2	2	2	2
BDS00044	4	Closed	Foam	61.75	Old	M	164	68.35	25.41	24.7	Brazil	Pardo/Brown	1	Walking shoes	No	No	0	No	Yes	Denture	No	No	1	1	2	1	2	1	1	1	9	Moderate Concern	7	120	7	120	0	0	0.17	0.25	High	46.87	0	300	4	2	2	2	2
BDS00045	4	Closed	Foam	61.75	Old	M	164	68.35	25.41	24.7	Brazil	Pardo/Brown	1	Walking shoes	No	No	0	No	Yes	Denture	No	No	1	1	2	1	2	1	1	1	9	Moderate Concern	7	120	7	120	0	0	0.17	0.25	High	46.87	0	300	4	2	2	2	2
BDS00046	4	Closed	Firm	61.75	Old	M	164	68.35	25.41	24.7	Brazil	Pardo/Brown	1	Walking shoes	No	No	0	No	Yes	Denture	No	No	1	1	2	1	2	1	1	1	9	Moderate Concern	7	120	7	120	0	0	0.17	0.25	High	46.87	0	300	4	2	2	2	2
BDS00047	4	Closed	Firm	61.75	Old	M	164	68.35	25.41	24.7	Brazil	Pardo/Brown	1	Walking shoes	No	No	0	No	Yes	Denture	No	No	1	1	2	1	2	1	1	1	9	Moderate Concern	7	120	7	120	0	0	0.17	0.25	High	46.87	0	300	4	2	2	2	2
BDS00048	4	Closed	Firm	61.75	Old	M	164	68.35	25.41	24.7	Brazil	Pardo/Brown	1	Walking shoes	No	No	0	No	Yes	Denture	No	No	1	1	2	1	2	1	1	1	9	Moderate Concern	7	120	7	120	0	0	0.17	0.25	High	46.87	0	300	4	2	2	2	2
BDS00049	5	Closed	Firm	18.33	Young	F	162	56.45	21.51		Brazil	White	12	Boots	Yes	Asthma, Dermatitis, Keratoconus	1	Bronchodilator	No	No	No	No	0	1	1	1	1	1	1	1	7	Low Concern	7	240	5	360	1	300	0.42	0.5	High	30.38	0	61.57	2	2	2	2	2
BDS00050	5	Closed	Firm	18.33	Young	F	162	56.45	21.51		Brazil	White	12	Boots	Yes	Asthma, Dermatitis, Keratoconus	1	Bronchodilator	No	No	No	No	0	1	1	1	1	1	1	1	7	Low Concern	7	240	5	360	1	300	0.42	0.5	High	30.38	0	61.57	2	2	2	2	2
BDS00051	5	Closed	Firm	18.33	Young	F	162	56.45	21.51		Brazil	White	12	Boots	Yes	Asthma, Dermatitis, Keratoconus	1	Bronchodilator	No	No	No	No	0	1	1	1	1	1	1	1	7	Low Concern	7	240	5	360	1	300	0.42	0.5	High	30.38	0	61.57	2	2	2	2	2
BDS00052	5	Closed	Foam	18.33	Young	F	162	56.45	21.51		Brazil	White	12	Boots	Yes	Asthma, Dermatitis, Keratoconus	1	Bronchodilator	No	No	No	No	0	1	1	1	1	1	1	1	7	Low Concern	7	240	5	360	1	300	0.42	0.5	High	30.38	0	61.57	2	2	2	2	2
BDS00053	5	Closed	Foam	18.33	Young	F	162	56.45	21.51		Brazil	White	12	Boots	Yes	Asthma, Dermatitis, Keratoconus	1	Bronchodilator	No	No	No	No	0	1	1	1	1	1	1	1	7	Low Concern	7	240	5	360	1	300	0.42	0.5	High	30.38	0	61.57	2	2	2	2	2
BDS00054	5	Closed	Foam	18.33	Young	F	162	56.45	21.51		Brazil	White	12	Boots	Yes	Asthma, Dermatitis, Keratoconus	1	Bronchodilator	No	No	No	No	0	1	1	1	1	1	1	1	7	Low Concern	7	240	5	360	1	300	0.42	0.5	High	30.38	0	61.57	2	2	2	2	2
BDS00055	5	Open	Firm	18.33	Young	F	162	56.45	21.51		Brazil	White	12	Boots	Yes	Asthma, Dermatitis, Keratoconus	1	Bronchodilator	No	No	No	No	0	1	1	1	1	1	1	1	7	Low Concern	7	240	5	360	1	300	0.42	0.5	High	30.38	0	61.57	2	2	2	2	2
BDS00056	5	Open	Firm	18.33	Young	F	162	56.45	21.51		Brazil	White	12	Boots	Yes	Asthma, Dermatitis, Keratoconus	1	Bronchodilator	No	No	No	No	0	1	1	1	1	1	1	1	7	Low Concern	7	240	5	360	1	300	0.42	0.5	High	30.38	0	61.57	2	2	2	2	2
BDS00057	5	Open	Firm	18.33	Young	F	162	56.45	21.51		Brazil	White	12	Boots	Yes	Asthma, Dermatitis, Keratoconus	1	Bronchodilator	No	No	No	No	0	1	1	1	1	1	1	1	7	Low Concern	7	240	5	360	1	300	0.42	0.5	High	30.38	0	61.57	2	2	2	2	2
BDS00058	5	Open	Foam	18.33	Young	F	162	56.45	21.51		Brazil	White	12	Boots	Yes	Asthma, Dermatitis, Keratoconus	1	Bronchodilator	No	No	No	No	0	1	1	1	1	1	1	1	7	Low Concern	7	240	5	360	1	300	0.42	0.5	High	30.38	0	61.57	2	2	2	2	2
BDS00059	5	Open	Foam	18.33	Young	F	162	56.45	21.51		Brazil	White	12	Boots	Yes	Asthma, Dermatitis, Keratoconus	1	Bronchodilator	No	No	No	No	0	1	1	1	1	1	1	1	7	Low Concern	7	240	5	360	1	300	0.42	0.5	High	30.38	0	61.57	2	2	2	2	2
BDS00060	5	Open	Foam	18.33	Young	F	162	56.45	21.51		Brazil	White	12	Boots	Yes	Asthma, Dermatitis, Keratoconus	1	Bronchodilator	No	No	No	No	0	1	1	1	1	1	1	1	7	Low Concern	7	240	5	360	1	300	0.42	0.5	High	30.38	0	61.57	2	2	2	2	2
BDS00061	6	Open	Foam	49.33	Young	M	163.5	70.65	26.43	23.7	Brazil	Pardo/Brown	10	Walking shoes	No	No	1	Beta-blocker	Yes	Corrective lens, Denture	No	No	1	1	1	1	2	1	1	1	8	Low Concern	3	30	4	70	1	15	0.33	0.42	Moderate	33.35	0	115.28	4	2	2	2	2
BDS00062	6	Open	Foam	49.33	Young	M	163.5	70.65	26.43	23.7	Brazil	Pardo/Brown	10	Walking shoes	No	No	1	Beta-blocker	Yes	Corrective lens, Denture	No	No	1	1	1	1	2	1	1	1	8	Low Concern	3	30	4	70	1	15	0.33	0.42	Moderate	33.35	0	115.28	4	2	2	2	2
BDS00063	6	Open	Foam	49.33	Young	M	163.5	70.65	26.43	23.7	Brazil	Pardo/Brown	10	Walking shoes	No	No	1	Beta-blocker	Yes	Corrective lens, Denture	No	No	1	1	1	1	2	1	1	1	8	Low Concern	3	30	4	70	1	15	0.33	0.42	Moderate	33.35	0	115.28	4	2	2	2	2
BDS00064	6	Closed	Foam	49.33	Young	M	163.5	70.65	26.43	23.7	Brazil	Pardo/Brown	10	Walking shoes	No	No	1	Beta-blocker	Yes	Corrective lens, Denture	No	No	1	1	1	1	2	1	1	1	8	Low Concern	3	30	4	70	1	15	0.33	0.42	Moderate	33.35	0	115.28	4	2	2	2	2
BDS00065	6	Closed	Foam	49.33	Young	M	163.5	70.65	26.43	23.7	Brazil	Pardo/Brown	10	Walking shoes	No	No	1	Beta-blocker	Yes	Corrective lens, Denture	No	No	1	1	1	1	2	1	1	1	8	Low Concern	3	30	4	70	1	15	0.33	0.42	Moderate	33.35	0	115.28	4	2	2	2	2
BDS00066	6	Closed	Foam	49.33	Young	M	163.5	70.65	26.43	23.7	Brazil	Pardo/Brown	10	Walking shoes	No	No	1	Beta-blocker	Yes	Corrective lens, Denture	No	No	1	1	1	1	2	1	1	1	8	Low Concern	3	30	4	70	1	15	0.33	0.42	Moderate	33.35	0	115.28	4	2	2	2	2
BDS00067	6	Open	Firm	49.33	Young	M	163.5	70.65	26.43	23.7	Brazil	Pardo/Brown	10	Walking shoes	No	No	1	Beta-blocker	Yes	Corrective lens, Denture	No	No	1	1	1	1	2	1	1	1	8	Low Concern	3	30	4	70	1	15	0.33	0.42	Moderate	33.35	0	115.28	4	2	2	2	2
BDS00068	6	Open	Firm	49.33	Young	M	163.5	70.65	26.43	23.7	Brazil	Pardo/Brown	10	Walking shoes	No	No	1	Beta-blocker	Yes	Corrective lens, Denture	No	No	1	1	1	1	2	1	1	1	8	Low Concern	3	30	4	70	1	15	0.33	0.42	Moderate	33.35	0	115.28	4	2	2	2	2
BDS00069	6	Closed	Firm	49.33	Young	M	163.5	70.65	26.43	23.7	Brazil	Pardo/Brown	10	Walking shoes	No	No	1	Beta-blocker	Yes	Corrective lens, Denture	No	No	1	1	1	1	2	1	1	1	8	Low Concern	3	30	4	70	1	15	0.33	0.42	Moderate	33.35	0	115.28	4	2	2	2	2
BDS00070	6	Closed	Firm	49.33	Young	M	163.5	70.65	26.43	23.7	Brazil	Pardo/Brown	10	Walking shoes	No	No	1	Beta-blocker	Yes	Corrective lens, Denture	No	No	1	1	1	1	2	1	1	1	8	Low Concern	3	30	4	70	1	15	0.33	0.42	Moderate	33.35	0	115.28	4	2	2	2	2
BDS00071	6	Closed	Firm	49.33	Young	M	163.5	70.65	26.43	23.7	Brazil	Pardo/Brown	10	Walking shoes	No	No	1	Beta-blocker	Yes	Corrective lens, Denture	No	No	1	1	1	1	2	1	1	1	8	Low Concern	3	30	4	70	1	15	0.33	0.42	Moderate	33.35	0	115.28	4	2	2	2	2
BDS00072	6	Open	Firm	49.33	Young	M	163.5	70.65	26.43	23.7	Brazil	Pardo/Brown	10	Walking shoes	No	No	1	Beta-blocker	Yes	Corrective lens, Denture	No	No	1	1	1	1	2	1	1	1	8	Low Concern	3	30	4	70	1	15	0.33	0.42	Moderate	33.35	0	115.28	4	2	2	2	2
BDS00073	7	Open	Firm	25.33	Young	M	182.7	68.7	20.58	25.3	Brazil	Yellow	15	Walking shoes	No	No	0	No	Yes	Corrective lens, Dental braces	No	No	0	1	2	1	1	1	1	1	8	Low Concern	0	0	0	0	1	90	0.5	0.17	Low	15.72	0	34.62	0	2	2	2	1
BDS00074	7	Open	Firm	25.33	Young	M	182.7	68.7	20.58	25.3	Brazil	Yellow	15	Walking shoes	No	No	0	No	Yes	Corrective lens, Dental braces	No	No	0	1	2	1	1	1	1	1	8	Low Concern	0	0	0	0	1	90	0.5	0.17	Low	15.72	0	34.62	0	2	2	2	1
BDS00075	7	Open	Firm	25.33	Young	M	182.7	68.7	20.58	25.3	Brazil	Yellow	15	Walking shoes	No	No	0	No	Yes	Corrective lens, Dental braces	No	No	0	1	2	1	1	1	1	1	8	Low Concern	0	0	0	0	1	90	0.5	0.17	Low	15.72	0	34.62	0	2	2	2	1
BDS00076	7	Closed	Foam	25.33	Young	M	182.7	68.7	20.58	25.3	Brazil	Yellow	15	Walking shoes	No	No	0	No	Yes	Corrective lens, Dental braces	No	No	0	1	2	1	1	1	1	1	8	Low Concern	0	0	0	0	1	90	0.5	0.17	Low	15.72	0	34.62	0	2	2	2	1
BDS00077	7	Closed	Foam	25.33	Young	M	182.7	68.7	20.58	25.3	Brazil	Yellow	15	Walking shoes	No	No	0	No	Yes	Corrective lens, Dental braces	No	No	0	1	2	1	1	1	1	1	8	Low Concern	0	0	0	0	1	90	0.5	0.17	Low	15.72	0	34.62	0	2	2	2	1
BDS00078	7	Closed	Foam	25.33	Young	M	182.7	68.7	20.58	25.3	Brazil	Yellow	15	Walking shoes	No	No	0	No	Yes	Corrective lens, Dental braces	No	No	0	1	2	1	1	1	1	1	8	Low Concern	0	0	0	0	1	90	0.5	0.17	Low	15.72	0	34.62	0	2	2	2	1
BDS00079	7	Closed	Firm	25.33	Young	M	182.7	68.7	20.58	25.3	Brazil	Yellow	15	Walking shoes	No	No	0	No	Yes	Corrective lens, Dental braces	No	No	0	1	2	1	1	1	1	1	8	Low Concern	0	0	0	0	1	90	0.5	0.17	Low	15.72	0	34.62	0	2	2	2	1
BDS00080	7	Closed	Firm	25.33	Young	M	182.7	68.7	20.58	25.3	Brazil	Yellow	15	Walking shoes	No	No	0	No	Yes	Corrective lens, Dental braces	No	No	0	1	2	1	1	1	1	1	8	Low Concern	0	0	0	0	1	90	0.5	0.17	Low	15.72	0	34.62	0	2	2	2	1
BDS00081	7	Closed	Firm	25.33	Young	M	182.7	68.7	20.58	25.3	Brazil	Yellow	15	Walking shoes	No	No	0	No	Yes	Corrective lens, Dental braces	No	No	0	1	2	1	1	1	1	1	8	Low Concern	0	0	0	0	1	90	0.5	0.17	Low	15.72	0	34.62	0	2	2	2	1
BDS00082	7	Open	Foam	25.33	Young	M	182.7	68.7	20.58	25.3	Brazil	Yellow	15	Walking shoes	No	No	0	No	Yes	Corrective lens, Dental braces	No	No	0	1	2	1	1	1	1	1	8	Low Concern	0	0	0	0	1	90	0.5	0.17	Low	15.72	0	34.62	0	2	2	2	1
BDS00083	7	Open	Foam	25.33	Young	M	182.7	68.7	20.58	25.3	Brazil	Yellow	15	Walking shoes	No	No	0	No	Yes	Corrective lens, Dental braces	No	No	0	1	2	1	1	1	1	1	8	Low Concern	0	0	0	0	1	90	0.5	0.17	Low	15.72	0	34.62	0	2	2	2	1
BDS00084	7	Open	Foam	25.33	Young	M	182.7	68.7	20.58	25.3	Brazil	Yellow	15	Walking shoes	No	No	0	No	Yes	Corrective lens, Dental braces	No	No	0	1	2	1	1	1	1	1	8	Low Concern	0	0	0	0	1	90	0.5	0.17	Low	15.72	0	34.62	0	2	2	2	1
BDS00085	8	Open	Foam	22.42	Young	F	161.8	65.4	24.98	23.1	Brazil	White	14	Walking shoes	Yes	Asthma	1	Long-acting beta agonist + Corticosteroid	Yes	Corrective lens	No	No	0	1	1	1	2	1	1	1	8	Low Concern	2	20	2	10	0	0	0.38	0.38	Low	35.84	0	62.8	0	2	2	2	2
BDS00086	8	Open	Foam	22.42	Young	F	161.8	65.4	24.98	23.1	Brazil	White	14	Walking shoes	Yes	Asthma	1	Long-acting beta agonist + Corticosteroid	Yes	Corrective lens	No	No	0	1	1	1	2	1	1	1	8	Low Concern	2	20	2	10	0	0	0.38	0.38	Low	35.84	0	62.8	0	2	2	2	2
BDS00087	8	Open	Foam	22.42	Young	F	161.8	65.4	24.98	23.1	Brazil	White	14	Walking shoes	Yes	Asthma	1	Long-acting beta agonist + Corticosteroid	Yes	Corrective lens	No	No	0	1	1	1	2	1	1	1	8	Low Concern	2	20	2	10	0	0	0.38	0.38	Low	35.84	0	62.8	0	2	2	2	2
BDS00088	8	Open	Firm	22.42	Young	F	161.8	65.4	24.98	23.1	Brazil	White	14	Walking shoes	Yes	Asthma	1	Long-acting beta agonist + Corticosteroid	Yes	Corrective lens	No	No	0	1	1	1	2	1	1	1	8	Low Concern	2	20	2	10	0	0	0.38	0.38	Low	35.84	0	62.8	0	2	2	2	2
BDS00089	8	Open	Firm	22.42	Young	F	161.8	65.4	24.98	23.1	Brazil	White	14	Walking shoes	Yes	Asthma	1	Long-acting beta agonist + Corticosteroid	Yes	Corrective lens	No	No	0	1	1	1	2	1	1	1	8	Low Concern	2	20	2	10	0	0	0.38	0.38	Low	35.84	0	62.8	0	2	2	2	2
BDS00090	8	Open	Firm	22.42	Young	F	161.8	65.4	24.98	23.1	Brazil	White	14	Walking shoes	Yes	Asthma	1	Long-acting beta agonist + Corticosteroid	Yes	Corrective lens	No	No	0	1	1	1	2	1	1	1	8	Low Concern	2	20	2	10	0	0	0.38	0.38	Low	35.84	0	62.8	0	2	2	2	2
BDS00091	8	Closed	Foam	22.42	Young	F	161.8	65.4	24.98	23.1	Brazil	White	14	Walking shoes	Yes	Asthma	1	Long-acting beta agonist + Corticosteroid	Yes	Corrective lens	No	No	0	1	1	1	2	1	1	1	8	Low Concern	2	20	2	10	0	0	0.38	0.38	Low	35.84	0	62.8	0	2	2	2	2
BDS00092	8	Closed	Foam	22.42	Young	F	161.8	65.4	24.98	23.1	Brazil	White	14	Walking shoes	Yes	Asthma	1	Long-acting beta agonist + Corticosteroid	Yes	Corrective lens	No	No	0	1	1	1	2	1	1	1	8	Low Concern	2	20	2	10	0	0	0.38	0.38	Low	35.84	0	62.8	0	2	2	2	2
BDS00093	8	Closed	Foam	22.42	Young	F	161.8	65.4	24.98	23.1	Brazil	White	14	Walking shoes	Yes	Asthma	1	Long-acting beta agonist + Corticosteroid	Yes	Corrective lens	No	No	0	1	1	1	2	1	1	1	8	Low Concern	2	20	2	10	0	0	0.38	0.38	Low	35.84	0	62.8	0	2	2	2	2
BDS00094	8	Closed	Firm	22.42	Young	F	161.8	65.4	24.98	23.1	Brazil	White	14	Walking shoes	Yes	Asthma	1	Long-acting beta agonist + Corticosteroid	Yes	Corrective lens	No	No	0	1	1	1	2	1	1	1	8	Low Concern	2	20	2	10	0	0	0.38	0.38	Low	35.84	0	62.8	0	2	2	2	2
BDS00095	8	Closed	Firm	22.42	Young	F	161.8	65.4	24.98	23.1	Brazil	White	14	Walking shoes	Yes	Asthma	1	Long-acting beta agonist + Corticosteroid	Yes	Corrective lens	No	No	0	1	1	1	2	1	1	1	8	Low Concern	2	20	2	10	0	0	0.38	0.38	Low	35.84	0	62.8	0	2	2	2	2
BDS00096	8	Closed	Firm	22.42	Young	F	161.8	65.4	24.98	23.1	Brazil	White	14	Walking shoes	Yes	Asthma	1	Long-acting beta agonist + Corticosteroid	Yes	Corrective lens	No	No	0	1	1	1	2	1	1	1	8	Low Concern	2	20	2	10	0	0	0.38	0.38	Low	35.84	0	62.8	0	2	2	2	2
BDS00097	9	Open	Firm	23.17	Young	F	158	66	26.44		Brazil	Pardo/Brown	15	Walking shoes	No	No	1	Oral contraceptive	Yes	Corrective lens	No	No	0	1	2	1	2	2	3	2	13	Moderate Concern	7	15	2	10	0	0	0.17	0.25	Low	14.31	0	24.15	0	2	2	2	2
BDS00098	9	Open	Firm	23.17	Young	F	158	66	26.44		Brazil	Pardo/Brown	15	Walking shoes	No	No	1	Oral contraceptive	Yes	Corrective lens	No	No	0	1	2	1	2	2	3	2	13	Moderate Concern	7	15	2	10	0	0	0.17	0.25	Low	14.31	0	24.15	0	2	2	2	2
BDS00099	9	Open	Firm	23.17	Young	F	158	66	26.44		Brazil	Pardo/Brown	15	Walking shoes	No	No	1	Oral contraceptive	Yes	Corrective lens	No	No	0	1	2	1	2	2	3	2	13	Moderate Concern	7	15	2	10	0	0	0.17	0.25	Low	14.31	0	24.15	0	2	2	2	2
BDS00100	9	Closed	Firm	23.17	Young	F	158	66	26.44		Brazil	Pardo/Brown	15	Walking shoes	No	No	1	Oral contraceptive	Yes	Corrective lens	No	No	0	1	2	1	2	2	3	2	13	Moderate Concern	7	15	2	10	0	0	0.17	0.25	Low	14.31	0	24.15	0	2	2	2	2
BDS00101	9	Closed	Firm	23.17	Young	F	158	66	26.44		Brazil	Pardo/Brown	15	Walking shoes	No	No	1	Oral contraceptive	Yes	Corrective lens	No	No	0	1	2	1	2	2	3	2	13	Moderate Concern	7	15	2	10	0	0	0.17	0.25	Low	14.31	0	24.15	0	2	2	2	2
BDS00102	9	Closed	Firm	23.17	Young	F	158	66	26.44		Brazil	Pardo/Brown	15	Walking shoes	No	No	1	Oral contraceptive	Yes	Corrective lens	No	No	0	1	2	1	2	2	3	2	13	Moderate Concern	7	15	2	10	0	0	0.17	0.25	Low	14.31	0	24.15	0	2	2	2	2
BDS00103	9	Open	Foam	23.17	Young	F	158	66	26.44		Brazil	Pardo/Brown	15	Walking shoes	No	No	1	Oral contraceptive	Yes	Corrective lens	No	No	0	1	2	1	2	2	3	2	13	Moderate Concern	7	15	2	10	0	0	0.17	0.25	Low	14.31	0	24.15	0	2	2	2	2
BDS00104	9	Open	Foam	23.17	Young	F	158	66	26.44		Brazil	Pardo/Brown	15	Walking shoes	No	No	1	Oral contraceptive	Yes	Corrective lens	No	No	0	1	2	1	2	2	3	2	13	Moderate Concern	7	15	2	10	0	0	0.17	0.25	Low	14.31	0	24.15	0	2	2	2	2
BDS00105	9	Open	Foam	23.17	Young	F	158	66	26.44		Brazil	Pardo/Brown	15	Walking shoes	No	No	1	Oral contraceptive	Yes	Corrective lens	No	No	0	1	2	1	2	2	3	2	13	Moderate Concern	7	15	2	10	0	0	0.17	0.25	Low	14.31	0	24.15	0	2	2	2	2
BDS00106	9	Closed	Foam	23.17	Young	F	158	66	26.44		Brazil	Pardo/Brown	15	Walking shoes	No	No	1	Oral contraceptive	Yes	Corrective lens	No	No	0	1	2	1	2	2	3	2	13	Moderate Concern	7	15	2	10	0	0	0.17	0.25	Low	14.31	0	24.15	0	2	2	2	2
BDS00107	9	Closed	Foam	23.17	Young	F	158	66	26.44		Brazil	Pardo/Brown	15	Walking shoes	No	No	1	Oral contraceptive	Yes	Corrective lens	No	No	0	1	2	1	2	2	3	2	13	Moderate Concern	7	15	2	10	0	0	0.17	0.25	Low	14.31	0	24.15	0	2	2	2	2
BDS00108	9	Closed	Foam	23.17	Young	F	158	66	26.44		Brazil	Pardo/Brown	15	Walking shoes	No	No	1	Oral contraceptive	Yes	Corrective lens	No	No	0	1	2	1	2	2	3	2	13	Moderate Concern	7	15	2	10	0	0	0.17	0.25	Low	14.31	0	24.15	0	2	2	2	2
BDS00109	10	Closed	Firm	26.17	Young	F	162.7	49.1	18.55	22.5	Brazil	White	13	Walking shoes	No	No	0	No	Yes	Corrective lens	No	No	1	1	1	1	1	1	1	1	7	Low Concern	6	20	0	0	0	0	0.42	0.5	Low	17.37	0	48.37	1	2	2	2	2
BDS00110	10	Closed	Firm	26.17	Young	F	162.7	49.1	18.55	22.5	Brazil	White	13	Walking shoes	No	No	0	No	Yes	Corrective lens	No	No	1	1	1	1	1	1	1	1	7	Low Concern	6	20	0	0	0	0	0.42	0.5	Low	17.37	0	48.37	1	2	2	2	2
BDS00111	10	Closed	Firm	26.17	Young	F	162.7	49.1	18.55	22.5	Brazil	White	13	Walking shoes	No	No	0	No	Yes	Corrective lens	No	No	1	1	1	1	1	1	1	1	7	Low Concern	6	20	0	0	0	0	0.42	0.5	Low	17.37	0	48.37	1	2	2	2	2
BDS00112	10	Closed	Foam	26.17	Young	F	162.7	49.1	18.55	22.5	Brazil	White	13	Walking shoes	No	No	0	No	Yes	Corrective lens	No	No	1	1	1	1	1	1	1	1	7	Low Concern	6	20	0	0	0	0	0.42	0.5	Low	17.37	0	48.37	1	2	2	2	2
BDS00113	10	Closed	Foam	26.17	Young	F	162.7	49.1	18.55	22.5	Brazil	White	13	Walking shoes	No	No	0	No	Yes	Corrective lens	No	No	1	1	1	1	1	1	1	1	7	Low Concern	6	20	0	0	0	0	0.42	0.5	Low	17.37	0	48.37	1	2	2	2	2
BDS00114	10	Closed	Foam	26.17	Young	F	162.7	49.1	18.55	22.5	Brazil	White	13	Walking shoes	No	No	0	No	Yes	Corrective lens	No	No	1	1	1	1	1	1	1	1	7	Low Concern	6	20	0	0	0	0	0.42	0.5	Low	17.37	0	48.37	1	2	2	2	2
BDS00115	10	Open	Firm	26.17	Young	F	162.7	49.1	18.55	22.5	Brazil	White	13	Walking shoes	No	No	0	No	Yes	Corrective lens	No	No	1	1	1	1	1	1	1	1	7	Low Concern	6	20	0	0	0	0	0.42	0.5	Low	17.37	0	48.37	1	2	2	2	2
BDS00116	10	Open	Firm	26.17	Young	F	162.7	49.1	18.55	22.5	Brazil	White	13	Walking shoes	No	No	0	No	Yes	Corrective lens	No	No	1	1	1	1	1	1	1	1	7	Low Concern	6	20	0	0	0	0	0.42	0.5	Low	17.37	0	48.37	1	2	2	2	2
BDS00117	10	Open	Firm	26.17	Young	F	162.7	49.1	18.55	22.5	Brazil	White	13	Walking shoes	No	No	0	No	Yes	Corrective lens	No	No	1	1	1	1	1	1	1	1	7	Low Concern	6	20	0	0	0	0	0.42	0.5	Low	17.37	0	48.37	1	2	2	2	2
BDS00118	10	Open	Foam	26.17	Young	F	162.7	49.1	18.55	22.5	Brazil	White	13	Walking shoes	No	No	0	No	Yes	Corrective lens	No	No	1	1	1	1	1	1	1	1	7	Low Concern	6	20	0	0	0	0	0.42	0.5	Low	17.37	0	48.37	1	2	2	2	2
BDS00119	10	Open	Foam	26.17	Young	F	162.7	49.1	18.55	22.5	Brazil	White	13	Walking shoes	No	No	0	No	Yes	Corrective lens	No	No	1	1	1	1	1	1	1	1	7	Low Concern	6	20	0	0	0	0	0.42	0.5	Low	17.37	0	48.37	1	2	2	2	2
BDS00120	10	Open	Foam	26.17	Young	F	162.7	49.1	18.55	22.5	Brazil	White	13	Walking shoes	No	No	0	No	Yes	Corrective lens	No	No	1	1	1	1	1	1	1	1	7	Low Concern	6	20	0	0	0	0	0.42	0.5	Low	17.37	0	48.37	1	2	2	2	2
BDS00121	11	Closed	Firm	41.42	Young	M	166.8	70.1	25.2	24	Brazil	White	8	Boots	Yes	Rhinitis	0	No	No	No	No	No	0	1	1	1	2	1	1	1	8	Low Concern	2	30	0	0	0	0	0.33	0.42	Low	36	0	100	1	2	2	1	2
BDS00122	11	Closed	Firm	41.42	Young	M	166.8	70.1	25.2	24	Brazil	White	8	Boots	Yes	Rhinitis	0	No	No	No	No	No	0	1	1	1	2	1	1	1	8	Low Concern	2	30	0	0	0	0	0.33	0.42	Low	36	0	100	1	2	2	1	2
BDS00123	11	Closed	Firm	41.42	Young	M	166.8	70.1	25.2	24	Brazil	White	8	Boots	Yes	Rhinitis	0	No	No	No	No	No	0	1	1	1	2	1	1	1	8	Low Concern	2	30	0	0	0	0	0.33	0.42	Low	36	0	100	1	2	2	1	2
BDS00124	11	Closed	Foam	41.42	Young	M	166.8	70.1	25.2	24	Brazil	White	8	Boots	Yes	Rhinitis	0	No	No	No	No	No	0	1	1	1	2	1	1	1	8	Low Concern	2	30	0	0	0	0	0.33	0.42	Low	36	0	100	1	2	2	1	2
BDS00125	11	Closed	Foam	41.42	Young	M	166.8	70.1	25.2	24	Brazil	White	8	Boots	Yes	Rhinitis	0	No	No	No	No	No	0	1	1	1	2	1	1	1	8	Low Concern	2	30	0	0	0	0	0.33	0.42	Low	36	0	100	1	2	2	1	2
BDS00126	11	Closed	Foam	41.42	Young	M	166.8	70.1	25.2	24	Brazil	White	8	Boots	Yes	Rhinitis	0	No	No	No	No	No	0	1	1	1	2	1	1	1	8	Low Concern	2	30	0	0	0	0	0.33	0.42	Low	36	0	100	1	2	2	1	2
BDS00127	11	Open	Firm	41.42	Young	M	166.8	70.1	25.2	24	Brazil	White	8	Boots	Yes	Rhinitis	0	No	No	No	No	No	0	1	1	1	2	1	1	1	8	Low Concern	2	30	0	0	0	0	0.33	0.42	Low	36	0	100	1	2	2	1	2
BDS00128	11	Open	Firm	41.42	Young	M	166.8	70.1	25.2	24	Brazil	White	8	Boots	Yes	Rhinitis	0	No	No	No	No	No	0	1	1	1	2	1	1	1	8	Low Concern	2	30	0	0	0	0	0.33	0.42	Low	36	0	100	1	2	2	1	2
BDS00129	11	Open	Firm	41.42	Young	M	166.8	70.1	25.2	24	Brazil	White	8	Boots	Yes	Rhinitis	0	No	No	No	No	No	0	1	1	1	2	1	1	1	8	Low Concern	2	30	0	0	0	0	0.33	0.42	Low	36	0	100	1	2	2	1	2
BDS00130	11	Open	Foam	41.42	Young	M	166.8	70.1	25.2	24	Brazil	White	8	Boots	Yes	Rhinitis	0	No	No	No	No	No	0	1	1	1	2	1	1	1	8	Low Concern	2	30	0	0	0	0	0.33	0.42	Low	36	0	100	1	2	2	1	2
BDS00131	11	Open	Foam	41.42	Young	M	166.8	70.1	25.2	24	Brazil	White	8	Boots	Yes	Rhinitis	0	No	No	No	No	No	0	1	1	1	2	1	1	1	8	Low Concern	2	30	0	0	0	0	0.33	0.42	Low	36	0	100	1	2	2	1	2
BDS00132	11	Open	Foam	41.42	Young	M	166.8	70.1	25.2	24	Brazil	White	8	Boots	Yes	Rhinitis	0	No	No	No	No	No	0	1	1	1	2	1	1	1	8	Low Concern	2	30	0	0	0	0	0.33	0.42	Low	36	0	100	1	2	2	1	2
BDS00133	12	Closed	Foam	25.58	Young	M	181.5	67.8	20.58	25.3	Brazil	White	14	Walking shoes, Flip-Flops	Yes	Rhinitis, Sinusitis	2	Proton pump inhibitor, Corticosteroid	Yes	Corrective lens	No	No	0	2	2	1	3	2	2	3	15	High Concern	6	15	1	90	0	0	0.33	0.42	Moderate	21.84	0	72.59	2	2	2	2	2
BDS00134	12	Closed	Foam	25.58	Young	M	181.5	67.8	20.58	25.3	Brazil	White	14	Walking shoes, Flip-Flops	Yes	Rhinitis, Sinusitis	2	Proton pump inhibitor, Corticosteroid	Yes	Corrective lens	No	No	0	2	2	1	3	2	2	3	15	High Concern	6	15	1	90	0	0	0.33	0.42	Moderate	21.84	0	72.59	2	2	2	2	2
BDS00135	12	Closed	Foam	25.58	Young	M	181.5	67.8	20.58	25.3	Brazil	White	14	Walking shoes, Flip-Flops	Yes	Rhinitis, Sinusitis	2	Proton pump inhibitor, Corticosteroid	Yes	Corrective lens	No	No	0	2	2	1	3	2	2	3	15	High Concern	6	15	1	90	0	0	0.33	0.42	Moderate	21.84	0	72.59	2	2	2	2	2
BDS00136	12	Closed	Firm	25.58	Young	M	181.5	67.8	20.58	25.3	Brazil	White	14	Walking shoes, Flip-Flops	Yes	Rhinitis, Sinusitis	2	Proton pump inhibitor, Corticosteroid	Yes	Corrective lens	No	No	0	2	2	1	3	2	2	3	15	High Concern	6	15	1	90	0	0	0.33	0.42	Moderate	21.84	0	72.59	2	2	2	2	2
BDS00137	12	Closed	Firm	25.58	Young	M	181.5	67.8	20.58	25.3	Brazil	White	14	Walking shoes, Flip-Flops	Yes	Rhinitis, Sinusitis	2	Proton pump inhibitor, Corticosteroid	Yes	Corrective lens	No	No	0	2	2	1	3	2	2	3	15	High Concern	6	15	1	90	0	0	0.33	0.42	Moderate	21.84	0	72.59	2	2	2	2	2
BDS00138	12	Closed	Firm	25.58	Young	M	181.5	67.8	20.58	25.3	Brazil	White	14	Walking shoes, Flip-Flops	Yes	Rhinitis, Sinusitis	2	Proton pump inhibitor, Corticosteroid	Yes	Corrective lens	No	No	0	2	2	1	3	2	2	3	15	High Concern	6	15	1	90	0	0	0.33	0.42	Moderate	21.84	0	72.59	2	2	2	2	2
BDS00139	12	Open	Firm	25.58	Young	M	181.5	67.8	20.58	25.3	Brazil	White	14	Walking shoes, Flip-Flops	Yes	Rhinitis, Sinusitis	2	Proton pump inhibitor, Corticosteroid	Yes	Corrective lens	No	No	0	2	2	1	3	2	2	3	15	High Concern	6	15	1	90	0	0	0.33	0.42	Moderate	21.84	0	72.59	2	2	2	2	2
BDS00140	12	Open	Firm	25.58	Young	M	181.5	67.8	20.58	25.3	Brazil	White	14	Walking shoes, Flip-Flops	Yes	Rhinitis, Sinusitis	2	Proton pump inhibitor, Corticosteroid	Yes	Corrective lens	No	No	0	2	2	1	3	2	2	3	15	High Concern	6	15	1	90	0	0	0.33	0.42	Moderate	21.84	0	72.59	2	2	2	2	2
BDS00141	12	Open	Firm	25.58	Young	M	181.5	67.8	20.58	25.3	Brazil	White	14	Walking shoes, Flip-Flops	Yes	Rhinitis, Sinusitis	2	Proton pump inhibitor, Corticosteroid	Yes	Corrective lens	No	No	0	2	2	1	3	2	2	3	15	High Concern	6	15	1	90	0	0	0.33	0.42	Moderate	21.84	0	72.59	2	2	2	2	2
BDS00142	12	Open	Foam	25.58	Young	M	181.5	67.8	20.58	25.3	Brazil	White	14	Walking shoes, Flip-Flops	Yes	Rhinitis, Sinusitis	2	Proton pump inhibitor, Corticosteroid	Yes	Corrective lens	No	No	0	2	2	1	3	2	2	3	15	High Concern	6	15	1	90	0	0	0.33	0.42	Moderate	21.84	0	72.59	2	2	2	2	2
BDS00143	12	Open	Foam	25.58	Young	M	181.5	67.8	20.58	25.3	Brazil	White	14	Walking shoes, Flip-Flops	Yes	Rhinitis, Sinusitis	2	Proton pump inhibitor, Corticosteroid	Yes	Corrective lens	No	No	0	2	2	1	3	2	2	3	15	High Concern	6	15	1	90	0	0	0.33	0.42	Moderate	21.84	0	72.59	2	2	2	2	2
BDS00144	12	Open	Foam	25.58	Young	M	181.5	67.8	20.58	25.3	Brazil	White	14	Walking shoes, Flip-Flops	Yes	Rhinitis, Sinusitis	2	Proton pump inhibitor, Corticosteroid	Yes	Corrective lens	No	No	0	2	2	1	3	2	2	3	15	High Concern	6	15	1	90	0	0	0.33	0.42	Moderate	21.84	0	72.59	2	2	2	2	2
BDS00145	13	Open	Firm	43.92	Young	M	165.5	65.35	23.86	23.7	Brazil	Pardo/Brown	14	Walking shoes with silicone insole	Yes	Tendinitis	1	Steroid + Antihistamine	Yes	Corrective lens	No	No	0	1	1	1	2	2	1	1	9	Moderate Concern	7	60	7	180	1	180	0.29	0.25	High	29.13	0	58.93	0	2	2	1	1
BDS00146	13	Open	Firm	43.92	Young	M	165.5	65.35	23.86	23.7	Brazil	Pardo/Brown	14	Walking shoes with silicone insole	Yes	Tendinitis	1	Steroid + Antihistamine	Yes	Corrective lens	No	No	0	1	1	1	2	2	1	1	9	Moderate Concern	7	60	7	180	1	180	0.29	0.25	High	29.13	0	58.93	0	2	2	1	1
BDS00147	13	Open	Firm	43.92	Young	M	165.5	65.35	23.86	23.7	Brazil	Pardo/Brown	14	Walking shoes with silicone insole	Yes	Tendinitis	1	Steroid + Antihistamine	Yes	Corrective lens	No	No	0	1	1	1	2	2	1	1	9	Moderate Concern	7	60	7	180	1	180	0.29	0.25	High	29.13	0	58.93	0	2	2	1	1
BDS00148	13	Closed	Foam	43.92	Young	M	165.5	65.35	23.86	23.7	Brazil	Pardo/Brown	14	Walking shoes with silicone insole	Yes	Tendinitis	1	Steroid + Antihistamine	Yes	Corrective lens	No	No	0	1	1	1	2	2	1	1	9	Moderate Concern	7	60	7	180	1	180	0.29	0.25	High	29.13	0	58.93	0	2	2	1	1
BDS00149	13	Closed	Foam	43.92	Young	M	165.5	65.35	23.86	23.7	Brazil	Pardo/Brown	14	Walking shoes with silicone insole	Yes	Tendinitis	1	Steroid + Antihistamine	Yes	Corrective lens	No	No	0	1	1	1	2	2	1	1	9	Moderate Concern	7	60	7	180	1	180	0.29	0.25	High	29.13	0	58.93	0	2	2	1	1
BDS00150	13	Closed	Foam	43.92	Young	M	165.5	65.35	23.86	23.7	Brazil	Pardo/Brown	14	Walking shoes with silicone insole	Yes	Tendinitis	1	Steroid + Antihistamine	Yes	Corrective lens	No	No	0	1	1	1	2	2	1	1	9	Moderate Concern	7	60	7	180	1	180	0.29	0.25	High	29.13	0	58.93	0	2	2	1	1
BDS00151	13	Open	Foam	43.92	Young	M	165.5	65.35	23.86	23.7	Brazil	Pardo/Brown	14	Walking shoes with silicone insole	Yes	Tendinitis	1	Steroid + Antihistamine	Yes	Corrective lens	No	No	0	1	1	1	2	2	1	1	9	Moderate Concern	7	60	7	180	1	180	0.29	0.25	High	29.13	0	58.93	0	2	2	1	1
BDS00152	13	Open	Foam	43.92	Young	M	165.5	65.35	23.86	23.7	Brazil	Pardo/Brown	14	Walking shoes with silicone insole	Yes	Tendinitis	1	Steroid + Antihistamine	Yes	Corrective lens	No	No	0	1	1	1	2	2	1	1	9	Moderate Concern	7	60	7	180	1	180	0.29	0.25	High	29.13	0	58.93	0	2	2	1	1
BDS00153	13	Open	Foam	43.92	Young	M	165.5	65.35	23.86	23.7	Brazil	Pardo/Brown	14	Walking shoes with silicone insole	Yes	Tendinitis	1	Steroid + Antihistamine	Yes	Corrective lens	No	No	0	1	1	1	2	2	1	1	9	Moderate Concern	7	60	7	180	1	180	0.29	0.25	High	29.13	0	58.93	0	2	2	1	1
BDS00154	13	Closed	Firm	43.92	Young	M	165.5	65.35	23.86	23.7	Brazil	Pardo/Brown	14	Walking shoes with silicone insole	Yes	Tendinitis	1	Steroid + Antihistamine	Yes	Corrective lens	No	No	0	1	1	1	2	2	1	1	9	Moderate Concern	7	60	7	180	1	180	0.29	0.25	High	29.13	0	58.93	0	2	2	1	1
BDS00155	13	Closed	Firm	43.92	Young	M	165.5	65.35	23.86	23.7	Brazil	Pardo/Brown	14	Walking shoes with silicone insole	Yes	Tendinitis	1	Steroid + Antihistamine	Yes	Corrective lens	No	No	0	1	1	1	2	2	1	1	9	Moderate Concern	7	60	7	180	1	180	0.29	0.25	High	29.13	0	58.93	0	2	2	1	1
BDS00156	13	Closed	Firm	43.92	Young	M	165.5	65.35	23.86	23.7	Brazil	Pardo/Brown	14	Walking shoes with silicone insole	Yes	Tendinitis	1	Steroid + Antihistamine	Yes	Corrective lens	No	No	0	1	1	1	2	2	1	1	9	Moderate Concern	7	60	7	180	1	180	0.29	0.25	High	29.13	0	58.93	0	2	2	1	1
BDS00157	14	Closed	Firm	75.33	Old	M	174.5	69.1	22.69	25.3	Brazil	Yellow	18	Casual shoes	Yes	Diabetes mellitus	3	Dipeptidyl peptidase-4 inhibitor, Meglitinide, Sulfonylurea	Yes	Corrective lens	No	No	0	1	1	1	1	1	1	1	7	Low Concern	7	30	3	30	6	90	0.33	0.17	High	22.44	0	53.31	0	2	2	2	1
BDS00158	14	Closed	Firm	75.33	Old	M	174.5	69.1	22.69	25.3	Brazil	Yellow	18	Casual shoes	Yes	Diabetes mellitus	3	Dipeptidyl peptidase-4 inhibitor, Meglitinide, Sulfonylurea	Yes	Corrective lens	No	No	0	1	1	1	1	1	1	1	7	Low Concern	7	30	3	30	6	90	0.33	0.17	High	22.44	0	53.31	0	2	2	2	1
BDS00159	14	Closed	Firm	75.33	Old	M	174.5	69.1	22.69	25.3	Brazil	Yellow	18	Casual shoes	Yes	Diabetes mellitus	3	Dipeptidyl peptidase-4 inhibitor, Meglitinide, Sulfonylurea	Yes	Corrective lens	No	No	0	1	1	1	1	1	1	1	7	Low Concern	7	30	3	30	6	90	0.33	0.17	High	22.44	0	53.31	0	2	2	2	1
BDS00160	14	Open	Firm	75.33	Old	M	174.5	69.1	22.69	25.3	Brazil	Yellow	18	Casual shoes	Yes	Diabetes mellitus	3	Dipeptidyl peptidase-4 inhibitor, Meglitinide, Sulfonylurea	Yes	Corrective lens	No	No	0	1	1	1	1	1	1	1	7	Low Concern	7	30	3	30	6	90	0.33	0.17	High	22.44	0	53.31	0	2	2	2	1
BDS00161	14	Open	Firm	75.33	Old	M	174.5	69.1	22.69	25.3	Brazil	Yellow	18	Casual shoes	Yes	Diabetes mellitus	3	Dipeptidyl peptidase-4 inhibitor, Meglitinide, Sulfonylurea	Yes	Corrective lens	No	No	0	1	1	1	1	1	1	1	7	Low Concern	7	30	3	30	6	90	0.33	0.17	High	22.44	0	53.31	0	2	2	2	1
BDS00162	14	Open	Firm	75.33	Old	M	174.5	69.1	22.69	25.3	Brazil	Yellow	18	Casual shoes	Yes	Diabetes mellitus	3	Dipeptidyl peptidase-4 inhibitor, Meglitinide, Sulfonylurea	Yes	Corrective lens	No	No	0	1	1	1	1	1	1	1	7	Low Concern	7	30	3	30	6	90	0.33	0.17	High	22.44	0	53.31	0	2	2	2	1
BDS00163	14	Closed	Foam	75.33	Old	M	174.5	69.1	22.69	25.3	Brazil	Yellow	18	Casual shoes	Yes	Diabetes mellitus	3	Dipeptidyl peptidase-4 inhibitor, Meglitinide, Sulfonylurea	Yes	Corrective lens	No	No	0	1	1	1	1	1	1	1	7	Low Concern	7	30	3	30	6	90	0.33	0.17	High	22.44	0	53.31	0	2	2	2	1
BDS00164	14	Closed	Foam	75.33	Old	M	174.5	69.1	22.69	25.3	Brazil	Yellow	18	Casual shoes	Yes	Diabetes mellitus	3	Dipeptidyl peptidase-4 inhibitor, Meglitinide, Sulfonylurea	Yes	Corrective lens	No	No	0	1	1	1	1	1	1	1	7	Low Concern	7	30	3	30	6	90	0.33	0.17	High	22.44	0	53.31	0	2	2	2	1
BDS00165	14	Closed	Foam	75.33	Old	M	174.5	69.1	22.69	25.3	Brazil	Yellow	18	Casual shoes	Yes	Diabetes mellitus	3	Dipeptidyl peptidase-4 inhibitor, Meglitinide, Sulfonylurea	Yes	Corrective lens	No	No	0	1	1	1	1	1	1	1	7	Low Concern	7	30	3	30	6	90	0.33	0.17	High	22.44	0	53.31	0	2	2	2	1
BDS00166	14	Open	Foam	75.33	Old	M	174.5	69.1	22.69	25.3	Brazil	Yellow	18	Casual shoes	Yes	Diabetes mellitus	3	Dipeptidyl peptidase-4 inhibitor, Meglitinide, Sulfonylurea	Yes	Corrective lens	No	No	0	1	1	1	1	1	1	1	7	Low Concern	7	30	3	30	6	90	0.33	0.17	High	22.44	0	53.31	0	2	2	2	1
BDS00167	14	Open	Foam	75.33	Old	M	174.5	69.1	22.69	25.3	Brazil	Yellow	18	Casual shoes	Yes	Diabetes mellitus	3	Dipeptidyl peptidase-4 inhibitor, Meglitinide, Sulfonylurea	Yes	Corrective lens	No	No	0	1	1	1	1	1	1	1	7	Low Concern	7	30	3	30	6	90	0.33	0.17	High	22.44	0	53.31	0	2	2	2	1
BDS00168	14	Open	Foam	75.33	Old	M	174.5	69.1	22.69	25.3	Brazil	Yellow	18	Casual shoes	Yes	Diabetes mellitus	3	Dipeptidyl peptidase-4 inhibitor, Meglitinide, Sulfonylurea	Yes	Corrective lens	No	No	0	1	1	1	1	1	1	1	7	Low Concern	7	30	3	30	6	90	0.33	0.17	High	22.44	0	53.31	0	2	2	2	1
BDS00169	15	Open	Foam	20.67	Young	F	166	54.4	19.74	21.8	Brazil	White	13	Casual shoes	Yes	Vasovagal syncope, Gastritis, Bronchitis, Rhinitis, Gastroesophageal reflux	1	Oral contraceptive	No	No	No	No	1	1	2	2	2	1	1	1	10	Moderate Concern	3	20	1	60	1	80	0.29	0.21	Moderate	28.31	0	84.22	1	2	2	1	2
BDS00170	15	Open	Foam	20.67	Young	F	166	54.4	19.74	21.8	Brazil	White	13	Casual shoes	Yes	Vasovagal syncope, Gastritis, Bronchitis, Rhinitis, Gastroesophageal reflux	1	Oral contraceptive	No	No	No	No	1	1	2	2	2	1	1	1	10	Moderate Concern	3	20	1	60	1	80	0.29	0.21	Moderate	28.31	0	84.22	1	2	2	1	2
BDS00171	15	Open	Foam	20.67	Young	F	166	54.4	19.74	21.8	Brazil	White	13	Casual shoes	Yes	Vasovagal syncope, Gastritis, Bronchitis, Rhinitis, Gastroesophageal reflux	1	Oral contraceptive	No	No	No	No	1	1	2	2	2	1	1	1	10	Moderate Concern	3	20	1	60	1	80	0.29	0.21	Moderate	28.31	0	84.22	1	2	2	1	2
BDS00172	15	Open	Firm	20.67	Young	F	166	54.4	19.74	21.8	Brazil	White	13	Casual shoes	Yes	Vasovagal syncope, Gastritis, Bronchitis, Rhinitis, Gastroesophageal reflux	1	Oral contraceptive	No	No	No	No	1	1	2	2	2	1	1	1	10	Moderate Concern	3	20	1	60	1	80	0.29	0.21	Moderate	28.31	0	84.22	1	2	2	1	2
BDS00173	15	Open	Firm	20.67	Young	F	166	54.4	19.74	21.8	Brazil	White	13	Casual shoes	Yes	Vasovagal syncope, Gastritis, Bronchitis, Rhinitis, Gastroesophageal reflux	1	Oral contraceptive	No	No	No	No	1	1	2	2	2	1	1	1	10	Moderate Concern	3	20	1	60	1	80	0.29	0.21	Moderate	28.31	0	84.22	1	2	2	1	2
BDS00174	15	Open	Firm	20.67	Young	F	166	54.4	19.74	21.8	Brazil	White	13	Casual shoes	Yes	Vasovagal syncope, Gastritis, Bronchitis, Rhinitis, Gastroesophageal reflux	1	Oral contraceptive	No	No	No	No	1	1	2	2	2	1	1	1	10	Moderate Concern	3	20	1	60	1	80	0.29	0.21	Moderate	28.31	0	84.22	1	2	2	1	2
BDS00175	15	Closed	Firm	20.67	Young	F	166	54.4	19.74	21.8	Brazil	White	13	Casual shoes	Yes	Vasovagal syncope, Gastritis, Bronchitis, Rhinitis, Gastroesophageal reflux	1	Oral contraceptive	No	No	No	No	1	1	2	2	2	1	1	1	10	Moderate Concern	3	20	1	60	1	80	0.29	0.21	Moderate	28.31	0	84.22	1	2	2	1	2
BDS00176	15	Closed	Firm	20.67	Young	F	166	54.4	19.74	21.8	Brazil	White	13	Casual shoes	Yes	Vasovagal syncope, Gastritis, Bronchitis, Rhinitis, Gastroesophageal reflux	1	Oral contraceptive	No	No	No	No	1	1	2	2	2	1	1	1	10	Moderate Concern	3	20	1	60	1	80	0.29	0.21	Moderate	28.31	0	84.22	1	2	2	1	2
BDS00177	15	Closed	Firm	20.67	Young	F	166	54.4	19.74	21.8	Brazil	White	13	Casual shoes	Yes	Vasovagal syncope, Gastritis, Bronchitis, Rhinitis, Gastroesophageal reflux	1	Oral contraceptive	No	No	No	No	1	1	2	2	2	1	1	1	10	Moderate Concern	3	20	1	60	1	80	0.29	0.21	Moderate	28.31	0	84.22	1	2	2	1	2
BDS00178	15	Closed	Foam	20.67	Young	F	166	54.4	19.74	21.8	Brazil	White	13	Casual shoes	Yes	Vasovagal syncope, Gastritis, Bronchitis, Rhinitis, Gastroesophageal reflux	1	Oral contraceptive	No	No	No	No	1	1	2	2	2	1	1	1	10	Moderate Concern	3	20	1	60	1	80	0.29	0.21	Moderate	28.31	0	84.22	1	2	2	1	2
BDS00179	15	Closed	Foam	20.67	Young	F	166	54.4	19.74	21.8	Brazil	White	13	Casual shoes	Yes	Vasovagal syncope, Gastritis, Bronchitis, Rhinitis, Gastroesophageal reflux	1	Oral contraceptive	No	No	No	No	1	1	2	2	2	1	1	1	10	Moderate Concern	3	20	1	60	1	80	0.29	0.21	Moderate	28.31	0	84.22	1	2	2	1	2
BDS00180	15	Closed	Foam	20.67	Young	F	166	54.4	19.74	21.8	Brazil	White	13	Casual shoes	Yes	Vasovagal syncope, Gastritis, Bronchitis, Rhinitis, Gastroesophageal reflux	1	Oral contraceptive	No	No	No	No	1	1	2	2	2	1	1	1	10	Moderate Concern	3	20	1	60	1	80	0.29	0.21	Moderate	28.31	0	84.22	1	2	2	1	2
BDS00181	16	Open	Foam	23.42	Young	M	177.7	69.25	21.93	26.6	Brazil	White	15	Walking shoes, Flip-Flops	No	No	0	No	Yes	Corrective lens	No	No	0	1	1	1	2	1	1	1	8	Low Concern	1	15	2	20	1	60	0.33	0.25	Low	23.06	0	42.65	0	2	2	2	1
BDS00182	16	Open	Foam	23.42	Young	M	177.7	69.25	21.93	26.6	Brazil	White	15	Walking shoes, Flip-Flops	No	No	0	No	Yes	Corrective lens	No	No	0	1	1	1	2	1	1	1	8	Low Concern	1	15	2	20	1	60	0.33	0.25	Low	23.06	0	42.65	0	2	2	2	1
BDS00183	16	Open	Foam	23.42	Young	M	177.7	69.25	21.93	26.6	Brazil	White	15	Walking shoes, Flip-Flops	No	No	0	No	Yes	Corrective lens	No	No	0	1	1	1	2	1	1	1	8	Low Concern	1	15	2	20	1	60	0.33	0.25	Low	23.06	0	42.65	0	2	2	2	1
BDS00184	16	Closed	Foam	23.42	Young	M	177.7	69.25	21.93	26.6	Brazil	White	15	Walking shoes, Flip-Flops	No	No	0	No	Yes	Corrective lens	No	No	0	1	1	1	2	1	1	1	8	Low Concern	1	15	2	20	1	60	0.33	0.25	Low	23.06	0	42.65	0	2	2	2	1
BDS00185	16	Closed	Foam	23.42	Young	M	177.7	69.25	21.93	26.6	Brazil	White	15	Walking shoes, Flip-Flops	No	No	0	No	Yes	Corrective lens	No	No	0	1	1	1	2	1	1	1	8	Low Concern	1	15	2	20	1	60	0.33	0.25	Low	23.06	0	42.65	0	2	2	2	1
BDS00186	16	Closed	Foam	23.42	Young	M	177.7	69.25	21.93	26.6	Brazil	White	15	Walking shoes, Flip-Flops	No	No	0	No	Yes	Corrective lens	No	No	0	1	1	1	2	1	1	1	8	Low Concern	1	15	2	20	1	60	0.33	0.25	Low	23.06	0	42.65	0	2	2	2	1
BDS00187	16	Closed	Firm	23.42	Young	M	177.7	69.25	21.93	26.6	Brazil	White	15	Walking shoes, Flip-Flops	No	No	0	No	Yes	Corrective lens	No	No	0	1	1	1	2	1	1	1	8	Low Concern	1	15	2	20	1	60	0.33	0.25	Low	23.06	0	42.65	0	2	2	2	1
BDS00188	16	Closed	Firm	23.42	Young	M	177.7	69.25	21.93	26.6	Brazil	White	15	Walking shoes, Flip-Flops	No	No	0	No	Yes	Corrective lens	No	No	0	1	1	1	2	1	1	1	8	Low Concern	1	15	2	20	1	60	0.33	0.25	Low	23.06	0	42.65	0	2	2	2	1
BDS00189	16	Closed	Firm	23.42	Young	M	177.7	69.25	21.93	26.6	Brazil	White	15	Walking shoes, Flip-Flops	No	No	0	No	Yes	Corrective lens	No	No	0	1	1	1	2	1	1	1	8	Low Concern	1	15	2	20	1	60	0.33	0.25	Low	23.06	0	42.65	0	2	2	2	1
BDS00190	16	Open	Firm	23.42	Young	M	177.7	69.25	21.93	26.6	Brazil	White	15	Walking shoes, Flip-Flops	No	No	0	No	Yes	Corrective lens	No	No	0	1	1	1	2	1	1	1	8	Low Concern	1	15	2	20	1	60	0.33	0.25	Low	23.06	0	42.65	0	2	2	2	1
BDS00191	16	Open	Firm	23.42	Young	M	177.7	69.25	21.93	26.6	Brazil	White	15	Walking shoes, Flip-Flops	No	No	0	No	Yes	Corrective lens	No	No	0	1	1	1	2	1	1	1	8	Low Concern	1	15	2	20	1	60	0.33	0.25	Low	23.06	0	42.65	0	2	2	2	1
BDS00192	16	Open	Firm	23.42	Young	M	177.7	69.25	21.93	26.6	Brazil	White	15	Walking shoes, Flip-Flops	No	No	0	No	Yes	Corrective lens	No	No	0	1	1	1	2	1	1	1	8	Low Concern	1	15	2	20	1	60	0.33	0.25	Low	23.06	0	42.65	0	2	2	2	1
BDS00193	17	Closed	Foam	20.25	Young	F	149.7	66.1	29.5	21.8	Brazil	Pardo/Brown	13	Walking shoes, Flip-Flops	Yes	Vitiligo	1	Essential amino acid	No	No	No	No	3	1	2	1	3	1	1	1	10	Moderate Concern	7	60	3	90	2	50	0.38	0.21	High	22.4	0	70.16	0	2	2	1	1
BDS00194	17	Closed	Foam	20.25	Young	F	149.7	66.1	29.5	21.8	Brazil	Pardo/Brown	13	Walking shoes, Flip-Flops	Yes	Vitiligo	1	Essential amino acid	No	No	No	No	3	1	2	1	3	1	1	1	10	Moderate Concern	7	60	3	90	2	50	0.38	0.21	High	22.4	0	70.16	0	2	2	1	1
BDS00195	17	Closed	Foam	20.25	Young	F	149.7	66.1	29.5	21.8	Brazil	Pardo/Brown	13	Walking shoes, Flip-Flops	Yes	Vitiligo	1	Essential amino acid	No	No	No	No	3	1	2	1	3	1	1	1	10	Moderate Concern	7	60	3	90	2	50	0.38	0.21	High	22.4	0	70.16	0	2	2	1	1
BDS00196	17	Closed	Firm	20.25	Young	F	149.7	66.1	29.5	21.8	Brazil	Pardo/Brown	13	Walking shoes, Flip-Flops	Yes	Vitiligo	1	Essential amino acid	No	No	No	No	3	1	2	1	3	1	1	1	10	Moderate Concern	7	60	3	90	2	50	0.38	0.21	High	22.4	0	70.16	0	2	2	1	1
BDS00197	17	Closed	Firm	20.25	Young	F	149.7	66.1	29.5	21.8	Brazil	Pardo/Brown	13	Walking shoes, Flip-Flops	Yes	Vitiligo	1	Essential amino acid	No	No	No	No	3	1	2	1	3	1	1	1	10	Moderate Concern	7	60	3	90	2	50	0.38	0.21	High	22.4	0	70.16	0	2	2	1	1
BDS00198	17	Closed	Firm	20.25	Young	F	149.7	66.1	29.5	21.8	Brazil	Pardo/Brown	13	Walking shoes, Flip-Flops	Yes	Vitiligo	1	Essential amino acid	No	No	No	No	3	1	2	1	3	1	1	1	10	Moderate Concern	7	60	3	90	2	50	0.38	0.21	High	22.4	0	70.16	0	2	2	1	1
BDS00199	17	Open	Foam	20.25	Young	F	149.7	66.1	29.5	21.8	Brazil	Pardo/Brown	13	Walking shoes, Flip-Flops	Yes	Vitiligo	1	Essential amino acid	No	No	No	No	3	1	2	1	3	1	1	1	10	Moderate Concern	7	60	3	90	2	50	0.38	0.21	High	22.4	0	70.16	0	2	2	1	1
BDS00200	17	Open	Foam	20.25	Young	F	149.7	66.1	29.5	21.8	Brazil	Pardo/Brown	13	Walking shoes, Flip-Flops	Yes	Vitiligo	1	Essential amino acid	No	No	No	No	3	1	2	1	3	1	1	1	10	Moderate Concern	7	60	3	90	2	50	0.38	0.21	High	22.4	0	70.16	0	2	2	1	1
BDS00201	17	Open	Foam	20.25	Young	F	149.7	66.1	29.5	21.8	Brazil	Pardo/Brown	13	Walking shoes, Flip-Flops	Yes	Vitiligo	1	Essential amino acid	No	No	No	No	3	1	2	1	3	1	1	1	10	Moderate Concern	7	60	3	90	2	50	0.38	0.21	High	22.4	0	70.16	0	2	2	1	1
BDS00202	17	Open	Firm	20.25	Young	F	149.7	66.1	29.5	21.8	Brazil	Pardo/Brown	13	Walking shoes, Flip-Flops	Yes	Vitiligo	1	Essential amino acid	No	No	No	No	3	1	2	1	3	1	1	1	10	Moderate Concern	7	60	3	90	2	50	0.38	0.21	High	22.4	0	70.16	0	2	2	1	1
BDS00203	17	Open	Firm	20.25	Young	F	149.7	66.1	29.5	21.8	Brazil	Pardo/Brown	13	Walking shoes, Flip-Flops	Yes	Vitiligo	1	Essential amino acid	No	No	No	No	3	1	2	1	3	1	1	1	10	Moderate Concern	7	60	3	90	2	50	0.38	0.21	High	22.4	0	70.16	0	2	2	1	1
BDS00204	17	Open	Firm	20.25	Young	F	149.7	66.1	29.5	21.8	Brazil	Pardo/Brown	13	Walking shoes, Flip-Flops	Yes	Vitiligo	1	Essential amino acid	No	No	No	No	3	1	2	1	3	1	1	1	10	Moderate Concern	7	60	3	90	2	50	0.38	0.21	High	22.4	0	70.16	0	2	2	1	1
BDS00205	18	Closed	Foam	26.25	Young	M	178.5	73.85	23.18	25.3	Brazil	White	20	Walking shoes	No	No	0	No	No	No	No	No	0	1	1	1	1	1	1	1	7	Low Concern	7	40	3	35	3	12	0.42	0.58	Moderate	18.97	0	105.09	1	2	2	1	1
BDS00206	18	Closed	Foam	26.25	Young	M	178.5	73.85	23.18	25.3	Brazil	White	20	Walking shoes	No	No	0	No	No	No	No	No	0	1	1	1	1	1	1	1	7	Low Concern	7	40	3	35	3	12	0.42	0.58	Moderate	18.97	0	105.09	1	2	2	1	1
BDS00207	18	Closed	Foam	26.25	Young	M	178.5	73.85	23.18	25.3	Brazil	White	20	Walking shoes	No	No	0	No	No	No	No	No	0	1	1	1	1	1	1	1	7	Low Concern	7	40	3	35	3	12	0.42	0.58	Moderate	18.97	0	105.09	1	2	2	1	1
BDS00208	18	Open	Foam	26.25	Young	M	178.5	73.85	23.18	25.3	Brazil	White	20	Walking shoes	No	No	0	No	No	No	No	No	0	1	1	1	1	1	1	1	7	Low Concern	7	40	3	35	3	12	0.42	0.58	Moderate	18.97	0	105.09	1	2	2	1	1
BDS00209	18	Open	Foam	26.25	Young	M	178.5	73.85	23.18	25.3	Brazil	White	20	Walking shoes	No	No	0	No	No	No	No	No	0	1	1	1	1	1	1	1	7	Low Concern	7	40	3	35	3	12	0.42	0.58	Moderate	18.97	0	105.09	1	2	2	1	1
BDS00210	18	Open	Foam	26.25	Young	M	178.5	73.85	23.18	25.3	Brazil	White	20	Walking shoes	No	No	0	No	No	No	No	No	0	1	1	1	1	1	1	1	7	Low Concern	7	40	3	35	3	12	0.42	0.58	Moderate	18.97	0	105.09	1	2	2	1	1
BDS00211	18	Open	Firm	26.25	Young	M	178.5	73.85	23.18	25.3	Brazil	White	20	Walking shoes	No	No	0	No	No	No	No	No	0	1	1	1	1	1	1	1	7	Low Concern	7	40	3	35	3	12	0.42	0.58	Moderate	18.97	0	105.09	1	2	2	1	1
BDS00212	18	Open	Firm	26.25	Young	M	178.5	73.85	23.18	25.3	Brazil	White	20	Walking shoes	No	No	0	No	No	No	No	No	0	1	1	1	1	1	1	1	7	Low Concern	7	40	3	35	3	12	0.42	0.58	Moderate	18.97	0	105.09	1	2	2	1	1
BDS00213	18	Open	Firm	26.25	Young	M	178.5	73.85	23.18	25.3	Brazil	White	20	Walking shoes	No	No	0	No	No	No	No	No	0	1	1	1	1	1	1	1	7	Low Concern	7	40	3	35	3	12	0.42	0.58	Moderate	18.97	0	105.09	1	2	2	1	1
BDS00214	18	Closed	Firm	26.25	Young	M	178.5	73.85	23.18	25.3	Brazil	White	20	Walking shoes	No	No	0	No	No	No	No	No	0	1	1	1	1	1	1	1	7	Low Concern	7	40	3	35	3	12	0.42	0.58	Moderate	18.97	0	105.09	1	2	2	1	1
BDS00215	18	Closed	Firm	26.25	Young	M	178.5	73.85	23.18	25.3	Brazil	White	20	Walking shoes	No	No	0	No	No	No	No	No	0	1	1	1	1	1	1	1	7	Low Concern	7	40	3	35	3	12	0.42	0.58	Moderate	18.97	0	105.09	1	2	2	1	1
BDS00216	18	Closed	Firm	26.25	Young	M	178.5	73.85	23.18	25.3	Brazil	White	20	Walking shoes	No	No	0	No	No	No	No	No	0	1	1	1	1	1	1	1	7	Low Concern	7	40	3	35	3	12	0.42	0.58	Moderate	18.97	0	105.09	1	2	2	1	1
BDS00217	19	Closed	Firm	20.75	Young	M	173.3	66.2	22.04	25.3	Brazil	Pardo/Brown	11	Walking shoes	No	No	0	No	No	No	No	No	1	2	2	1	2	1	1	1	10	Moderate Concern	5	15	1	20	0	0	0.46	0.63	Moderate	26.56	0	64.53	0	2	2	2	2
BDS00218	19	Closed	Firm	20.75	Young	M	173.3	66.2	22.04	25.3	Brazil	Pardo/Brown	11	Walking shoes	No	No	0	No	No	No	No	No	1	2	2	1	2	1	1	1	10	Moderate Concern	5	15	1	20	0	0	0.46	0.63	Moderate	26.56	0	64.53	0	2	2	2	2
BDS00219	19	Closed	Firm	20.75	Young	M	173.3	66.2	22.04	25.3	Brazil	Pardo/Brown	11	Walking shoes	No	No	0	No	No	No	No	No	1	2	2	1	2	1	1	1	10	Moderate Concern	5	15	1	20	0	0	0.46	0.63	Moderate	26.56	0	64.53	0	2	2	2	2
BDS00220	19	Closed	Foam	20.75	Young	M	173.3	66.2	22.04	25.3	Brazil	Pardo/Brown	11	Walking shoes	No	No	0	No	No	No	No	No	1	2	2	1	2	1	1	1	10	Moderate Concern	5	15	1	20	0	0	0.46	0.63	Moderate	26.56	0	64.53	0	2	2	2	2
BDS00221	19	Closed	Foam	20.75	Young	M	173.3	66.2	22.04	25.3	Brazil	Pardo/Brown	11	Walking shoes	No	No	0	No	No	No	No	No	1	2	2	1	2	1	1	1	10	Moderate Concern	5	15	1	20	0	0	0.46	0.63	Moderate	26.56	0	64.53	0	2	2	2	2
BDS00222	19	Closed	Foam	20.75	Young	M	173.3	66.2	22.04	25.3	Brazil	Pardo/Brown	11	Walking shoes	No	No	0	No	No	No	No	No	1	2	2	1	2	1	1	1	10	Moderate Concern	5	15	1	20	0	0	0.46	0.63	Moderate	26.56	0	64.53	0	2	2	2	2
BDS00223	19	Open	Firm	20.75	Young	M	173.3	66.2	22.04	25.3	Brazil	Pardo/Brown	11	Walking shoes	No	No	0	No	No	No	No	No	1	2	2	1	2	1	1	1	10	Moderate Concern	5	15	1	20	0	0	0.46	0.63	Moderate	26.56	0	64.53	0	2	2	2	2
BDS00224	19	Open	Firm	20.75	Young	M	173.3	66.2	22.04	25.3	Brazil	Pardo/Brown	11	Walking shoes	No	No	0	No	No	No	No	No	1	2	2	1	2	1	1	1	10	Moderate Concern	5	15	1	20	0	0	0.46	0.63	Moderate	26.56	0	64.53	0	2	2	2	2
BDS00225	19	Open	Firm	20.75	Young	M	173.3	66.2	22.04	25.3	Brazil	Pardo/Brown	11	Walking shoes	No	No	0	No	No	No	No	No	1	2	2	1	2	1	1	1	10	Moderate Concern	5	15	1	20	0	0	0.46	0.63	Moderate	26.56	0	64.53	0	2	2	2	2
BDS00226	19	Open	Foam	20.75	Young	M	173.3	66.2	22.04	25.3	Brazil	Pardo/Brown	11	Walking shoes	No	No	0	No	No	No	No	No	1	2	2	1	2	1	1	1	10	Moderate Concern	5	15	1	20	0	0	0.46	0.63	Moderate	26.56	0	64.53	0	2	2	2	2
BDS00227	19	Open	Foam	20.75	Young	M	173.3	66.2	22.04	25.3	Brazil	Pardo/Brown	11	Walking shoes	No	No	0	No	No	No	No	No	1	2	2	1	2	1	1	1	10	Moderate Concern	5	15	1	20	0	0	0.46	0.63	Moderate	26.56	0	64.53	0	2	2	2	2
BDS00228	19	Open	Foam	20.75	Young	M	173.3	66.2	22.04	25.3	Brazil	Pardo/Brown	11	Walking shoes	No	No	0	No	No	No	No	No	1	2	2	1	2	1	1	1	10	Moderate Concern	5	15	1	20	0	0	0.46	0.63	Moderate	26.56	0	64.53	0	2	2	2	2
BDS00229	20	Open	Firm	21.42	Young	M	173.8	54.2	17.94	23.4	Brazil	White	11	Walking shoes	No	No	0	No	Yes	Corrective lens, Dental braces	No	No	1	1	2	1	2	2	3	1	12	Moderate Concern	3	60	5	50	0	0	0.42	0.63	Moderate	15.94	0	57.87	0	2	2	2	2
BDS00230	20	Open	Firm	21.42	Young	M	173.8	54.2	17.94	23.4	Brazil	White	11	Walking shoes	No	No	0	No	Yes	Corrective lens, Dental braces	No	No	1	1	2	1	2	2	3	1	12	Moderate Concern	3	60	5	50	0	0	0.42	0.63	Moderate	15.94	0	57.87	0	2	2	2	2
BDS00231	20	Open	Firm	21.42	Young	M	173.8	54.2	17.94	23.4	Brazil	White	11	Walking shoes	No	No	0	No	Yes	Corrective lens, Dental braces	No	No	1	1	2	1	2	2	3	1	12	Moderate Concern	3	60	5	50	0	0	0.42	0.63	Moderate	15.94	0	57.87	0	2	2	2	2
BDS00232	20	Closed	Foam	21.42	Young	M	173.8	54.2	17.94	23.4	Brazil	White	11	Walking shoes	No	No	0	No	Yes	Corrective lens, Dental braces	No	No	1	1	2	1	2	2	3	1	12	Moderate Concern	3	60	5	50	0	0	0.42	0.63	Moderate	15.94	0	57.87	0	2	2	2	2
BDS00233	20	Closed	Foam	21.42	Young	M	173.8	54.2	17.94	23.4	Brazil	White	11	Walking shoes	No	No	0	No	Yes	Corrective lens, Dental braces	No	No	1	1	2	1	2	2	3	1	12	Moderate Concern	3	60	5	50	0	0	0.42	0.63	Moderate	15.94	0	57.87	0	2	2	2	2
BDS00234	20	Closed	Foam	21.42	Young	M	173.8	54.2	17.94	23.4	Brazil	White	11	Walking shoes	No	No	0	No	Yes	Corrective lens, Dental braces	No	No	1	1	2	1	2	2	3	1	12	Moderate Concern	3	60	5	50	0	0	0.42	0.63	Moderate	15.94	0	57.87	0	2	2	2	2
BDS00235	20	Open	Foam	21.42	Young	M	173.8	54.2	17.94	23.4	Brazil	White	11	Walking shoes	No	No	0	No	Yes	Corrective lens, Dental braces	No	No	1	1	2	1	2	2	3	1	12	Moderate Concern	3	60	5	50	0	0	0.42	0.63	Moderate	15.94	0	57.87	0	2	2	2	2
BDS00236	20	Open	Foam	21.42	Young	M	173.8	54.2	17.94	23.4	Brazil	White	11	Walking shoes	No	No	0	No	Yes	Corrective lens, Dental braces	No	No	1	1	2	1	2	2	3	1	12	Moderate Concern	3	60	5	50	0	0	0.42	0.63	Moderate	15.94	0	57.87	0	2	2	2	2
BDS00237	20	Open	Foam	21.42	Young	M	173.8	54.2	17.94	23.4	Brazil	White	11	Walking shoes	No	No	0	No	Yes	Corrective lens, Dental braces	No	No	1	1	2	1	2	2	3	1	12	Moderate Concern	3	60	5	50	0	0	0.42	0.63	Moderate	15.94	0	57.87	0	2	2	2	2
BDS00238	20	Closed	Firm	21.42	Young	M	173.8	54.2	17.94	23.4	Brazil	White	11	Walking shoes	No	No	0	No	Yes	Corrective lens, Dental braces	No	No	1	1	2	1	2	2	3	1	12	Moderate Concern	3	60	5	50	0	0	0.42	0.63	Moderate	15.94	0	57.87	0	2	2	2	2
BDS00239	20	Closed	Firm	21.42	Young	M	173.8	54.2	17.94	23.4	Brazil	White	11	Walking shoes	No	No	0	No	Yes	Corrective lens, Dental braces	No	No	1	1	2	1	2	2	3	1	12	Moderate Concern	3	60	5	50	0	0	0.42	0.63	Moderate	15.94	0	57.87	0	2	2	2	2
BDS00240	20	Closed	Firm	21.42	Young	M	173.8	54.2	17.94	23.4	Brazil	White	11	Walking shoes	No	No	0	No	Yes	Corrective lens, Dental braces	No	No	1	1	2	1	2	2	3	1	12	Moderate Concern	3	60	5	50	0	0	0.42	0.63	Moderate	15.94	0	57.87	0	2	2	2	2
BDS00241	21	Closed	Foam	20.08	Young	F	164.3	63.05	23.36	23.1	Brazil	White	12	Walking shoes	No	No	0	No	Yes	Corrective lens	No	No	0	2	2	3	2	2	2	2	15	High Concern	7	40	1	45	0	0	0.42	0.42	Moderate	20	0	46.54	0	2	2	1	2
BDS00242	21	Closed	Foam	20.08	Young	F	164.3	63.05	23.36	23.1	Brazil	White	12	Walking shoes	No	No	0	No	Yes	Corrective lens	No	No	0	2	2	3	2	2	2	2	15	High Concern	7	40	1	45	0	0	0.42	0.42	Moderate	20	0	46.54	0	2	2	1	2
BDS00243	21	Closed	Foam	20.08	Young	F	164.3	63.05	23.36	23.1	Brazil	White	12	Walking shoes	No	No	0	No	Yes	Corrective lens	No	No	0	2	2	3	2	2	2	2	15	High Concern	7	40	1	45	0	0	0.42	0.42	Moderate	20	0	46.54	0	2	2	1	2
BDS00244	21	Closed	Firm	20.08	Young	F	164.3	63.05	23.36	23.1	Brazil	White	12	Walking shoes	No	No	0	No	Yes	Corrective lens	No	No	0	2	2	3	2	2	2	2	15	High Concern	7	40	1	45	0	0	0.42	0.42	Moderate	20	0	46.54	0	2	2	1	2
BDS00245	21	Closed	Firm	20.08	Young	F	164.3	63.05	23.36	23.1	Brazil	White	12	Walking shoes	No	No	0	No	Yes	Corrective lens	No	No	0	2	2	3	2	2	2	2	15	High Concern	7	40	1	45	0	0	0.42	0.42	Moderate	20	0	46.54	0	2	2	1	2
BDS00246	21	Closed	Firm	20.08	Young	F	164.3	63.05	23.36	23.1	Brazil	White	12	Walking shoes	No	No	0	No	Yes	Corrective lens	No	No	0	2	2	3	2	2	2	2	15	High Concern	7	40	1	45	0	0	0.42	0.42	Moderate	20	0	46.54	0	2	2	1	2
BDS00247	21	Open	Foam	20.08	Young	F	164.3	63.05	23.36	23.1	Brazil	White	12	Walking shoes	No	No	0	No	Yes	Corrective lens	No	No	0	2	2	3	2	2	2	2	15	High Concern	7	40	1	45	0	0	0.42	0.42	Moderate	20	0	46.54	0	2	2	1	2
BDS00248	21	Open	Foam	20.08	Young	F	164.3	63.05	23.36	23.1	Brazil	White	12	Walking shoes	No	No	0	No	Yes	Corrective lens	No	No	0	2	2	3	2	2	2	2	15	High Concern	7	40	1	45	0	0	0.42	0.42	Moderate	20	0	46.54	0	2	2	1	2
BDS00249	21	Open	Foam	20.08	Young	F	164.3	63.05	23.36	23.1	Brazil	White	12	Walking shoes	No	No	0	No	Yes	Corrective lens	No	No	0	2	2	3	2	2	2	2	15	High Concern	7	40	1	45	0	0	0.42	0.42	Moderate	20	0	46.54	0	2	2	1	2
BDS00250	21	Open	Firm	20.08	Young	F	164.3	63.05	23.36	23.1	Brazil	White	12	Walking shoes	No	No	0	No	Yes	Corrective lens	No	No	0	2	2	3	2	2	2	2	15	High Concern	7	40	1	45	0	0	0.42	0.42	Moderate	20	0	46.54	0	2	2	1	2
BDS00251	21	Open	Firm	20.08	Young	F	164.3	63.05	23.36	23.1	Brazil	White	12	Walking shoes	No	No	0	No	Yes	Corrective lens	No	No	0	2	2	3	2	2	2	2	15	High Concern	7	40	1	45	0	0	0.42	0.42	Moderate	20	0	46.54	0	2	2	1	2
BDS00252	21	Open	Firm	20.08	Young	F	164.3	63.05	23.36	23.1	Brazil	White	12	Walking shoes	No	No	0	No	Yes	Corrective lens	No	No	0	2	2	3	2	2	2	2	15	High Concern	7	40	1	45	0	0	0.42	0.42	Moderate	20	0	46.54	0	2	2	1	2
BDS00253	22	Open	Foam	29.25	Young	F	162	67.95	25.89	22.5	Brazil	White	20	Walking shoes	No	No	1	Oral contraceptive	Yes	Corrective lens	No	No	0	1	3	1	4	1	2	4	16	High Concern	0	0	0	0	0	0	0.17	0.29	Low	32.84	0	50.16	1	2	2	2	2
BDS00254	22	Open	Foam	29.25	Young	F	162	67.95	25.89	22.5	Brazil	White	20	Walking shoes	No	No	1	Oral contraceptive	Yes	Corrective lens	No	No	0	1	3	1	4	1	2	4	16	High Concern	0	0	0	0	0	0	0.17	0.29	Low	32.84	0	50.16	1	2	2	2	2
BDS00255	22	Open	Foam	29.25	Young	F	162	67.95	25.89	22.5	Brazil	White	20	Walking shoes	No	No	1	Oral contraceptive	Yes	Corrective lens	No	No	0	1	3	1	4	1	2	4	16	High Concern	0	0	0	0	0	0	0.17	0.29	Low	32.84	0	50.16	1	2	2	2	2
BDS00256	22	Closed	Firm	29.25	Young	F	162	67.95	25.89	22.5	Brazil	White	20	Walking shoes	No	No	1	Oral contraceptive	Yes	Corrective lens	No	No	0	1	3	1	4	1	2	4	16	High Concern	0	0	0	0	0	0	0.17	0.29	Low	32.84	0	50.16	1	2	2	2	2
BDS00257	22	Closed	Firm	29.25	Young	F	162	67.95	25.89	22.5	Brazil	White	20	Walking shoes	No	No	1	Oral contraceptive	Yes	Corrective lens	No	No	0	1	3	1	4	1	2	4	16	High Concern	0	0	0	0	0	0	0.17	0.29	Low	32.84	0	50.16	1	2	2	2	2
BDS00258	22	Closed	Firm	29.25	Young	F	162	67.95	25.89	22.5	Brazil	White	20	Walking shoes	No	No	1	Oral contraceptive	Yes	Corrective lens	No	No	0	1	3	1	4	1	2	4	16	High Concern	0	0	0	0	0	0	0.17	0.29	Low	32.84	0	50.16	1	2	2	2	2
BDS00259	22	Closed	Foam	29.25	Young	F	162	67.95	25.89	22.5	Brazil	White	20	Walking shoes	No	No	1	Oral contraceptive	Yes	Corrective lens	No	No	0	1	3	1	4	1	2	4	16	High Concern	0	0	0	0	0	0	0.17	0.29	Low	32.84	0	50.16	1	2	2	2	2
BDS00260	22	Closed	Foam	29.25	Young	F	162	67.95	25.89	22.5	Brazil	White	20	Walking shoes	No	No	1	Oral contraceptive	Yes	Corrective lens	No	No	0	1	3	1	4	1	2	4	16	High Concern	0	0	0	0	0	0	0.17	0.29	Low	32.84	0	50.16	1	2	2	2	2
BDS00261	22	Closed	Foam	29.25	Young	F	162	67.95	25.89	22.5	Brazil	White	20	Walking shoes	No	No	1	Oral contraceptive	Yes	Corrective lens	No	No	0	1	3	1	4	1	2	4	16	High Concern	0	0	0	0	0	0	0.17	0.29	Low	32.84	0	50.16	1	2	2	2	2
BDS00262	22	Open	Firm	29.25	Young	F	162	67.95	25.89	22.5	Brazil	White	20	Walking shoes	No	No	1	Oral contraceptive	Yes	Corrective lens	No	No	0	1	3	1	4	1	2	4	16	High Concern	0	0	0	0	0	0	0.17	0.29	Low	32.84	0	50.16	1	2	2	2	2
BDS00263	22	Open	Firm	29.25	Young	F	162	67.95	25.89	22.5	Brazil	White	20	Walking shoes	No	No	1	Oral contraceptive	Yes	Corrective lens	No	No	0	1	3	1	4	1	2	4	16	High Concern	0	0	0	0	0	0	0.17	0.29	Low	32.84	0	50.16	1	2	2	2	2
BDS00264	22	Open	Firm	29.25	Young	F	162	67.95	25.89	22.5	Brazil	White	20	Walking shoes	No	No	1	Oral contraceptive	Yes	Corrective lens	No	No	0	1	3	1	4	1	2	4	16	High Concern	0	0	0	0	0	0	0.17	0.29	Low	32.84	0	50.16	1	2	2	2	2
BDS00265	23	Open	Foam	34.67	Young	F	158.8	71.45	28.33	21.8	Brazil	Yellow	16	Walking shoes	Yes	Rhinitis	1	Antihistamine	No	No	No	No	0	1	1	1	2	2	2	1	10	Moderate Concern	5	20	0	0	2	180	0.21	0.25	High	18.38	0	37.15	0	2	2	2	2
BDS00266	23	Open	Foam	34.67	Young	F	158.8	71.45	28.33	21.8	Brazil	Yellow	16	Walking shoes	Yes	Rhinitis	1	Antihistamine	No	No	No	No	0	1	1	1	2	2	2	1	10	Moderate Concern	5	20	0	0	2	180	0.21	0.25	High	18.38	0	37.15	0	2	2	2	2
BDS00267	23	Open	Foam	34.67	Young	F	158.8	71.45	28.33	21.8	Brazil	Yellow	16	Walking shoes	Yes	Rhinitis	1	Antihistamine	No	No	No	No	0	1	1	1	2	2	2	1	10	Moderate Concern	5	20	0	0	2	180	0.21	0.25	High	18.38	0	37.15	0	2	2	2	2
BDS00268	23	Closed	Firm	34.67	Young	F	158.8	71.45	28.33	21.8	Brazil	Yellow	16	Walking shoes	Yes	Rhinitis	1	Antihistamine	No	No	No	No	0	1	1	1	2	2	2	1	10	Moderate Concern	5	20	0	0	2	180	0.21	0.25	High	18.38	0	37.15	0	2	2	2	2
BDS00269	23	Closed	Firm	34.67	Young	F	158.8	71.45	28.33	21.8	Brazil	Yellow	16	Walking shoes	Yes	Rhinitis	1	Antihistamine	No	No	No	No	0	1	1	1	2	2	2	1	10	Moderate Concern	5	20	0	0	2	180	0.21	0.25	High	18.38	0	37.15	0	2	2	2	2
BDS00270	23	Closed	Firm	34.67	Young	F	158.8	71.45	28.33	21.8	Brazil	Yellow	16	Walking shoes	Yes	Rhinitis	1	Antihistamine	No	No	No	No	0	1	1	1	2	2	2	1	10	Moderate Concern	5	20	0	0	2	180	0.21	0.25	High	18.38	0	37.15	0	2	2	2	2
BDS00271	23	Open	Firm	34.67	Young	F	158.8	71.45	28.33	21.8	Brazil	Yellow	16	Walking shoes	Yes	Rhinitis	1	Antihistamine	No	No	No	No	0	1	1	1	2	2	2	1	10	Moderate Concern	5	20	0	0	2	180	0.21	0.25	High	18.38	0	37.15	0	2	2	2	2
BDS00272	23	Open	Firm	34.67	Young	F	158.8	71.45	28.33	21.8	Brazil	Yellow	16	Walking shoes	Yes	Rhinitis	1	Antihistamine	No	No	No	No	0	1	1	1	2	2	2	1	10	Moderate Concern	5	20	0	0	2	180	0.21	0.25	High	18.38	0	37.15	0	2	2	2	2
BDS00273	23	Open	Firm	34.67	Young	F	158.8	71.45	28.33	21.8	Brazil	Yellow	16	Walking shoes	Yes	Rhinitis	1	Antihistamine	No	No	No	No	0	1	1	1	2	2	2	1	10	Moderate Concern	5	20	0	0	2	180	0.21	0.25	High	18.38	0	37.15	0	2	2	2	2
BDS00274	23	Closed	Foam	34.67	Young	F	158.8	71.45	28.33	21.8	Brazil	Yellow	16	Walking shoes	Yes	Rhinitis	1	Antihistamine	No	No	No	No	0	1	1	1	2	2	2	1	10	Moderate Concern	5	20	0	0	2	180	0.21	0.25	High	18.38	0	37.15	0	2	2	2	2
BDS00275	23	Closed	Foam	34.67	Young	F	158.8	71.45	28.33	21.8	Brazil	Yellow	16	Walking shoes	Yes	Rhinitis	1	Antihistamine	No	No	No	No	0	1	1	1	2	2	2	1	10	Moderate Concern	5	20	0	0	2	180	0.21	0.25	High	18.38	0	37.15	0	2	2	2	2
BDS00276	23	Closed	Foam	34.67	Young	F	158.8	71.45	28.33	21.8	Brazil	Yellow	16	Walking shoes	Yes	Rhinitis	1	Antihistamine	No	No	No	No	0	1	1	1	2	2	2	1	10	Moderate Concern	5	20	0	0	2	180	0.21	0.25	High	18.38	0	37.15	0	2	2	2	2
BDS00277	24	Open	Foam	23.33	Young	F	177.8	60.85	19.25	23.7	Brazil	White	14	Walking shoes, Casual shoes	Yes	Rhinitis, Sinusitis, Kidney stones	1	Oral contraceptive	Yes	Corrective lens	No	No	0	1	1	1	3	2	3	1	12	Moderate Concern	2	60	1	180	0	0	0.38	0.33	Low	17.03	0	55.65	2	2	2	2	1
BDS00278	24	Open	Foam	23.33	Young	F	177.8	60.85	19.25	23.7	Brazil	White	14	Walking shoes, Casual shoes	Yes	Rhinitis, Sinusitis, Kidney stones	1	Oral contraceptive	Yes	Corrective lens	No	No	0	1	1	1	3	2	3	1	12	Moderate Concern	2	60	1	180	0	0	0.38	0.33	Low	17.03	0	55.65	2	2	2	2	1
BDS00279	24	Open	Foam	23.33	Young	F	177.8	60.85	19.25	23.7	Brazil	White	14	Walking shoes, Casual shoes	Yes	Rhinitis, Sinusitis, Kidney stones	1	Oral contraceptive	Yes	Corrective lens	No	No	0	1	1	1	3	2	3	1	12	Moderate Concern	2	60	1	180	0	0	0.38	0.33	Low	17.03	0	55.65	2	2	2	2	1
BDS00280	24	Open	Firm	23.33	Young	F	177.8	60.85	19.25	23.7	Brazil	White	14	Walking shoes, Casual shoes	Yes	Rhinitis, Sinusitis, Kidney stones	1	Oral contraceptive	Yes	Corrective lens	No	No	0	1	1	1	3	2	3	1	12	Moderate Concern	2	60	1	180	0	0	0.38	0.33	Low	17.03	0	55.65	2	2	2	2	1
BDS00281	24	Open	Firm	23.33	Young	F	177.8	60.85	19.25	23.7	Brazil	White	14	Walking shoes, Casual shoes	Yes	Rhinitis, Sinusitis, Kidney stones	1	Oral contraceptive	Yes	Corrective lens	No	No	0	1	1	1	3	2	3	1	12	Moderate Concern	2	60	1	180	0	0	0.38	0.33	Low	17.03	0	55.65	2	2	2	2	1
BDS00282	24	Open	Firm	23.33	Young	F	177.8	60.85	19.25	23.7	Brazil	White	14	Walking shoes, Casual shoes	Yes	Rhinitis, Sinusitis, Kidney stones	1	Oral contraceptive	Yes	Corrective lens	No	No	0	1	1	1	3	2	3	1	12	Moderate Concern	2	60	1	180	0	0	0.38	0.33	Low	17.03	0	55.65	2	2	2	2	1
BDS00283	24	Closed	Firm	23.33	Young	F	177.8	60.85	19.25	23.7	Brazil	White	14	Walking shoes, Casual shoes	Yes	Rhinitis, Sinusitis, Kidney stones	1	Oral contraceptive	Yes	Corrective lens	No	No	0	1	1	1	3	2	3	1	12	Moderate Concern	2	60	1	180	0	0	0.38	0.33	Low	17.03	0	55.65	2	2	2	2	1
BDS00284	24	Closed	Firm	23.33	Young	F	177.8	60.85	19.25	23.7	Brazil	White	14	Walking shoes, Casual shoes	Yes	Rhinitis, Sinusitis, Kidney stones	1	Oral contraceptive	Yes	Corrective lens	No	No	0	1	1	1	3	2	3	1	12	Moderate Concern	2	60	1	180	0	0	0.38	0.33	Low	17.03	0	55.65	2	2	2	2	1
BDS00285	24	Closed	Firm	23.33	Young	F	177.8	60.85	19.25	23.7	Brazil	White	14	Walking shoes, Casual shoes	Yes	Rhinitis, Sinusitis, Kidney stones	1	Oral contraceptive	Yes	Corrective lens	No	No	0	1	1	1	3	2	3	1	12	Moderate Concern	2	60	1	180	0	0	0.38	0.33	Low	17.03	0	55.65	2	2	2	2	1
BDS00286	24	Closed	Foam	23.33	Young	F	177.8	60.85	19.25	23.7	Brazil	White	14	Walking shoes, Casual shoes	Yes	Rhinitis, Sinusitis, Kidney stones	1	Oral contraceptive	Yes	Corrective lens	No	No	0	1	1	1	3	2	3	1	12	Moderate Concern	2	60	1	180	0	0	0.38	0.33	Low	17.03	0	55.65	2	2	2	2	1
BDS00287	24	Closed	Foam	23.33	Young	F	177.8	60.85	19.25	23.7	Brazil	White	14	Walking shoes, Casual shoes	Yes	Rhinitis, Sinusitis, Kidney stones	1	Oral contraceptive	Yes	Corrective lens	No	No	0	1	1	1	3	2	3	1	12	Moderate Concern	2	60	1	180	0	0	0.38	0.33	Low	17.03	0	55.65	2	2	2	2	1
BDS00288	24	Closed	Foam	23.33	Young	F	177.8	60.85	19.25	23.7	Brazil	White	14	Walking shoes, Casual shoes	Yes	Rhinitis, Sinusitis, Kidney stones	1	Oral contraceptive	Yes	Corrective lens	No	No	0	1	1	1	3	2	3	1	12	Moderate Concern	2	60	1	180	0	0	0.38	0.33	Low	17.03	0	55.65	2	2	2	2	1
BDS00289	25	Open	Foam	31.92	Young	F	166.5	52.5	18.94	22.5	Brazil	White	21	Casual shoes	No	No	0	No	Yes	Corrective lens	No	No	0	1	1	1	3	1	1	1	9	Moderate Concern	0	0	7	180	0	0	0.25	0.42	High	18.59	0	46.53	1	2	2	2	1
BDS00290	25	Open	Foam	31.92	Young	F	166.5	52.5	18.94	22.5	Brazil	White	21	Casual shoes	No	No	0	No	Yes	Corrective lens	No	No	0	1	1	1	3	1	1	1	9	Moderate Concern	0	0	7	180	0	0	0.25	0.42	High	18.59	0	46.53	1	2	2	2	1
BDS00291	25	Open	Foam	31.92	Young	F	166.5	52.5	18.94	22.5	Brazil	White	21	Casual shoes	No	No	0	No	Yes	Corrective lens	No	No	0	1	1	1	3	1	1	1	9	Moderate Concern	0	0	7	180	0	0	0.25	0.42	High	18.59	0	46.53	1	2	2	2	1
BDS00292	25	Open	Firm	31.92	Young	F	166.5	52.5	18.94	22.5	Brazil	White	21	Casual shoes	No	No	0	No	Yes	Corrective lens	No	No	0	1	1	1	3	1	1	1	9	Moderate Concern	0	0	7	180	0	0	0.25	0.42	High	18.59	0	46.53	1	2	2	2	1
BDS00293	25	Open	Firm	31.92	Young	F	166.5	52.5	18.94	22.5	Brazil	White	21	Casual shoes	No	No	0	No	Yes	Corrective lens	No	No	0	1	1	1	3	1	1	1	9	Moderate Concern	0	0	7	180	0	0	0.25	0.42	High	18.59	0	46.53	1	2	2	2	1
BDS00294	25	Open	Firm	31.92	Young	F	166.5	52.5	18.94	22.5	Brazil	White	21	Casual shoes	No	No	0	No	Yes	Corrective lens	No	No	0	1	1	1	3	1	1	1	9	Moderate Concern	0	0	7	180	0	0	0.25	0.42	High	18.59	0	46.53	1	2	2	2	1
BDS00295	25	Closed	Foam	31.92	Young	F	166.5	52.5	18.94	22.5	Brazil	White	21	Casual shoes	No	No	0	No	Yes	Corrective lens	No	No	0	1	1	1	3	1	1	1	9	Moderate Concern	0	0	7	180	0	0	0.25	0.42	High	18.59	0	46.53	1	2	2	2	1
BDS00296	25	Closed	Foam	31.92	Young	F	166.5	52.5	18.94	22.5	Brazil	White	21	Casual shoes	No	No	0	No	Yes	Corrective lens	No	No	0	1	1	1	3	1	1	1	9	Moderate Concern	0	0	7	180	0	0	0.25	0.42	High	18.59	0	46.53	1	2	2	2	1
BDS00297	25	Closed	Foam	31.92	Young	F	166.5	52.5	18.94	22.5	Brazil	White	21	Casual shoes	No	No	0	No	Yes	Corrective lens	No	No	0	1	1	1	3	1	1	1	9	Moderate Concern	0	0	7	180	0	0	0.25	0.42	High	18.59	0	46.53	1	2	2	2	1
BDS00298	25	Closed	Firm	31.92	Young	F	166.5	52.5	18.94	22.5	Brazil	White	21	Casual shoes	No	No	0	No	Yes	Corrective lens	No	No	0	1	1	1	3	1	1	1	9	Moderate Concern	0	0	7	180	0	0	0.25	0.42	High	18.59	0	46.53	1	2	2	2	1
BDS00299	25	Closed	Firm	31.92	Young	F	166.5	52.5	18.94	22.5	Brazil	White	21	Casual shoes	No	No	0	No	Yes	Corrective lens	No	No	0	1	1	1	3	1	1	1	9	Moderate Concern	0	0	7	180	0	0	0.25	0.42	High	18.59	0	46.53	1	2	2	2	1
BDS00300	25	Closed	Firm	31.92	Young	F	166.5	52.5	18.94	22.5	Brazil	White	21	Casual shoes	No	No	0	No	Yes	Corrective lens	No	No	0	1	1	1	3	1	1	1	9	Moderate Concern	0	0	7	180	0	0	0.25	0.42	High	18.59	0	46.53	1	2	2	2	1
BDS00301	26	Closed	Foam	35.25	Young	F	161.8	49.7	18.98	22.5	Brazil	White	15	Walking shoes, Flip-Flops, Casual shoes	Yes	Rhinitis, Migraine	1	Oral contraceptive	Yes	Corrective lens	No	No	0	2	2	2	3	3	1	1	14	High Concern	1	15	1	300	1	30	0.42	0.08	Low	25.84	0	38.03	0	2	2	2	2
BDS00302	26	Closed	Foam	35.25	Young	F	161.8	49.7	18.98	22.5	Brazil	White	15	Walking shoes, Flip-Flops, Casual shoes	Yes	Rhinitis, Migraine	1	Oral contraceptive	Yes	Corrective lens	No	No	0	2	2	2	3	3	1	1	14	High Concern	1	15	1	300	1	30	0.42	0.08	Low	25.84	0	38.03	0	2	2	2	2
BDS00303	26	Closed	Foam	35.25	Young	F	161.8	49.7	18.98	22.5	Brazil	White	15	Walking shoes, Flip-Flops, Casual shoes	Yes	Rhinitis, Migraine	1	Oral contraceptive	Yes	Corrective lens	No	No	0	2	2	2	3	3	1	1	14	High Concern	1	15	1	300	1	30	0.42	0.08	Low	25.84	0	38.03	0	2	2	2	2
BDS00304	26	Closed	Firm	35.25	Young	F	161.8	49.7	18.98	22.5	Brazil	White	15	Walking shoes, Flip-Flops, Casual shoes	Yes	Rhinitis, Migraine	1	Oral contraceptive	Yes	Corrective lens	No	No	0	2	2	2	3	3	1	1	14	High Concern	1	15	1	300	1	30	0.42	0.08	Low	25.84	0	38.03	0	2	2	2	2
BDS00305	26	Closed	Firm	35.25	Young	F	161.8	49.7	18.98	22.5	Brazil	White	15	Walking shoes, Flip-Flops, Casual shoes	Yes	Rhinitis, Migraine	1	Oral contraceptive	Yes	Corrective lens	No	No	0	2	2	2	3	3	1	1	14	High Concern	1	15	1	300	1	30	0.42	0.08	Low	25.84	0	38.03	0	2	2	2	2
BDS00306	26	Closed	Firm	35.25	Young	F	161.8	49.7	18.98	22.5	Brazil	White	15	Walking shoes, Flip-Flops, Casual shoes	Yes	Rhinitis, Migraine	1	Oral contraceptive	Yes	Corrective lens	No	No	0	2	2	2	3	3	1	1	14	High Concern	1	15	1	300	1	30	0.42	0.08	Low	25.84	0	38.03	0	2	2	2	2
BDS00307	26	Open	Foam	35.25	Young	F	161.8	49.7	18.98	22.5	Brazil	White	15	Walking shoes, Flip-Flops, Casual shoes	Yes	Rhinitis, Migraine	1	Oral contraceptive	Yes	Corrective lens	No	No	0	2	2	2	3	3	1	1	14	High Concern	1	15	1	300	1	30	0.42	0.08	Low	25.84	0	38.03	0	2	2	2	2
BDS00308	26	Open	Foam	35.25	Young	F	161.8	49.7	18.98	22.5	Brazil	White	15	Walking shoes, Flip-Flops, Casual shoes	Yes	Rhinitis, Migraine	1	Oral contraceptive	Yes	Corrective lens	No	No	0	2	2	2	3	3	1	1	14	High Concern	1	15	1	300	1	30	0.42	0.08	Low	25.84	0	38.03	0	2	2	2	2
BDS00309	26	Open	Foam	35.25	Young	F	161.8	49.7	18.98	22.5	Brazil	White	15	Walking shoes, Flip-Flops, Casual shoes	Yes	Rhinitis, Migraine	1	Oral contraceptive	Yes	Corrective lens	No	No	0	2	2	2	3	3	1	1	14	High Concern	1	15	1	300	1	30	0.42	0.08	Low	25.84	0	38.03	0	2	2	2	2
BDS00310	26	Open	Firm	35.25	Young	F	161.8	49.7	18.98	22.5	Brazil	White	15	Walking shoes, Flip-Flops, Casual shoes	Yes	Rhinitis, Migraine	1	Oral contraceptive	Yes	Corrective lens	No	No	0	2	2	2	3	3	1	1	14	High Concern	1	15	1	300	1	30	0.42	0.08	Low	25.84	0	38.03	0	2	2	2	2
BDS00311	26	Open	Firm	35.25	Young	F	161.8	49.7	18.98	22.5	Brazil	White	15	Walking shoes, Flip-Flops, Casual shoes	Yes	Rhinitis, Migraine	1	Oral contraceptive	Yes	Corrective lens	No	No	0	2	2	2	3	3	1	1	14	High Concern	1	15	1	300	1	30	0.42	0.08	Low	25.84	0	38.03	0	2	2	2	2
BDS00312	26	Open	Firm	35.25	Young	F	161.8	49.7	18.98	22.5	Brazil	White	15	Walking shoes, Flip-Flops, Casual shoes	Yes	Rhinitis, Migraine	1	Oral contraceptive	Yes	Corrective lens	No	No	0	2	2	2	3	3	1	1	14	High Concern	1	15	1	300	1	30	0.42	0.08	Low	25.84	0	38.03	0	2	2	2	2
BDS00313	27	Closed	Firm	29.33	Young	F	159.5	56.95	22.39	22.5	Brazil	White	20	Walking shoes, Boots	No	No	0	No	Yes	Dental retention	No	No	0	1	3	1	2	1	2	1	11	Moderate Concern	0	0	2	60	1	90	0.33	0.13	Low	25.18	0	33.53	0	2	2	2	2
BDS00314	27	Closed	Firm	29.33	Young	F	159.5	56.95	22.39	22.5	Brazil	White	20	Walking shoes, Boots	No	No	0	No	Yes	Dental retention	No	No	0	1	3	1	2	1	2	1	11	Moderate Concern	0	0	2	60	1	90	0.33	0.13	Low	25.18	0	33.53	0	2	2	2	2
BDS00315	27	Closed	Firm	29.33	Young	F	159.5	56.95	22.39	22.5	Brazil	White	20	Walking shoes, Boots	No	No	0	No	Yes	Dental retention	No	No	0	1	3	1	2	1	2	1	11	Moderate Concern	0	0	2	60	1	90	0.33	0.13	Low	25.18	0	33.53	0	2	2	2	2
BDS00316	27	Open	Foam	29.33	Young	F	159.5	56.95	22.39	22.5	Brazil	White	20	Walking shoes, Boots	No	No	0	No	Yes	Dental retention	No	No	0	1	3	1	2	1	2	1	11	Moderate Concern	0	0	2	60	1	90	0.33	0.13	Low	25.18	0	33.53	0	2	2	2	2
BDS00317	27	Open	Foam	29.33	Young	F	159.5	56.95	22.39	22.5	Brazil	White	20	Walking shoes, Boots	No	No	0	No	Yes	Dental retention	No	No	0	1	3	1	2	1	2	1	11	Moderate Concern	0	0	2	60	1	90	0.33	0.13	Low	25.18	0	33.53	0	2	2	2	2
BDS00318	27	Open	Foam	29.33	Young	F	159.5	56.95	22.39	22.5	Brazil	White	20	Walking shoes, Boots	No	No	0	No	Yes	Dental retention	No	No	0	1	3	1	2	1	2	1	11	Moderate Concern	0	0	2	60	1	90	0.33	0.13	Low	25.18	0	33.53	0	2	2	2	2
BDS00319	27	Open	Firm	29.33	Young	F	159.5	56.95	22.39	22.5	Brazil	White	20	Walking shoes, Boots	No	No	0	No	Yes	Dental retention	No	No	0	1	3	1	2	1	2	1	11	Moderate Concern	0	0	2	60	1	90	0.33	0.13	Low	25.18	0	33.53	0	2	2	2	2
BDS00320	27	Open	Firm	29.33	Young	F	159.5	56.95	22.39	22.5	Brazil	White	20	Walking shoes, Boots	No	No	0	No	Yes	Dental retention	No	No	0	1	3	1	2	1	2	1	11	Moderate Concern	0	0	2	60	1	90	0.33	0.13	Low	25.18	0	33.53	0	2	2	2	2
BDS00321	27	Open	Firm	29.33	Young	F	159.5	56.95	22.39	22.5	Brazil	White	20	Walking shoes, Boots	No	No	0	No	Yes	Dental retention	No	No	0	1	3	1	2	1	2	1	11	Moderate Concern	0	0	2	60	1	90	0.33	0.13	Low	25.18	0	33.53	0	2	2	2	2
BDS00322	27	Closed	Foam	29.33	Young	F	159.5	56.95	22.39	22.5	Brazil	White	20	Walking shoes, Boots	No	No	0	No	Yes	Dental retention	No	No	0	1	3	1	2	1	2	1	11	Moderate Concern	0	0	2	60	1	90	0.33	0.13	Low	25.18	0	33.53	0	2	2	2	2
BDS00323	27	Closed	Foam	29.33	Young	F	159.5	56.95	22.39	22.5	Brazil	White	20	Walking shoes, Boots	No	No	0	No	Yes	Dental retention	No	No	0	1	3	1	2	1	2	1	11	Moderate Concern	0	0	2	60	1	90	0.33	0.13	Low	25.18	0	33.53	0	2	2	2	2
BDS00324	27	Closed	Foam	29.33	Young	F	159.5	56.95	22.39	22.5	Brazil	White	20	Walking shoes, Boots	No	No	0	No	Yes	Dental retention	No	No	0	1	3	1	2	1	2	1	11	Moderate Concern	0	0	2	60	1	90	0.33	0.13	Low	25.18	0	33.53	0	2	2	2	2
BDS00325	28	Closed	Foam	25.5	Young	M	173.8	65.9	21.82	24.7	Peru	Pardo/Brown	18	Walking shoes	No	No	0	No	Yes	Corrective lens	No	No	0	1	1	1	3	1	1	1	9	Moderate Concern	1	90	2	20	0	0	0.42	0.21	Low	17.38	0	34.87	0	2	2	2	2
BDS00326	28	Closed	Foam	25.5	Young	M	173.8	65.9	21.82	24.7	Peru	Pardo/Brown	18	Walking shoes	No	No	0	No	Yes	Corrective lens	No	No	0	1	1	1	3	1	1	1	9	Moderate Concern	1	90	2	20	0	0	0.42	0.21	Low	17.38	0	34.87	0	2	2	2	2
BDS00327	28	Closed	Foam	25.5	Young	M	173.8	65.9	21.82	24.7	Peru	Pardo/Brown	18	Walking shoes	No	No	0	No	Yes	Corrective lens	No	No	0	1	1	1	3	1	1	1	9	Moderate Concern	1	90	2	20	0	0	0.42	0.21	Low	17.38	0	34.87	0	2	2	2	2
BDS00328	28	Closed	Firm	25.5	Young	M	173.8	65.9	21.82	24.7	Peru	Pardo/Brown	18	Walking shoes	No	No	0	No	Yes	Corrective lens	No	No	0	1	1	1	3	1	1	1	9	Moderate Concern	1	90	2	20	0	0	0.42	0.21	Low	17.38	0	34.87	0	2	2	2	2
BDS00329	28	Closed	Firm	25.5	Young	M	173.8	65.9	21.82	24.7	Peru	Pardo/Brown	18	Walking shoes	No	No	0	No	Yes	Corrective lens	No	No	0	1	1	1	3	1	1	1	9	Moderate Concern	1	90	2	20	0	0	0.42	0.21	Low	17.38	0	34.87	0	2	2	2	2
BDS00330	28	Closed	Firm	25.5	Young	M	173.8	65.9	21.82	24.7	Peru	Pardo/Brown	18	Walking shoes	No	No	0	No	Yes	Corrective lens	No	No	0	1	1	1	3	1	1	1	9	Moderate Concern	1	90	2	20	0	0	0.42	0.21	Low	17.38	0	34.87	0	2	2	2	2
BDS00331	28	Open	Foam	25.5	Young	M	173.8	65.9	21.82	24.7	Peru	Pardo/Brown	18	Walking shoes	No	No	0	No	Yes	Corrective lens	No	No	0	1	1	1	3	1	1	1	9	Moderate Concern	1	90	2	20	0	0	0.42	0.21	Low	17.38	0	34.87	0	2	2	2	2
BDS00332	28	Open	Foam	25.5	Young	M	173.8	65.9	21.82	24.7	Peru	Pardo/Brown	18	Walking shoes	No	No	0	No	Yes	Corrective lens	No	No	0	1	1	1	3	1	1	1	9	Moderate Concern	1	90	2	20	0	0	0.42	0.21	Low	17.38	0	34.87	0	2	2	2	2
BDS00333	28	Open	Foam	25.5	Young	M	173.8	65.9	21.82	24.7	Peru	Pardo/Brown	18	Walking shoes	No	No	0	No	Yes	Corrective lens	No	No	0	1	1	1	3	1	1	1	9	Moderate Concern	1	90	2	20	0	0	0.42	0.21	Low	17.38	0	34.87	0	2	2	2	2
BDS00334	28	Open	Firm	25.5	Young	M	173.8	65.9	21.82	24.7	Peru	Pardo/Brown	18	Walking shoes	No	No	0	No	Yes	Corrective lens	No	No	0	1	1	1	3	1	1	1	9	Moderate Concern	1	90	2	20	0	0	0.42	0.21	Low	17.38	0	34.87	0	2	2	2	2
BDS00335	28	Open	Firm	25.5	Young	M	173.8	65.9	21.82	24.7	Peru	Pardo/Brown	18	Walking shoes	No	No	0	No	Yes	Corrective lens	No	No	0	1	1	1	3	1	1	1	9	Moderate Concern	1	90	2	20	0	0	0.42	0.21	Low	17.38	0	34.87	0	2	2	2	2
BDS00336	28	Open	Firm	25.5	Young	M	173.8	65.9	21.82	24.7	Peru	Pardo/Brown	18	Walking shoes	No	No	0	No	Yes	Corrective lens	No	No	0	1	1	1	3	1	1	1	9	Moderate Concern	1	90	2	20	0	0	0.42	0.21	Low	17.38	0	34.87	0	2	2	2	2
BDS00337	29	Open	Foam	27.67	Young	F	159	53.2	21.04	23.1	Colombia	White	18	Walking shoes	Yes	Intestine disorder	0	No	No	No	No	No	1	1	1	1	2	2	3	2	12	Moderate Concern	3	20	2	15	2	60	0.13	0.21	Moderate	23.57	2	30.68	0	2	2	2	2
BDS00338	29	Open	Foam	27.67	Young	F	159	53.2	21.04	23.1	Colombia	White	18	Walking shoes	Yes	Intestine disorder	0	No	No	No	No	No	1	1	1	1	2	2	3	2	12	Moderate Concern	3	20	2	15	2	60	0.13	0.21	Moderate	23.57	2	30.68	0	2	2	2	2
BDS00339	29	Open	Foam	27.67	Young	F	159	53.2	21.04	23.1	Colombia	White	18	Walking shoes	Yes	Intestine disorder	0	No	No	No	No	No	1	1	1	1	2	2	3	2	12	Moderate Concern	3	20	2	15	2	60	0.13	0.21	Moderate	23.57	2	30.68	0	2	2	2	2
BDS00340	29	Closed	Firm	27.67	Young	F	159	53.2	21.04	23.1	Colombia	White	18	Walking shoes	Yes	Intestine disorder	0	No	No	No	No	No	1	1	1	1	2	2	3	2	12	Moderate Concern	3	20	2	15	2	60	0.13	0.21	Moderate	23.57	2	30.68	0	2	2	2	2
BDS00341	29	Closed	Firm	27.67	Young	F	159	53.2	21.04	23.1	Colombia	White	18	Walking shoes	Yes	Intestine disorder	0	No	No	No	No	No	1	1	1	1	2	2	3	2	12	Moderate Concern	3	20	2	15	2	60	0.13	0.21	Moderate	23.57	2	30.68	0	2	2	2	2
BDS00342	29	Closed	Firm	27.67	Young	F	159	53.2	21.04	23.1	Colombia	White	18	Walking shoes	Yes	Intestine disorder	0	No	No	No	No	No	1	1	1	1	2	2	3	2	12	Moderate Concern	3	20	2	15	2	60	0.13	0.21	Moderate	23.57	2	30.68	0	2	2	2	2
BDS00343	29	Closed	Foam	27.67	Young	F	159	53.2	21.04	23.1	Colombia	White	18	Walking shoes	Yes	Intestine disorder	0	No	No	No	No	No	1	1	1	1	2	2	3	2	12	Moderate Concern	3	20	2	15	2	60	0.13	0.21	Moderate	23.57	2	30.68	0	2	2	2	2
BDS00344	29	Closed	Foam	27.67	Young	F	159	53.2	21.04	23.1	Colombia	White	18	Walking shoes	Yes	Intestine disorder	0	No	No	No	No	No	1	1	1	1	2	2	3	2	12	Moderate Concern	3	20	2	15	2	60	0.13	0.21	Moderate	23.57	2	30.68	0	2	2	2	2
BDS00345	29	Closed	Foam	27.67	Young	F	159	53.2	21.04	23.1	Colombia	White	18	Walking shoes	Yes	Intestine disorder	0	No	No	No	No	No	1	1	1	1	2	2	3	2	12	Moderate Concern	3	20	2	15	2	60	0.13	0.21	Moderate	23.57	2	30.68	0	2	2	2	2
BDS00346	29	Open	Firm	27.67	Young	F	159	53.2	21.04	23.1	Colombia	White	18	Walking shoes	Yes	Intestine disorder	0	No	No	No	No	No	1	1	1	1	2	2	3	2	12	Moderate Concern	3	20	2	15	2	60	0.13	0.21	Moderate	23.57	2	30.68	0	2	2	2	2
BDS00347	29	Open	Firm	27.67	Young	F	159	53.2	21.04	23.1	Colombia	White	18	Walking shoes	Yes	Intestine disorder	0	No	No	No	No	No	1	1	1	1	2	2	3	2	12	Moderate Concern	3	20	2	15	2	60	0.13	0.21	Moderate	23.57	2	30.68	0	2	2	2	2
BDS00348	29	Open	Firm	27.67	Young	F	159	53.2	21.04	23.1	Colombia	White	18	Walking shoes	Yes	Intestine disorder	0	No	No	No	No	No	1	1	1	1	2	2	3	2	12	Moderate Concern	3	20	2	15	2	60	0.13	0.21	Moderate	23.57	2	30.68	0	2	2	2	2
BDS00349	30	Open	Foam	25.67	Young	F	159.6	56.8	22.3	21.8	Brazil	White	18	Walking shoes	No	No	0	No	Yes	Corrective lens	No	No	0	1	1	1	1	2	1	1	8	Low Concern	7	30	1	20	0	0	0.25	0.08	Moderate	21.78	0	31.69	0	2	2	2	2
BDS00350	30	Open	Foam	25.67	Young	F	159.6	56.8	22.3	21.8	Brazil	White	18	Walking shoes	No	No	0	No	Yes	Corrective lens	No	No	0	1	1	1	1	2	1	1	8	Low Concern	7	30	1	20	0	0	0.25	0.08	Moderate	21.78	0	31.69	0	2	2	2	2
BDS00351	30	Open	Foam	25.67	Young	F	159.6	56.8	22.3	21.8	Brazil	White	18	Walking shoes	No	No	0	No	Yes	Corrective lens	No	No	0	1	1	1	1	2	1	1	8	Low Concern	7	30	1	20	0	0	0.25	0.08	Moderate	21.78	0	31.69	0	2	2	2	2
BDS00352	30	Closed	Foam	25.67	Young	F	159.6	56.8	22.3	21.8	Brazil	White	18	Walking shoes	No	No	0	No	Yes	Corrective lens	No	No	0	1	1	1	1	2	1	1	8	Low Concern	7	30	1	20	0	0	0.25	0.08	Moderate	21.78	0	31.69	0	2	2	2	2
BDS00353	30	Closed	Foam	25.67	Young	F	159.6	56.8	22.3	21.8	Brazil	White	18	Walking shoes	No	No	0	No	Yes	Corrective lens	No	No	0	1	1	1	1	2	1	1	8	Low Concern	7	30	1	20	0	0	0.25	0.08	Moderate	21.78	0	31.69	0	2	2	2	2
BDS00354	30	Closed	Foam	25.67	Young	F	159.6	56.8	22.3	21.8	Brazil	White	18	Walking shoes	No	No	0	No	Yes	Corrective lens	No	No	0	1	1	1	1	2	1	1	8	Low Concern	7	30	1	20	0	0	0.25	0.08	Moderate	21.78	0	31.69	0	2	2	2	2
BDS00355	30	Closed	Firm	25.67	Young	F	159.6	56.8	22.3	21.8	Brazil	White	18	Walking shoes	No	No	0	No	Yes	Corrective lens	No	No	0	1	1	1	1	2	1	1	8	Low Concern	7	30	1	20	0	0	0.25	0.08	Moderate	21.78	0	31.69	0	2	2	2	2
BDS00356	30	Closed	Firm	25.67	Young	F	159.6	56.8	22.3	21.8	Brazil	White	18	Walking shoes	No	No	0	No	Yes	Corrective lens	No	No	0	1	1	1	1	2	1	1	8	Low Concern	7	30	1	20	0	0	0.25	0.08	Moderate	21.78	0	31.69	0	2	2	2	2
BDS00357	30	Closed	Firm	25.67	Young	F	159.6	56.8	22.3	21.8	Brazil	White	18	Walking shoes	No	No	0	No	Yes	Corrective lens	No	No	0	1	1	1	1	2	1	1	8	Low Concern	7	30	1	20	0	0	0.25	0.08	Moderate	21.78	0	31.69	0	2	2	2	2
BDS00358	30	Open	Firm	25.67	Young	F	159.6	56.8	22.3	21.8	Brazil	White	18	Walking shoes	No	No	0	No	Yes	Corrective lens	No	No	0	1	1	1	1	2	1	1	8	Low Concern	7	30	1	20	0	0	0.25	0.08	Moderate	21.78	0	31.69	0	2	2	2	2
BDS00359	30	Open	Firm	25.67	Young	F	159.6	56.8	22.3	21.8	Brazil	White	18	Walking shoes	No	No	0	No	Yes	Corrective lens	No	No	0	1	1	1	1	2	1	1	8	Low Concern	7	30	1	20	0	0	0.25	0.08	Moderate	21.78	0	31.69	0	2	2	2	2
BDS00360	30	Open	Firm	25.67	Young	F	159.6	56.8	22.3	21.8	Brazil	White	18	Walking shoes	No	No	0	No	Yes	Corrective lens	No	No	0	1	1	1	1	2	1	1	8	Low Concern	7	30	1	20	0	0	0.25	0.08	Moderate	21.78	0	31.69	0	2	2	2	2
BDS00361	31	Open	Foam	22.33	Young	F	156.5	63.45	25.91	21.8	Brazil	Black	16	Walking shoes	Yes	Asthma	1	Long-acting beta agonist + Corticosteroid	Yes	Corrective lens	No	No	0	1	3	1	4	1	1	1	12	Moderate Concern	5	20	2	40	0	0	0.38	0.42	Moderate	15.88	0	46.84	0	2	2	2	2
BDS00362	31	Open	Foam	22.33	Young	F	156.5	63.45	25.91	21.8	Brazil	Black	16	Walking shoes	Yes	Asthma	1	Long-acting beta agonist + Corticosteroid	Yes	Corrective lens	No	No	0	1	3	1	4	1	1	1	12	Moderate Concern	5	20	2	40	0	0	0.38	0.42	Moderate	15.88	0	46.84	0	2	2	2	2
BDS00363	31	Open	Foam	22.33	Young	F	156.5	63.45	25.91	21.8	Brazil	Black	16	Walking shoes	Yes	Asthma	1	Long-acting beta agonist + Corticosteroid	Yes	Corrective lens	No	No	0	1	3	1	4	1	1	1	12	Moderate Concern	5	20	2	40	0	0	0.38	0.42	Moderate	15.88	0	46.84	0	2	2	2	2
BDS00364	31	Closed	Foam	22.33	Young	F	156.5	63.45	25.91	21.8	Brazil	Black	16	Walking shoes	Yes	Asthma	1	Long-acting beta agonist + Corticosteroid	Yes	Corrective lens	No	No	0	1	3	1	4	1	1	1	12	Moderate Concern	5	20	2	40	0	0	0.38	0.42	Moderate	15.88	0	46.84	0	2	2	2	2
BDS00365	31	Closed	Foam	22.33	Young	F	156.5	63.45	25.91	21.8	Brazil	Black	16	Walking shoes	Yes	Asthma	1	Long-acting beta agonist + Corticosteroid	Yes	Corrective lens	No	No	0	1	3	1	4	1	1	1	12	Moderate Concern	5	20	2	40	0	0	0.38	0.42	Moderate	15.88	0	46.84	0	2	2	2	2
BDS00366	31	Closed	Foam	22.33	Young	F	156.5	63.45	25.91	21.8	Brazil	Black	16	Walking shoes	Yes	Asthma	1	Long-acting beta agonist + Corticosteroid	Yes	Corrective lens	No	No	0	1	3	1	4	1	1	1	12	Moderate Concern	5	20	2	40	0	0	0.38	0.42	Moderate	15.88	0	46.84	0	2	2	2	2
BDS00367	31	Closed	Firm	22.33	Young	F	156.5	63.45	25.91	21.8	Brazil	Black	16	Walking shoes	Yes	Asthma	1	Long-acting beta agonist + Corticosteroid	Yes	Corrective lens	No	No	0	1	3	1	4	1	1	1	12	Moderate Concern	5	20	2	40	0	0	0.38	0.42	Moderate	15.88	0	46.84	0	2	2	2	2
BDS00368	31	Closed	Firm	22.33	Young	F	156.5	63.45	25.91	21.8	Brazil	Black	16	Walking shoes	Yes	Asthma	1	Long-acting beta agonist + Corticosteroid	Yes	Corrective lens	No	No	0	1	3	1	4	1	1	1	12	Moderate Concern	5	20	2	40	0	0	0.38	0.42	Moderate	15.88	0	46.84	0	2	2	2	2
BDS00369	31	Closed	Firm	22.33	Young	F	156.5	63.45	25.91	21.8	Brazil	Black	16	Walking shoes	Yes	Asthma	1	Long-acting beta agonist + Corticosteroid	Yes	Corrective lens	No	No	0	1	3	1	4	1	1	1	12	Moderate Concern	5	20	2	40	0	0	0.38	0.42	Moderate	15.88	0	46.84	0	2	2	2	2
BDS00370	31	Open	Firm	22.33	Young	F	156.5	63.45	25.91	21.8	Brazil	Black	16	Walking shoes	Yes	Asthma	1	Long-acting beta agonist + Corticosteroid	Yes	Corrective lens	No	No	0	1	3	1	4	1	1	1	12	Moderate Concern	5	20	2	40	0	0	0.38	0.42	Moderate	15.88	0	46.84	0	2	2	2	2
BDS00371	31	Open	Firm	22.33	Young	F	156.5	63.45	25.91	21.8	Brazil	Black	16	Walking shoes	Yes	Asthma	1	Long-acting beta agonist + Corticosteroid	Yes	Corrective lens	No	No	0	1	3	1	4	1	1	1	12	Moderate Concern	5	20	2	40	0	0	0.38	0.42	Moderate	15.88	0	46.84	0	2	2	2	2
BDS00372	31	Open	Firm	22.33	Young	F	156.5	63.45	25.91	21.8	Brazil	Black	16	Walking shoes	Yes	Asthma	1	Long-acting beta agonist + Corticosteroid	Yes	Corrective lens	No	No	0	1	3	1	4	1	1	1	12	Moderate Concern	5	20	2	40	0	0	0.38	0.42	Moderate	15.88	0	46.84	0	2	2	2	2
BDS00373	32	Closed	Foam	20.25	Young	M	170.5	69.15	23.79	24	Brazil	White	13	Walking shoes	No	No	0	No	No	No	No	No	0	2	1	1	2	1	1	1	9	Moderate Concern	5	20	0	0	0	0	0.42	0.25	Low	19.75	0	55.97	0	2	1	1	1
BDS00374	32	Closed	Foam	20.25	Young	M	170.5	69.15	23.79	24	Brazil	White	13	Walking shoes	No	No	0	No	No	No	No	No	0	2	1	1	2	1	1	1	9	Moderate Concern	5	20	0	0	0	0	0.42	0.25	Low	19.75	0	55.97	0	2	1	1	1
BDS00375	32	Closed	Foam	20.25	Young	M	170.5	69.15	23.79	24	Brazil	White	13	Walking shoes	No	No	0	No	No	No	No	No	0	2	1	1	2	1	1	1	9	Moderate Concern	5	20	0	0	0	0	0.42	0.25	Low	19.75	0	55.97	0	2	1	1	1
BDS00376	32	Closed	Firm	20.25	Young	M	170.5	69.15	23.79	24	Brazil	White	13	Walking shoes	No	No	0	No	No	No	No	No	0	2	1	1	2	1	1	1	9	Moderate Concern	5	20	0	0	0	0	0.42	0.25	Low	19.75	0	55.97	0	2	1	1	1
BDS00377	32	Closed	Firm	20.25	Young	M	170.5	69.15	23.79	24	Brazil	White	13	Walking shoes	No	No	0	No	No	No	No	No	0	2	1	1	2	1	1	1	9	Moderate Concern	5	20	0	0	0	0	0.42	0.25	Low	19.75	0	55.97	0	2	1	1	1
BDS00378	32	Closed	Firm	20.25	Young	M	170.5	69.15	23.79	24	Brazil	White	13	Walking shoes	No	No	0	No	No	No	No	No	0	2	1	1	2	1	1	1	9	Moderate Concern	5	20	0	0	0	0	0.42	0.25	Low	19.75	0	55.97	0	2	1	1	1
BDS00379	32	Open	Foam	20.25	Young	M	170.5	69.15	23.79	24	Brazil	White	13	Walking shoes	No	No	0	No	No	No	No	No	0	2	1	1	2	1	1	1	9	Moderate Concern	5	20	0	0	0	0	0.42	0.25	Low	19.75	0	55.97	0	2	1	1	1
BDS00380	32	Open	Foam	20.25	Young	M	170.5	69.15	23.79	24	Brazil	White	13	Walking shoes	No	No	0	No	No	No	No	No	0	2	1	1	2	1	1	1	9	Moderate Concern	5	20	0	0	0	0	0.42	0.25	Low	19.75	0	55.97	0	2	1	1	1
BDS00381	32	Open	Foam	20.25	Young	M	170.5	69.15	23.79	24	Brazil	White	13	Walking shoes	No	No	0	No	No	No	No	No	0	2	1	1	2	1	1	1	9	Moderate Concern	5	20	0	0	0	0	0.42	0.25	Low	19.75	0	55.97	0	2	1	1	1
BDS00382	32	Open	Firm	20.25	Young	M	170.5	69.15	23.79	24	Brazil	White	13	Walking shoes	No	No	0	No	No	No	No	No	0	2	1	1	2	1	1	1	9	Moderate Concern	5	20	0	0	0	0	0.42	0.25	Low	19.75	0	55.97	0	2	1	1	1
BDS00383	32	Open	Firm	20.25	Young	M	170.5	69.15	23.79	24	Brazil	White	13	Walking shoes	No	No	0	No	No	No	No	No	0	2	1	1	2	1	1	1	9	Moderate Concern	5	20	0	0	0	0	0.42	0.25	Low	19.75	0	55.97	0	2	1	1	1
BDS00384	32	Open	Firm	20.25	Young	M	170.5	69.15	23.79	24	Brazil	White	13	Walking shoes	No	No	0	No	No	No	No	No	0	2	1	1	2	1	1	1	9	Moderate Concern	5	20	0	0	0	0	0.42	0.25	Low	19.75	0	55.97	0	2	1	1	1
BDS00385	33	Closed	Foam	20	Young	M	181	57.15	17.44	24	Brazil	White	13	Walking shoes	No	No	0	No	Yes	Corrective lens	No	No	0	2	2	1	1	1	1	1	9	Moderate Concern	6	60	1	30	0	0	0.42	0.38	Moderate	18.41	0	38.13	2	2	2	2	2
BDS00386	33	Closed	Foam	20	Young	M	181	57.15	17.44	24	Brazil	White	13	Walking shoes	No	No	0	No	Yes	Corrective lens	No	No	0	2	2	1	1	1	1	1	9	Moderate Concern	6	60	1	30	0	0	0.42	0.38	Moderate	18.41	0	38.13	2	2	2	2	2
BDS00387	33	Closed	Foam	20	Young	M	181	57.15	17.44	24	Brazil	White	13	Walking shoes	No	No	0	No	Yes	Corrective lens	No	No	0	2	2	1	1	1	1	1	9	Moderate Concern	6	60	1	30	0	0	0.42	0.38	Moderate	18.41	0	38.13	2	2	2	2	2
BDS00388	33	Closed	Firm	20	Young	M	181	57.15	17.44	24	Brazil	White	13	Walking shoes	No	No	0	No	Yes	Corrective lens	No	No	0	2	2	1	1	1	1	1	9	Moderate Concern	6	60	1	30	0	0	0.42	0.38	Moderate	18.41	0	38.13	2	2	2	2	2
BDS00389	33	Closed	Firm	20	Young	M	181	57.15	17.44	24	Brazil	White	13	Walking shoes	No	No	0	No	Yes	Corrective lens	No	No	0	2	2	1	1	1	1	1	9	Moderate Concern	6	60	1	30	0	0	0.42	0.38	Moderate	18.41	0	38.13	2	2	2	2	2
BDS00390	33	Closed	Firm	20	Young	M	181	57.15	17.44	24	Brazil	White	13	Walking shoes	No	No	0	No	Yes	Corrective lens	No	No	0	2	2	1	1	1	1	1	9	Moderate Concern	6	60	1	30	0	0	0.42	0.38	Moderate	18.41	0	38.13	2	2	2	2	2
BDS00391	33	Open	Firm	20	Young	M	181	57.15	17.44	24	Brazil	White	13	Walking shoes	No	No	0	No	Yes	Corrective lens	No	No	0	2	2	1	1	1	1	1	9	Moderate Concern	6	60	1	30	0	0	0.42	0.38	Moderate	18.41	0	38.13	2	2	2	2	2
BDS00392	33	Open	Firm	20	Young	M	181	57.15	17.44	24	Brazil	White	13	Walking shoes	No	No	0	No	Yes	Corrective lens	No	No	0	2	2	1	1	1	1	1	9	Moderate Concern	6	60	1	30	0	0	0.42	0.38	Moderate	18.41	0	38.13	2	2	2	2	2
BDS00393	33	Open	Firm	20	Young	M	181	57.15	17.44	24	Brazil	White	13	Walking shoes	No	No	0	No	Yes	Corrective lens	No	No	0	2	2	1	1	1	1	1	9	Moderate Concern	6	60	1	30	0	0	0.42	0.38	Moderate	18.41	0	38.13	2	2	2	2	2
BDS00394	33	Open	Foam	20	Young	M	181	57.15	17.44	24	Brazil	White	13	Walking shoes	No	No	0	No	Yes	Corrective lens	No	No	0	2	2	1	1	1	1	1	9	Moderate Concern	6	60	1	30	0	0	0.42	0.38	Moderate	18.41	0	38.13	2	2	2	2	2
BDS00395	33	Open	Foam	20	Young	M	181	57.15	17.44	24	Brazil	White	13	Walking shoes	No	No	0	No	Yes	Corrective lens	No	No	0	2	2	1	1	1	1	1	9	Moderate Concern	6	60	1	30	0	0	0.42	0.38	Moderate	18.41	0	38.13	2	2	2	2	2
BDS00396	33	Open	Foam	20	Young	M	181	57.15	17.44	24	Brazil	White	13	Walking shoes	No	No	0	No	Yes	Corrective lens	No	No	0	2	2	1	1	1	1	1	9	Moderate Concern	6	60	1	30	0	0	0.42	0.38	Moderate	18.41	0	38.13	2	2	2	2	2
BDS00397	34	Open	Firm	22.33	Young	F	164.5	49.05	18.13	21.5	Brazil	White	15	Walking shoes	No	No	0	No	Yes	Corrective lens	No	No	0	1	2	1	2	1	2	1	10	Moderate Concern	7	30	1	120	0	0	0.5	0.33	Moderate	25.62	0	88.15	2	2	2	1	1
BDS00398	34	Open	Firm	22.33	Young	F	164.5	49.05	18.13	21.5	Brazil	White	15	Walking shoes	No	No	0	No	Yes	Corrective lens	No	No	0	1	2	1	2	1	2	1	10	Moderate Concern	7	30	1	120	0	0	0.5	0.33	Moderate	25.62	0	88.15	2	2	2	1	1
BDS00399	34	Open	Firm	22.33	Young	F	164.5	49.05	18.13	21.5	Brazil	White	15	Walking shoes	No	No	0	No	Yes	Corrective lens	No	No	0	1	2	1	2	1	2	1	10	Moderate Concern	7	30	1	120	0	0	0.5	0.33	Moderate	25.62	0	88.15	2	2	2	1	1
BDS00400	34	Closed	Foam	22.33	Young	F	164.5	49.05	18.13	21.5	Brazil	White	15	Walking shoes	No	No	0	No	Yes	Corrective lens	No	No	0	1	2	1	2	1	2	1	10	Moderate Concern	7	30	1	120	0	0	0.5	0.33	Moderate	25.62	0	88.15	2	2	2	1	1
BDS00401	34	Closed	Foam	22.33	Young	F	164.5	49.05	18.13	21.5	Brazil	White	15	Walking shoes	No	No	0	No	Yes	Corrective lens	No	No	0	1	2	1	2	1	2	1	10	Moderate Concern	7	30	1	120	0	0	0.5	0.33	Moderate	25.62	0	88.15	2	2	2	1	1
BDS00402	34	Closed	Foam	22.33	Young	F	164.5	49.05	18.13	21.5	Brazil	White	15	Walking shoes	No	No	0	No	Yes	Corrective lens	No	No	0	1	2	1	2	1	2	1	10	Moderate Concern	7	30	1	120	0	0	0.5	0.33	Moderate	25.62	0	88.15	2	2	2	1	1
BDS00403	34	Closed	Firm	22.33	Young	F	164.5	49.05	18.13	21.5	Brazil	White	15	Walking shoes	No	No	0	No	Yes	Corrective lens	No	No	0	1	2	1	2	1	2	1	10	Moderate Concern	7	30	1	120	0	0	0.5	0.33	Moderate	25.62	0	88.15	2	2	2	1	1
BDS00404	34	Closed	Firm	22.33	Young	F	164.5	49.05	18.13	21.5	Brazil	White	15	Walking shoes	No	No	0	No	Yes	Corrective lens	No	No	0	1	2	1	2	1	2	1	10	Moderate Concern	7	30	1	120	0	0	0.5	0.33	Moderate	25.62	0	88.15	2	2	2	1	1
BDS00405	34	Closed	Firm	22.33	Young	F	164.5	49.05	18.13	21.5	Brazil	White	15	Walking shoes	No	No	0	No	Yes	Corrective lens	No	No	0	1	2	1	2	1	2	1	10	Moderate Concern	7	30	1	120	0	0	0.5	0.33	Moderate	25.62	0	88.15	2	2	2	1	1
BDS00406	34	Open	Foam	22.33	Young	F	164.5	49.05	18.13	21.5	Brazil	White	15	Walking shoes	No	No	0	No	Yes	Corrective lens	No	No	0	1	2	1	2	1	2	1	10	Moderate Concern	7	30	1	120	0	0	0.5	0.33	Moderate	25.62	0	88.15	2	2	2	1	1
BDS00407	34	Open	Foam	22.33	Young	F	164.5	49.05	18.13	21.5	Brazil	White	15	Walking shoes	No	No	0	No	Yes	Corrective lens	No	No	0	1	2	1	2	1	2	1	10	Moderate Concern	7	30	1	120	0	0	0.5	0.33	Moderate	25.62	0	88.15	2	2	2	1	1
BDS00408	34	Open	Foam	22.33	Young	F	164.5	49.05	18.13	21.5	Brazil	White	15	Walking shoes	No	No	0	No	Yes	Corrective lens	No	No	0	1	2	1	2	1	2	1	10	Moderate Concern	7	30	1	120	0	0	0.5	0.33	Moderate	25.62	0	88.15	2	2	2	1	1
BDS00409	35	Closed	Firm	20.25	Young	M	177.7	68.35	21.65	23.7	Brazil	White	12	Walking shoes	No	No	0	No	No	No	No	No	0	2	2	3	3	3	3	2	18	High Concern	3	30	4	60	2	120	0.33	0.5	High	26.37	0	60.78	0	2	2	1	2
BDS00410	35	Closed	Firm	20.25	Young	M	177.7	68.35	21.65	23.7	Brazil	White	12	Walking shoes	No	No	0	No	No	No	No	No	0	2	2	3	3	3	3	2	18	High Concern	3	30	4	60	2	120	0.33	0.5	High	26.37	0	60.78	0	2	2	1	2
BDS00411	35	Closed	Firm	20.25	Young	M	177.7	68.35	21.65	23.7	Brazil	White	12	Walking shoes	No	No	0	No	No	No	No	No	0	2	2	3	3	3	3	2	18	High Concern	3	30	4	60	2	120	0.33	0.5	High	26.37	0	60.78	0	2	2	1	2
BDS00412	35	Open	Foam	20.25	Young	M	177.7	68.35	21.65	23.7	Brazil	White	12	Walking shoes	No	No	0	No	No	No	No	No	0	2	2	3	3	3	3	2	18	High Concern	3	30	4	60	2	120	0.33	0.5	High	26.37	0	60.78	0	2	2	1	2
BDS00413	35	Open	Foam	20.25	Young	M	177.7	68.35	21.65	23.7	Brazil	White	12	Walking shoes	No	No	0	No	No	No	No	No	0	2	2	3	3	3	3	2	18	High Concern	3	30	4	60	2	120	0.33	0.5	High	26.37	0	60.78	0	2	2	1	2
BDS00414	35	Open	Foam	20.25	Young	M	177.7	68.35	21.65	23.7	Brazil	White	12	Walking shoes	No	No	0	No	No	No	No	No	0	2	2	3	3	3	3	2	18	High Concern	3	30	4	60	2	120	0.33	0.5	High	26.37	0	60.78	0	2	2	1	2
BDS00415	35	Open	Firm	20.25	Young	M	177.7	68.35	21.65	23.7	Brazil	White	12	Walking shoes	No	No	0	No	No	No	No	No	0	2	2	3	3	3	3	2	18	High Concern	3	30	4	60	2	120	0.33	0.5	High	26.37	0	60.78	0	2	2	1	2
BDS00416	35	Open	Firm	20.25	Young	M	177.7	68.35	21.65	23.7	Brazil	White	12	Walking shoes	No	No	0	No	No	No	No	No	0	2	2	3	3	3	3	2	18	High Concern	3	30	4	60	2	120	0.33	0.5	High	26.37	0	60.78	0	2	2	1	2
BDS00417	35	Open	Firm	20.25	Young	M	177.7	68.35	21.65	23.7	Brazil	White	12	Walking shoes	No	No	0	No	No	No	No	No	0	2	2	3	3	3	3	2	18	High Concern	3	30	4	60	2	120	0.33	0.5	High	26.37	0	60.78	0	2	2	1	2
BDS00418	35	Closed	Foam	20.25	Young	M	177.7	68.35	21.65	23.7	Brazil	White	12	Walking shoes	No	No	0	No	No	No	No	No	0	2	2	3	3	3	3	2	18	High Concern	3	30	4	60	2	120	0.33	0.5	High	26.37	0	60.78	0	2	2	1	2
BDS00419	35	Closed	Foam	20.25	Young	M	177.7	68.35	21.65	23.7	Brazil	White	12	Walking shoes	No	No	0	No	No	No	No	No	0	2	2	3	3	3	3	2	18	High Concern	3	30	4	60	2	120	0.33	0.5	High	26.37	0	60.78	0	2	2	1	2
BDS00420	35	Closed	Foam	20.25	Young	M	177.7	68.35	21.65	23.7	Brazil	White	12	Walking shoes	No	No	0	No	No	No	No	No	0	2	2	3	3	3	3	2	18	High Concern	3	30	4	60	2	120	0.33	0.5	High	26.37	0	60.78	0	2	2	1	2
BDS00421	36	Closed	Firm	29.92	Young	M	169.5	71.6	24.92	23	Brazil	Pardo/Brown	11	Walking shoes	No	No	0	No	No	No	No	No	0	2	2	1	2	2	2	1	12	Moderate Concern	3	20	2	12	0	0	0.42	0.42	Low	65.6	0	262.82	2	2	2	2	2
BDS00422	36	Closed	Firm	29.92	Young	M	169.5	71.6	24.92	23	Brazil	Pardo/Brown	11	Walking shoes	No	No	0	No	No	No	No	No	0	2	2	1	2	2	2	1	12	Moderate Concern	3	20	2	12	0	0	0.42	0.42	Low	65.6	0	262.82	2	2	2	2	2
BDS00423	36	Closed	Firm	29.92	Young	M	169.5	71.6	24.92	23	Brazil	Pardo/Brown	11	Walking shoes	No	No	0	No	No	No	No	No	0	2	2	1	2	2	2	1	12	Moderate Concern	3	20	2	12	0	0	0.42	0.42	Low	65.6	0	262.82	2	2	2	2	2
BDS00424	36	Open	Foam	29.92	Young	M	169.5	71.6	24.92	23	Brazil	Pardo/Brown	11	Walking shoes	No	No	0	No	No	No	No	No	0	2	2	1	2	2	2	1	12	Moderate Concern	3	20	2	12	0	0	0.42	0.42	Low	65.6	0	262.82	2	2	2	2	2
BDS00425	36	Open	Foam	29.92	Young	M	169.5	71.6	24.92	23	Brazil	Pardo/Brown	11	Walking shoes	No	No	0	No	No	No	No	No	0	2	2	1	2	2	2	1	12	Moderate Concern	3	20	2	12	0	0	0.42	0.42	Low	65.6	0	262.82	2	2	2	2	2
BDS00426	36	Open	Foam	29.92	Young	M	169.5	71.6	24.92	23	Brazil	Pardo/Brown	11	Walking shoes	No	No	0	No	No	No	No	No	0	2	2	1	2	2	2	1	12	Moderate Concern	3	20	2	12	0	0	0.42	0.42	Low	65.6	0	262.82	2	2	2	2	2
BDS00427	36	Closed	Foam	29.92	Young	M	169.5	71.6	24.92	23	Brazil	Pardo/Brown	11	Walking shoes	No	No	0	No	No	No	No	No	0	2	2	1	2	2	2	1	12	Moderate Concern	3	20	2	12	0	0	0.42	0.42	Low	65.6	0	262.82	2	2	2	2	2
BDS00428	36	Closed	Foam	29.92	Young	M	169.5	71.6	24.92	23	Brazil	Pardo/Brown	11	Walking shoes	No	No	0	No	No	No	No	No	0	2	2	1	2	2	2	1	12	Moderate Concern	3	20	2	12	0	0	0.42	0.42	Low	65.6	0	262.82	2	2	2	2	2
BDS00429	36	Closed	Foam	29.92	Young	M	169.5	71.6	24.92	23	Brazil	Pardo/Brown	11	Walking shoes	No	No	0	No	No	No	No	No	0	2	2	1	2	2	2	1	12	Moderate Concern	3	20	2	12	0	0	0.42	0.42	Low	65.6	0	262.82	2	2	2	2	2
BDS00430	36	Open	Firm	29.92	Young	M	169.5	71.6	24.92	23	Brazil	Pardo/Brown	11	Walking shoes	No	No	0	No	No	No	No	No	0	2	2	1	2	2	2	1	12	Moderate Concern	3	20	2	12	0	0	0.42	0.42	Low	65.6	0	262.82	2	2	2	2	2
BDS00431	36	Open	Firm	29.92	Young	M	169.5	71.6	24.92	23	Brazil	Pardo/Brown	11	Walking shoes	No	No	0	No	No	No	No	No	0	2	2	1	2	2	2	1	12	Moderate Concern	3	20	2	12	0	0	0.42	0.42	Low	65.6	0	262.82	2	2	2	2	2
BDS00432	36	Open	Firm	29.92	Young	M	169.5	71.6	24.92	23	Brazil	Pardo/Brown	11	Walking shoes	No	No	0	No	No	No	No	No	0	2	2	1	2	2	2	1	12	Moderate Concern	3	20	2	12	0	0	0.42	0.42	Low	65.6	0	262.82	2	2	2	2	2
BDS00433	37	Closed	Foam	21.75	Young	M	172.5	72.3	24.3	23.95	Brazil	Pardo/Brown	13	Walking shoes	No	No	0	No	Yes	Corrective lens	No	No	0	1	1	1	1	2	1	1	8	Low Concern	3	70	2	90	3	60	0.21	0.08	Moderate	24.6	0	46.87	0	2	2	2	2
BDS00434	37	Closed	Foam	21.75	Young	M	172.5	72.3	24.3	23.95	Brazil	Pardo/Brown	13	Walking shoes	No	No	0	No	Yes	Corrective lens	No	No	0	1	1	1	1	2	1	1	8	Low Concern	3	70	2	90	3	60	0.21	0.08	Moderate	24.6	0	46.87	0	2	2	2	2
BDS00435	37	Closed	Foam	21.75	Young	M	172.5	72.3	24.3	23.95	Brazil	Pardo/Brown	13	Walking shoes	No	No	0	No	Yes	Corrective lens	No	No	0	1	1	1	1	2	1	1	8	Low Concern	3	70	2	90	3	60	0.21	0.08	Moderate	24.6	0	46.87	0	2	2	2	2
BDS00436	37	Closed	Firm	21.75	Young	M	172.5	72.3	24.3	23.95	Brazil	Pardo/Brown	13	Walking shoes	No	No	0	No	Yes	Corrective lens	No	No	0	1	1	1	1	2	1	1	8	Low Concern	3	70	2	90	3	60	0.21	0.08	Moderate	24.6	0	46.87	0	2	2	2	2
BDS00437	37	Closed	Firm	21.75	Young	M	172.5	72.3	24.3	23.95	Brazil	Pardo/Brown	13	Walking shoes	No	No	0	No	Yes	Corrective lens	No	No	0	1	1	1	1	2	1	1	8	Low Concern	3	70	2	90	3	60	0.21	0.08	Moderate	24.6	0	46.87	0	2	2	2	2
BDS00438	37	Closed	Firm	21.75	Young	M	172.5	72.3	24.3	23.95	Brazil	Pardo/Brown	13	Walking shoes	No	No	0	No	Yes	Corrective lens	No	No	0	1	1	1	1	2	1	1	8	Low Concern	3	70	2	90	3	60	0.21	0.08	Moderate	24.6	0	46.87	0	2	2	2	2
BDS00439	37	Open	Firm	21.75	Young	M	172.5	72.3	24.3	23.95	Brazil	Pardo/Brown	13	Walking shoes	No	No	0	No	Yes	Corrective lens	No	No	0	1	1	1	1	2	1	1	8	Low Concern	3	70	2	90	3	60	0.21	0.08	Moderate	24.6	0	46.87	0	2	2	2	2
BDS00440	37	Open	Firm	21.75	Young	M	172.5	72.3	24.3	23.95	Brazil	Pardo/Brown	13	Walking shoes	No	No	0	No	Yes	Corrective lens	No	No	0	1	1	1	1	2	1	1	8	Low Concern	3	70	2	90	3	60	0.21	0.08	Moderate	24.6	0	46.87	0	2	2	2	2
BDS00441	37	Open	Firm	21.75	Young	M	172.5	72.3	24.3	23.95	Brazil	Pardo/Brown	13	Walking shoes	No	No	0	No	Yes	Corrective lens	No	No	0	1	1	1	1	2	1	1	8	Low Concern	3	70	2	90	3	60	0.21	0.08	Moderate	24.6	0	46.87	0	2	2	2	2
BDS00442	37	Open	Foam	21.75	Young	M	172.5	72.3	24.3	23.95	Brazil	Pardo/Brown	13	Walking shoes	No	No	0	No	Yes	Corrective lens	No	No	0	1	1	1	1	2	1	1	8	Low Concern	3	70	2	90	3	60	0.21	0.08	Moderate	24.6	0	46.87	0	2	2	2	2
BDS00443	37	Open	Foam	21.75	Young	M	172.5	72.3	24.3	23.95	Brazil	Pardo/Brown	13	Walking shoes	No	No	0	No	Yes	Corrective lens	No	No	0	1	1	1	1	2	1	1	8	Low Concern	3	70	2	90	3	60	0.21	0.08	Moderate	24.6	0	46.87	0	2	2	2	2
BDS00444	37	Open	Foam	21.75	Young	M	172.5	72.3	24.3	23.95	Brazil	Pardo/Brown	13	Walking shoes	No	No	0	No	Yes	Corrective lens	No	No	0	1	1	1	1	2	1	1	8	Low Concern	3	70	2	90	3	60	0.21	0.08	Moderate	24.6	0	46.87	0	2	2	2	2
BDS00445	38	Open	Firm	26.17	Young	M	172	65.85	22.26	24.85	Brazil	Pardo/Brown	18	Walking shoes	Yes	Rhinitis, Sickle cell anemia	0	No	No	No	No	No	0	1	2	1	2	2	1	1	10	Moderate Concern	3	20	3	180	2	20	0.29	0.42	Moderate	17.09	0	35.19	0	2	2	2	2
BDS00446	38	Open	Firm	26.17	Young	M	172	65.85	22.26	24.85	Brazil	Pardo/Brown	18	Walking shoes	Yes	Rhinitis, Sickle cell anemia	0	No	No	No	No	No	0	1	2	1	2	2	1	1	10	Moderate Concern	3	20	3	180	2	20	0.29	0.42	Moderate	17.09	0	35.19	0	2	2	2	2
BDS00447	38	Open	Firm	26.17	Young	M	172	65.85	22.26	24.85	Brazil	Pardo/Brown	18	Walking shoes	Yes	Rhinitis, Sickle cell anemia	0	No	No	No	No	No	0	1	2	1	2	2	1	1	10	Moderate Concern	3	20	3	180	2	20	0.29	0.42	Moderate	17.09	0	35.19	0	2	2	2	2
BDS00448	38	Open	Foam	26.17	Young	M	172	65.85	22.26	24.85	Brazil	Pardo/Brown	18	Walking shoes	Yes	Rhinitis, Sickle cell anemia	0	No	No	No	No	No	0	1	2	1	2	2	1	1	10	Moderate Concern	3	20	3	180	2	20	0.29	0.42	Moderate	17.09	0	35.19	0	2	2	2	2
BDS00449	38	Open	Foam	26.17	Young	M	172	65.85	22.26	24.85	Brazil	Pardo/Brown	18	Walking shoes	Yes	Rhinitis, Sickle cell anemia	0	No	No	No	No	No	0	1	2	1	2	2	1	1	10	Moderate Concern	3	20	3	180	2	20	0.29	0.42	Moderate	17.09	0	35.19	0	2	2	2	2
BDS00450	38	Open	Foam	26.17	Young	M	172	65.85	22.26	24.85	Brazil	Pardo/Brown	18	Walking shoes	Yes	Rhinitis, Sickle cell anemia	0	No	No	No	No	No	0	1	2	1	2	2	1	1	10	Moderate Concern	3	20	3	180	2	20	0.29	0.42	Moderate	17.09	0	35.19	0	2	2	2	2
BDS00451	38	Closed	Firm	26.17	Young	M	172	65.85	22.26	24.85	Brazil	Pardo/Brown	18	Walking shoes	Yes	Rhinitis, Sickle cell anemia	0	No	No	No	No	No	0	1	2	1	2	2	1	1	10	Moderate Concern	3	20	3	180	2	20	0.29	0.42	Moderate	17.09	0	35.19	0	2	2	2	2
BDS00452	38	Closed	Firm	26.17	Young	M	172	65.85	22.26	24.85	Brazil	Pardo/Brown	18	Walking shoes	Yes	Rhinitis, Sickle cell anemia	0	No	No	No	No	No	0	1	2	1	2	2	1	1	10	Moderate Concern	3	20	3	180	2	20	0.29	0.42	Moderate	17.09	0	35.19	0	2	2	2	2
BDS00453	38	Closed	Firm	26.17	Young	M	172	65.85	22.26	24.85	Brazil	Pardo/Brown	18	Walking shoes	Yes	Rhinitis, Sickle cell anemia	0	No	No	No	No	No	0	1	2	1	2	2	1	1	10	Moderate Concern	3	20	3	180	2	20	0.29	0.42	Moderate	17.09	0	35.19	0	2	2	2	2
BDS00454	38	Closed	Foam	26.17	Young	M	172	65.85	22.26	24.85	Brazil	Pardo/Brown	18	Walking shoes	Yes	Rhinitis, Sickle cell anemia	0	No	No	No	No	No	0	1	2	1	2	2	1	1	10	Moderate Concern	3	20	3	180	2	20	0.29	0.42	Moderate	17.09	0	35.19	0	2	2	2	2
BDS00455	38	Closed	Foam	26.17	Young	M	172	65.85	22.26	24.85	Brazil	Pardo/Brown	18	Walking shoes	Yes	Rhinitis, Sickle cell anemia	0	No	No	No	No	No	0	1	2	1	2	2	1	1	10	Moderate Concern	3	20	3	180	2	20	0.29	0.42	Moderate	17.09	0	35.19	0	2	2	2	2
BDS00456	38	Closed	Foam	26.17	Young	M	172	65.85	22.26	24.85	Brazil	Pardo/Brown	18	Walking shoes	Yes	Rhinitis, Sickle cell anemia	0	No	No	No	No	No	0	1	2	1	2	2	1	1	10	Moderate Concern	3	20	3	180	2	20	0.29	0.42	Moderate	17.09	0	35.19	0	2	2	2	2
BDS00457	39	Open	Firm	22.67	Young	F	149.5	56.8	25.41	21.4	Colombia	Pardo/Brown	15	Walking shoes	No	No	1	Oral contraceptive	No	No	No	No	0	2	3	2	3	2	2	2	16	High Concern	6	60	2	30	0	0	0.25	0.17	Moderate	16.38	0	55.25	0	2	2	1	1
BDS00458	39	Open	Firm	22.67	Young	F	149.5	56.8	25.41	21.4	Colombia	Pardo/Brown	15	Walking shoes	No	No	1	Oral contraceptive	No	No	No	No	0	2	3	2	3	2	2	2	16	High Concern	6	60	2	30	0	0	0.25	0.17	Moderate	16.38	0	55.25	0	2	2	1	1
BDS00459	39	Open	Firm	22.67	Young	F	149.5	56.8	25.41	21.4	Colombia	Pardo/Brown	15	Walking shoes	No	No	1	Oral contraceptive	No	No	No	No	0	2	3	2	3	2	2	2	16	High Concern	6	60	2	30	0	0	0.25	0.17	Moderate	16.38	0	55.25	0	2	2	1	1
BDS00460	39	Open	Foam	22.67	Young	F	149.5	56.8	25.41	21.4	Colombia	Pardo/Brown	15	Walking shoes	No	No	1	Oral contraceptive	No	No	No	No	0	2	3	2	3	2	2	2	16	High Concern	6	60	2	30	0	0	0.25	0.17	Moderate	16.38	0	55.25	0	2	2	1	1
BDS00461	39	Open	Foam	22.67	Young	F	149.5	56.8	25.41	21.4	Colombia	Pardo/Brown	15	Walking shoes	No	No	1	Oral contraceptive	No	No	No	No	0	2	3	2	3	2	2	2	16	High Concern	6	60	2	30	0	0	0.25	0.17	Moderate	16.38	0	55.25	0	2	2	1	1
BDS00462	39	Open	Foam	22.67	Young	F	149.5	56.8	25.41	21.4	Colombia	Pardo/Brown	15	Walking shoes	No	No	1	Oral contraceptive	No	No	No	No	0	2	3	2	3	2	2	2	16	High Concern	6	60	2	30	0	0	0.25	0.17	Moderate	16.38	0	55.25	0	2	2	1	1
BDS00463	39	Closed	Firm	22.67	Young	F	149.5	56.8	25.41	21.4	Colombia	Pardo/Brown	15	Walking shoes	No	No	1	Oral contraceptive	No	No	No	No	0	2	3	2	3	2	2	2	16	High Concern	6	60	2	30	0	0	0.25	0.17	Moderate	16.38	0	55.25	0	2	2	1	1
BDS00464	39	Closed	Firm	22.67	Young	F	149.5	56.8	25.41	21.4	Colombia	Pardo/Brown	15	Walking shoes	No	No	1	Oral contraceptive	No	No	No	No	0	2	3	2	3	2	2	2	16	High Concern	6	60	2	30	0	0	0.25	0.17	Moderate	16.38	0	55.25	0	2	2	1	1
BDS00465	39	Closed	Firm	22.67	Young	F	149.5	56.8	25.41	21.4	Colombia	Pardo/Brown	15	Walking shoes	No	No	1	Oral contraceptive	No	No	No	No	0	2	3	2	3	2	2	2	16	High Concern	6	60	2	30	0	0	0.25	0.17	Moderate	16.38	0	55.25	0	2	2	1	1
BDS00466	39	Closed	Foam	22.67	Young	F	149.5	56.8	25.41	21.4	Colombia	Pardo/Brown	15	Walking shoes	No	No	1	Oral contraceptive	No	No	No	No	0	2	3	2	3	2	2	2	16	High Concern	6	60	2	30	0	0	0.25	0.17	Moderate	16.38	0	55.25	0	2	2	1	1
BDS00467	39	Closed	Foam	22.67	Young	F	149.5	56.8	25.41	21.4	Colombia	Pardo/Brown	15	Walking shoes	No	No	1	Oral contraceptive	No	No	No	No	0	2	3	2	3	2	2	2	16	High Concern	6	60	2	30	0	0	0.25	0.17	Moderate	16.38	0	55.25	0	2	2	1	1
BDS00468	39	Closed	Foam	22.67	Young	F	149.5	56.8	25.41	21.4	Colombia	Pardo/Brown	15	Walking shoes	No	No	1	Oral contraceptive	No	No	No	No	0	2	3	2	3	2	2	2	16	High Concern	6	60	2	30	0	0	0.25	0.17	Moderate	16.38	0	55.25	0	2	2	1	1
BDS00469	40	Open	Foam	23.92	Young	F	189.8	65.85	18.28	25.85	Brazil	White	15	Casual shoes	No	No	1	Fluoroquinolone + Corticosteroid	Yes	Corrective lens	No	No	0	1	1	1	2	1	1	1	8	Low Concern	5	25	4	15	0	0	0.42	0.21	Moderate	15.6	0	38.68	0	2	2	2	2
BDS00470	40	Open	Foam	23.92	Young	F	189.8	65.85	18.28	25.85	Brazil	White	15	Casual shoes	No	No	1	Fluoroquinolone + Corticosteroid	Yes	Corrective lens	No	No	0	1	1	1	2	1	1	1	8	Low Concern	5	25	4	15	0	0	0.42	0.21	Moderate	15.6	0	38.68	0	2	2	2	2
BDS00471	40	Open	Foam	23.92	Young	F	189.8	65.85	18.28	25.85	Brazil	White	15	Casual shoes	No	No	1	Fluoroquinolone + Corticosteroid	Yes	Corrective lens	No	No	0	1	1	1	2	1	1	1	8	Low Concern	5	25	4	15	0	0	0.42	0.21	Moderate	15.6	0	38.68	0	2	2	2	2
BDS00472	40	Closed	Firm	23.92	Young	F	189.8	65.85	18.28	25.85	Brazil	White	15	Casual shoes	No	No	1	Fluoroquinolone + Corticosteroid	Yes	Corrective lens	No	No	0	1	1	1	2	1	1	1	8	Low Concern	5	25	4	15	0	0	0.42	0.21	Moderate	15.6	0	38.68	0	2	2	2	2
BDS00473	40	Closed	Firm	23.92	Young	F	189.8	65.85	18.28	25.85	Brazil	White	15	Casual shoes	No	No	1	Fluoroquinolone + Corticosteroid	Yes	Corrective lens	No	No	0	1	1	1	2	1	1	1	8	Low Concern	5	25	4	15	0	0	0.42	0.21	Moderate	15.6	0	38.68	0	2	2	2	2
BDS00474	40	Closed	Firm	23.92	Young	F	189.8	65.85	18.28	25.85	Brazil	White	15	Casual shoes	No	No	1	Fluoroquinolone + Corticosteroid	Yes	Corrective lens	No	No	0	1	1	1	2	1	1	1	8	Low Concern	5	25	4	15	0	0	0.42	0.21	Moderate	15.6	0	38.68	0	2	2	2	2
BDS00475	40	Open	Firm	23.92	Young	F	189.8	65.85	18.28	25.85	Brazil	White	15	Casual shoes	No	No	1	Fluoroquinolone + Corticosteroid	Yes	Corrective lens	No	No	0	1	1	1	2	1	1	1	8	Low Concern	5	25	4	15	0	0	0.42	0.21	Moderate	15.6	0	38.68	0	2	2	2	2
BDS00476	40	Open	Firm	23.92	Young	F	189.8	65.85	18.28	25.85	Brazil	White	15	Casual shoes	No	No	1	Fluoroquinolone + Corticosteroid	Yes	Corrective lens	No	No	0	1	1	1	2	1	1	1	8	Low Concern	5	25	4	15	0	0	0.42	0.21	Moderate	15.6	0	38.68	0	2	2	2	2
BDS00477	40	Open	Firm	23.92	Young	F	189.8	65.85	18.28	25.85	Brazil	White	15	Casual shoes	No	No	1	Fluoroquinolone + Corticosteroid	Yes	Corrective lens	No	No	0	1	1	1	2	1	1	1	8	Low Concern	5	25	4	15	0	0	0.42	0.21	Moderate	15.6	0	38.68	0	2	2	2	2
BDS00478	40	Closed	Foam	23.92	Young	F	189.8	65.85	18.28	25.85	Brazil	White	15	Casual shoes	No	No	1	Fluoroquinolone + Corticosteroid	Yes	Corrective lens	No	No	0	1	1	1	2	1	1	1	8	Low Concern	5	25	4	15	0	0	0.42	0.21	Moderate	15.6	0	38.68	0	2	2	2	2
BDS00479	40	Closed	Foam	23.92	Young	F	189.8	65.85	18.28	25.85	Brazil	White	15	Casual shoes	No	No	1	Fluoroquinolone + Corticosteroid	Yes	Corrective lens	No	No	0	1	1	1	2	1	1	1	8	Low Concern	5	25	4	15	0	0	0.42	0.21	Moderate	15.6	0	38.68	0	2	2	2	2
BDS00480	40	Closed	Foam	23.92	Young	F	189.8	65.85	18.28	25.85	Brazil	White	15	Casual shoes	No	No	1	Fluoroquinolone + Corticosteroid	Yes	Corrective lens	No	No	0	1	1	1	2	1	1	1	8	Low Concern	5	25	4	15	0	0	0.42	0.21	Moderate	15.6	0	38.68	0	2	2	2	2
BDS00481	41	Open	Firm	68.83	Old	M	173.2	70.35	23.45	24	Brazil	White	12	Sandal	No	No	1	HMG coenzyme A reductase inhibitor	Yes	Corrective lens, Bridge teeh	No	No	0	1	1	1	2	2	2	1	10	Moderate Concern	7	60	2	60	0	0	0.21	0.21	Moderate	28.44	0	83.32	0	2	1	1	1
BDS00482	41	Open	Firm	68.83	Old	M	173.2	70.35	23.45	24	Brazil	White	12	Sandal	No	No	1	HMG coenzyme A reductase inhibitor	Yes	Corrective lens, Bridge teeh	No	No	0	1	1	1	2	2	2	1	10	Moderate Concern	7	60	2	60	0	0	0.21	0.21	Moderate	28.44	0	83.32	0	2	1	1	1
BDS00483	41	Open	Firm	68.83	Old	M	173.2	70.35	23.45	24	Brazil	White	12	Sandal	No	No	1	HMG coenzyme A reductase inhibitor	Yes	Corrective lens, Bridge teeh	No	No	0	1	1	1	2	2	2	1	10	Moderate Concern	7	60	2	60	0	0	0.21	0.21	Moderate	28.44	0	83.32	0	2	1	1	1
BDS00484	41	Closed	Firm	68.83	Old	M	173.2	70.35	23.45	24	Brazil	White	12	Sandal	No	No	1	HMG coenzyme A reductase inhibitor	Yes	Corrective lens, Bridge teeh	No	No	0	1	1	1	2	2	2	1	10	Moderate Concern	7	60	2	60	0	0	0.21	0.21	Moderate	28.44	0	83.32	0	2	1	1	1
BDS00485	41	Closed	Firm	68.83	Old	M	173.2	70.35	23.45	24	Brazil	White	12	Sandal	No	No	1	HMG coenzyme A reductase inhibitor	Yes	Corrective lens, Bridge teeh	No	No	0	1	1	1	2	2	2	1	10	Moderate Concern	7	60	2	60	0	0	0.21	0.21	Moderate	28.44	0	83.32	0	2	1	1	1
BDS00486	41	Closed	Firm	68.83	Old	M	173.2	70.35	23.45	24	Brazil	White	12	Sandal	No	No	1	HMG coenzyme A reductase inhibitor	Yes	Corrective lens, Bridge teeh	No	No	0	1	1	1	2	2	2	1	10	Moderate Concern	7	60	2	60	0	0	0.21	0.21	Moderate	28.44	0	83.32	0	2	1	1	1
BDS00487	41	Closed	Foam	68.83	Old	M	173.2	70.35	23.45	24	Brazil	White	12	Sandal	No	No	1	HMG coenzyme A reductase inhibitor	Yes	Corrective lens, Bridge teeh	No	No	0	1	1	1	2	2	2	1	10	Moderate Concern	7	60	2	60	0	0	0.21	0.21	Moderate	28.44	0	83.32	0	2	1	1	1
BDS00488	41	Closed	Foam	68.83	Old	M	173.2	70.35	23.45	24	Brazil	White	12	Sandal	No	No	1	HMG coenzyme A reductase inhibitor	Yes	Corrective lens, Bridge teeh	No	No	0	1	1	1	2	2	2	1	10	Moderate Concern	7	60	2	60	0	0	0.21	0.21	Moderate	28.44	0	83.32	0	2	1	1	1
BDS00489	41	Closed	Foam	68.83	Old	M	173.2	70.35	23.45	24	Brazil	White	12	Sandal	No	No	1	HMG coenzyme A reductase inhibitor	Yes	Corrective lens, Bridge teeh	No	No	0	1	1	1	2	2	2	1	10	Moderate Concern	7	60	2	60	0	0	0.21	0.21	Moderate	28.44	0	83.32	0	2	1	1	1
BDS00490	41	Open	Foam	68.83	Old	M	173.2	70.35	23.45	24	Brazil	White	12	Sandal	No	No	1	HMG coenzyme A reductase inhibitor	Yes	Corrective lens, Bridge teeh	No	No	0	1	1	1	2	2	2	1	10	Moderate Concern	7	60	2	60	0	0	0.21	0.21	Moderate	28.44	0	83.32	0	2	1	1	1
BDS00491	41	Open	Foam	68.83	Old	M	173.2	70.35	23.45	24	Brazil	White	12	Sandal	No	No	1	HMG coenzyme A reductase inhibitor	Yes	Corrective lens, Bridge teeh	No	No	0	1	1	1	2	2	2	1	10	Moderate Concern	7	60	2	60	0	0	0.21	0.21	Moderate	28.44	0	83.32	0	2	1	1	1
BDS00492	41	Open	Foam	68.83	Old	M	173.2	70.35	23.45	24	Brazil	White	12	Sandal	No	No	1	HMG coenzyme A reductase inhibitor	Yes	Corrective lens, Bridge teeh	No	No	0	1	1	1	2	2	2	1	10	Moderate Concern	7	60	2	60	0	0	0.21	0.21	Moderate	28.44	0	83.32	0	2	1	1	1
BDS00493	42	Closed	Firm	67.42	Old	F	154.8	73.5	30.67	23.1	Brazil	White	11	Casual shoes	Yes	Hypoglycemia	3	Conjugated estrogen, Steroidal progestin, Anti-vertigo	Yes	Corrective lens	No	No	0	1	1	1	2	2	2	1	10	Moderate Concern	2	120	7	120	1	270	0.19	0.25	High	39.03	0	94.47	1	2	1	1	1
BDS00494	42	Closed	Firm	67.42	Old	F	154.8	73.5	30.67	23.1	Brazil	White	11	Casual shoes	Yes	Hypoglycemia	3	Conjugated estrogen, Steroidal progestin, Anti-vertigo	Yes	Corrective lens	No	No	0	1	1	1	2	2	2	1	10	Moderate Concern	2	120	7	120	1	270	0.19	0.25	High	39.03	0	94.47	1	2	1	1	1
BDS00495	42	Closed	Firm	67.42	Old	F	154.8	73.5	30.67	23.1	Brazil	White	11	Casual shoes	Yes	Hypoglycemia	3	Conjugated estrogen, Steroidal progestin, Anti-vertigo	Yes	Corrective lens	No	No	0	1	1	1	2	2	2	1	10	Moderate Concern	2	120	7	120	1	270	0.19	0.25	High	39.03	0	94.47	1	2	1	1	1
BDS00496	42	Open	Firm	67.42	Old	F	154.8	73.5	30.67	23.1	Brazil	White	11	Casual shoes	Yes	Hypoglycemia	3	Conjugated estrogen, Steroidal progestin, Anti-vertigo	Yes	Corrective lens	No	No	0	1	1	1	2	2	2	1	10	Moderate Concern	2	120	7	120	1	270	0.19	0.25	High	39.03	0	94.47	1	2	1	1	1
BDS00497	42	Open	Firm	67.42	Old	F	154.8	73.5	30.67	23.1	Brazil	White	11	Casual shoes	Yes	Hypoglycemia	3	Conjugated estrogen, Steroidal progestin, Anti-vertigo	Yes	Corrective lens	No	No	0	1	1	1	2	2	2	1	10	Moderate Concern	2	120	7	120	1	270	0.19	0.25	High	39.03	0	94.47	1	2	1	1	1
BDS00498	42	Open	Firm	67.42	Old	F	154.8	73.5	30.67	23.1	Brazil	White	11	Casual shoes	Yes	Hypoglycemia	3	Conjugated estrogen, Steroidal progestin, Anti-vertigo	Yes	Corrective lens	No	No	0	1	1	1	2	2	2	1	10	Moderate Concern	2	120	7	120	1	270	0.19	0.25	High	39.03	0	94.47	1	2	1	1	1
BDS00499	42	Open	Foam	67.42	Old	F	154.8	73.5	30.67	23.1	Brazil	White	11	Casual shoes	Yes	Hypoglycemia	3	Conjugated estrogen, Steroidal progestin, Anti-vertigo	Yes	Corrective lens	No	No	0	1	1	1	2	2	2	1	10	Moderate Concern	2	120	7	120	1	270	0.19	0.25	High	39.03	0	94.47	1	2	1	1	1
BDS00500	42	Open	Foam	67.42	Old	F	154.8	73.5	30.67	23.1	Brazil	White	11	Casual shoes	Yes	Hypoglycemia	3	Conjugated estrogen, Steroidal progestin, Anti-vertigo	Yes	Corrective lens	No	No	0	1	1	1	2	2	2	1	10	Moderate Concern	2	120	7	120	1	270	0.19	0.25	High	39.03	0	94.47	1	2	1	1	1
BDS00501	42	Open	Foam	67.42	Old	F	154.8	73.5	30.67	23.1	Brazil	White	11	Casual shoes	Yes	Hypoglycemia	3	Conjugated estrogen, Steroidal progestin, Anti-vertigo	Yes	Corrective lens	No	No	0	1	1	1	2	2	2	1	10	Moderate Concern	2	120	7	120	1	270	0.19	0.25	High	39.03	0	94.47	1	2	1	1	1
BDS00502	42	Closed	Foam	67.42	Old	F	154.8	73.5	30.67	23.1	Brazil	White	11	Casual shoes	Yes	Hypoglycemia	3	Conjugated estrogen, Steroidal progestin, Anti-vertigo	Yes	Corrective lens	No	No	0	1	1	1	2	2	2	1	10	Moderate Concern	2	120	7	120	1	270	0.19	0.25	High	39.03	0	94.47	1	2	1	1	1
BDS00503	42	Closed	Foam	67.42	Old	F	154.8	73.5	30.67	23.1	Brazil	White	11	Casual shoes	Yes	Hypoglycemia	3	Conjugated estrogen, Steroidal progestin, Anti-vertigo	Yes	Corrective lens	No	No	0	1	1	1	2	2	2	1	10	Moderate Concern	2	120	7	120	1	270	0.19	0.25	High	39.03	0	94.47	1	2	1	1	1
BDS00504	42	Closed	Foam	67.42	Old	F	154.8	73.5	30.67	23.1	Brazil	White	11	Casual shoes	Yes	Hypoglycemia	3	Conjugated estrogen, Steroidal progestin, Anti-vertigo	Yes	Corrective lens	No	No	0	1	1	1	2	2	2	1	10	Moderate Concern	2	120	7	120	1	270	0.19	0.25	High	39.03	0	94.47	1	2	1	1	1
BDS00505	43	Closed	Foam	60.67	Old	F	159.2	71.3	28.13	22.6	Brazil	Pardo/Brown	16	Dress shoes	No	No	1	Conjugated estrogen + Steroidal progestin	No	No	No	No	0	1	1	1	2	1	2	1	9	Moderate Concern	0	0	1	30	0	0	0.17	0.17	Low	34.28	0	91.47	2	2	1	1	1
BDS00506	43	Closed	Foam	60.67	Old	F	159.2	71.3	28.13	22.6	Brazil	Pardo/Brown	16	Dress shoes	No	No	1	Conjugated estrogen + Steroidal progestin	No	No	No	No	0	1	1	1	2	1	2	1	9	Moderate Concern	0	0	1	30	0	0	0.17	0.17	Low	34.28	0	91.47	2	2	1	1	1
BDS00507	43	Closed	Foam	60.67	Old	F	159.2	71.3	28.13	22.6	Brazil	Pardo/Brown	16	Dress shoes	No	No	1	Conjugated estrogen + Steroidal progestin	No	No	No	No	0	1	1	1	2	1	2	1	9	Moderate Concern	0	0	1	30	0	0	0.17	0.17	Low	34.28	0	91.47	2	2	1	1	1
BDS00508	43	Open	Foam	60.67	Old	F	159.2	71.3	28.13	22.6	Brazil	Pardo/Brown	16	Dress shoes	No	No	1	Conjugated estrogen + Steroidal progestin	No	No	No	No	0	1	1	1	2	1	2	1	9	Moderate Concern	0	0	1	30	0	0	0.17	0.17	Low	34.28	0	91.47	2	2	1	1	1
BDS00509	43	Open	Foam	60.67	Old	F	159.2	71.3	28.13	22.6	Brazil	Pardo/Brown	16	Dress shoes	No	No	1	Conjugated estrogen + Steroidal progestin	No	No	No	No	0	1	1	1	2	1	2	1	9	Moderate Concern	0	0	1	30	0	0	0.17	0.17	Low	34.28	0	91.47	2	2	1	1	1
BDS00510	43	Open	Foam	60.67	Old	F	159.2	71.3	28.13	22.6	Brazil	Pardo/Brown	16	Dress shoes	No	No	1	Conjugated estrogen + Steroidal progestin	No	No	No	No	0	1	1	1	2	1	2	1	9	Moderate Concern	0	0	1	30	0	0	0.17	0.17	Low	34.28	0	91.47	2	2	1	1	1
BDS00511	43	Open	Firm	60.67	Old	F	159.2	71.3	28.13	22.6	Brazil	Pardo/Brown	16	Dress shoes	No	No	1	Conjugated estrogen + Steroidal progestin	No	No	No	No	0	1	1	1	2	1	2	1	9	Moderate Concern	0	0	1	30	0	0	0.17	0.17	Low	34.28	0	91.47	2	2	1	1	1
BDS00512	43	Open	Firm	60.67	Old	F	159.2	71.3	28.13	22.6	Brazil	Pardo/Brown	16	Dress shoes	No	No	1	Conjugated estrogen + Steroidal progestin	No	No	No	No	0	1	1	1	2	1	2	1	9	Moderate Concern	0	0	1	30	0	0	0.17	0.17	Low	34.28	0	91.47	2	2	1	1	1
BDS00513	43	Open	Firm	60.67	Old	F	159.2	71.3	28.13	22.6	Brazil	Pardo/Brown	16	Dress shoes	No	No	1	Conjugated estrogen + Steroidal progestin	No	No	No	No	0	1	1	1	2	1	2	1	9	Moderate Concern	0	0	1	30	0	0	0.17	0.17	Low	34.28	0	91.47	2	2	1	1	1
BDS00514	43	Closed	Firm	60.67	Old	F	159.2	71.3	28.13	22.6	Brazil	Pardo/Brown	16	Dress shoes	No	No	1	Conjugated estrogen + Steroidal progestin	No	No	No	No	0	1	1	1	2	1	2	1	9	Moderate Concern	0	0	1	30	0	0	0.17	0.17	Low	34.28	0	91.47	2	2	1	1	1
BDS00515	43	Closed	Firm	60.67	Old	F	159.2	71.3	28.13	22.6	Brazil	Pardo/Brown	16	Dress shoes	No	No	1	Conjugated estrogen + Steroidal progestin	No	No	No	No	0	1	1	1	2	1	2	1	9	Moderate Concern	0	0	1	30	0	0	0.17	0.17	Low	34.28	0	91.47	2	2	1	1	1
BDS00516	43	Closed	Firm	60.67	Old	F	159.2	71.3	28.13	22.6	Brazil	Pardo/Brown	16	Dress shoes	No	No	1	Conjugated estrogen + Steroidal progestin	No	No	No	No	0	1	1	1	2	1	2	1	9	Moderate Concern	0	0	1	30	0	0	0.17	0.17	Low	34.28	0	91.47	2	2	1	1	1
BDS00517	44	Open	Foam	62.17	Old	F	153.8	51.05	21.58	21.9	Brazil	Pardo/Brown	12	Casual shoes, Dress shoes	Yes	Hypercholesterolemia, Osteopenia	1	HMG coenzyme A reductase inhibitor	Yes	Corrective lens	No	No	0	1	1	2	2	2	3	1	12	Moderate Concern	2	20	4	90	2	20	0.13	0.08	Moderate	22.94	0	53.98	1	2	1	1	2
BDS00518	44	Open	Foam	62.17	Old	F	153.8	51.05	21.58	21.9	Brazil	Pardo/Brown	12	Casual shoes, Dress shoes	Yes	Hypercholesterolemia, Osteopenia	1	HMG coenzyme A reductase inhibitor	Yes	Corrective lens	No	No	0	1	1	2	2	2	3	1	12	Moderate Concern	2	20	4	90	2	20	0.13	0.08	Moderate	22.94	0	53.98	1	2	1	1	2
BDS00519	44	Open	Foam	62.17	Old	F	153.8	51.05	21.58	21.9	Brazil	Pardo/Brown	12	Casual shoes, Dress shoes	Yes	Hypercholesterolemia, Osteopenia	1	HMG coenzyme A reductase inhibitor	Yes	Corrective lens	No	No	0	1	1	2	2	2	3	1	12	Moderate Concern	2	20	4	90	2	20	0.13	0.08	Moderate	22.94	0	53.98	1	2	1	1	2
BDS00520	44	Closed	Firm	62.17	Old	F	153.8	51.05	21.58	21.9	Brazil	Pardo/Brown	12	Casual shoes, Dress shoes	Yes	Hypercholesterolemia, Osteopenia	1	HMG coenzyme A reductase inhibitor	Yes	Corrective lens	No	No	0	1	1	2	2	2	3	1	12	Moderate Concern	2	20	4	90	2	20	0.13	0.08	Moderate	22.94	0	53.98	1	2	1	1	2
BDS00521	44	Closed	Firm	62.17	Old	F	153.8	51.05	21.58	21.9	Brazil	Pardo/Brown	12	Casual shoes, Dress shoes	Yes	Hypercholesterolemia, Osteopenia	1	HMG coenzyme A reductase inhibitor	Yes	Corrective lens	No	No	0	1	1	2	2	2	3	1	12	Moderate Concern	2	20	4	90	2	20	0.13	0.08	Moderate	22.94	0	53.98	1	2	1	1	2
BDS00522	44	Closed	Firm	62.17	Old	F	153.8	51.05	21.58	21.9	Brazil	Pardo/Brown	12	Casual shoes, Dress shoes	Yes	Hypercholesterolemia, Osteopenia	1	HMG coenzyme A reductase inhibitor	Yes	Corrective lens	No	No	0	1	1	2	2	2	3	1	12	Moderate Concern	2	20	4	90	2	20	0.13	0.08	Moderate	22.94	0	53.98	1	2	1	1	2
BDS00523	44	Open	Firm	62.17	Old	F	153.8	51.05	21.58	21.9	Brazil	Pardo/Brown	12	Casual shoes, Dress shoes	Yes	Hypercholesterolemia, Osteopenia	1	HMG coenzyme A reductase inhibitor	Yes	Corrective lens	No	No	0	1	1	2	2	2	3	1	12	Moderate Concern	2	20	4	90	2	20	0.13	0.08	Moderate	22.94	0	53.98	1	2	1	1	2
BDS00524	44	Open	Firm	62.17	Old	F	153.8	51.05	21.58	21.9	Brazil	Pardo/Brown	12	Casual shoes, Dress shoes	Yes	Hypercholesterolemia, Osteopenia	1	HMG coenzyme A reductase inhibitor	Yes	Corrective lens	No	No	0	1	1	2	2	2	3	1	12	Moderate Concern	2	20	4	90	2	20	0.13	0.08	Moderate	22.94	0	53.98	1	2	1	1	2
BDS00525	44	Open	Firm	62.17	Old	F	153.8	51.05	21.58	21.9	Brazil	Pardo/Brown	12	Casual shoes, Dress shoes	Yes	Hypercholesterolemia, Osteopenia	1	HMG coenzyme A reductase inhibitor	Yes	Corrective lens	No	No	0	1	1	2	2	2	3	1	12	Moderate Concern	2	20	4	90	2	20	0.13	0.08	Moderate	22.94	0	53.98	1	2	1	1	2
BDS00526	44	Closed	Foam	62.17	Old	F	153.8	51.05	21.58	21.9	Brazil	Pardo/Brown	12	Casual shoes, Dress shoes	Yes	Hypercholesterolemia, Osteopenia	1	HMG coenzyme A reductase inhibitor	Yes	Corrective lens	No	No	0	1	1	2	2	2	3	1	12	Moderate Concern	2	20	4	90	2	20	0.13	0.08	Moderate	22.94	0	53.98	1	2	1	1	2
BDS00527	44	Closed	Foam	62.17	Old	F	153.8	51.05	21.58	21.9	Brazil	Pardo/Brown	12	Casual shoes, Dress shoes	Yes	Hypercholesterolemia, Osteopenia	1	HMG coenzyme A reductase inhibitor	Yes	Corrective lens	No	No	0	1	1	2	2	2	3	1	12	Moderate Concern	2	20	4	90	2	20	0.13	0.08	Moderate	22.94	0	53.98	1	2	1	1	2
BDS00528	44	Closed	Foam	62.17	Old	F	153.8	51.05	21.58	21.9	Brazil	Pardo/Brown	12	Casual shoes, Dress shoes	Yes	Hypercholesterolemia, Osteopenia	1	HMG coenzyme A reductase inhibitor	Yes	Corrective lens	No	No	0	1	1	2	2	2	3	1	12	Moderate Concern	2	20	4	90	2	20	0.13	0.08	Moderate	22.94	0	53.98	1	2	1	1	2
BDS00529	45	Open	Foam	67.33	Old	M	167.5	67	23.88	23	Brazil	White	25	Casual shoes, Flip-Flops	Yes	Hypertension	1	Angiotensin II receptor antagonist	Yes	Corrective lens	Yes	Hearing (Left ear)	0	2	1	1	2	2	2	2	12	Moderate Concern	5	20	1	120	0	0	0.33	0.42	Moderate	31.88	1	57.4	0	2	2	1	1
BDS00530	45	Open	Foam	67.33	Old	M	167.5	67	23.88	23	Brazil	White	25	Casual shoes, Flip-Flops	Yes	Hypertension	1	Angiotensin II receptor antagonist	Yes	Corrective lens	Yes	Hearing (Left ear)	0	2	1	1	2	2	2	2	12	Moderate Concern	5	20	1	120	0	0	0.33	0.42	Moderate	31.88	1	57.4	0	2	2	1	1
BDS00531	45	Open	Foam	67.33	Old	M	167.5	67	23.88	23	Brazil	White	25	Casual shoes, Flip-Flops	Yes	Hypertension	1	Angiotensin II receptor antagonist	Yes	Corrective lens	Yes	Hearing (Left ear)	0	2	1	1	2	2	2	2	12	Moderate Concern	5	20	1	120	0	0	0.33	0.42	Moderate	31.88	1	57.4	0	2	2	1	1
BDS00532	45	Closed	Foam	67.33	Old	M	167.5	67	23.88	23	Brazil	White	25	Casual shoes, Flip-Flops	Yes	Hypertension	1	Angiotensin II receptor antagonist	Yes	Corrective lens	Yes	Hearing (Left ear)	0	2	1	1	2	2	2	2	12	Moderate Concern	5	20	1	120	0	0	0.33	0.42	Moderate	31.88	1	57.4	0	2	2	1	1
BDS00533	45	Closed	Foam	67.33	Old	M	167.5	67	23.88	23	Brazil	White	25	Casual shoes, Flip-Flops	Yes	Hypertension	1	Angiotensin II receptor antagonist	Yes	Corrective lens	Yes	Hearing (Left ear)	0	2	1	1	2	2	2	2	12	Moderate Concern	5	20	1	120	0	0	0.33	0.42	Moderate	31.88	1	57.4	0	2	2	1	1
BDS00534	45	Closed	Foam	67.33	Old	M	167.5	67	23.88	23	Brazil	White	25	Casual shoes, Flip-Flops	Yes	Hypertension	1	Angiotensin II receptor antagonist	Yes	Corrective lens	Yes	Hearing (Left ear)	0	2	1	1	2	2	2	2	12	Moderate Concern	5	20	1	120	0	0	0.33	0.42	Moderate	31.88	1	57.4	0	2	2	1	1
BDS00535	45	Closed	Firm	67.33	Old	M	167.5	67	23.88	23	Brazil	White	25	Casual shoes, Flip-Flops	Yes	Hypertension	1	Angiotensin II receptor antagonist	Yes	Corrective lens	Yes	Hearing (Left ear)	0	2	1	1	2	2	2	2	12	Moderate Concern	5	20	1	120	0	0	0.33	0.42	Moderate	31.88	1	57.4	0	2	2	1	1
BDS00536	45	Closed	Firm	67.33	Old	M	167.5	67	23.88	23	Brazil	White	25	Casual shoes, Flip-Flops	Yes	Hypertension	1	Angiotensin II receptor antagonist	Yes	Corrective lens	Yes	Hearing (Left ear)	0	2	1	1	2	2	2	2	12	Moderate Concern	5	20	1	120	0	0	0.33	0.42	Moderate	31.88	1	57.4	0	2	2	1	1
BDS00537	45	Closed	Firm	67.33	Old	M	167.5	67	23.88	23	Brazil	White	25	Casual shoes, Flip-Flops	Yes	Hypertension	1	Angiotensin II receptor antagonist	Yes	Corrective lens	Yes	Hearing (Left ear)	0	2	1	1	2	2	2	2	12	Moderate Concern	5	20	1	120	0	0	0.33	0.42	Moderate	31.88	1	57.4	0	2	2	1	1
BDS00538	45	Open	Firm	67.33	Old	M	167.5	67	23.88	23	Brazil	White	25	Casual shoes, Flip-Flops	Yes	Hypertension	1	Angiotensin II receptor antagonist	Yes	Corrective lens	Yes	Hearing (Left ear)	0	2	1	1	2	2	2	2	12	Moderate Concern	5	20	1	120	0	0	0.33	0.42	Moderate	31.88	1	57.4	0	2	2	1	1
BDS00539	45	Open	Firm	67.33	Old	M	167.5	67	23.88	23	Brazil	White	25	Casual shoes, Flip-Flops	Yes	Hypertension	1	Angiotensin II receptor antagonist	Yes	Corrective lens	Yes	Hearing (Left ear)	0	2	1	1	2	2	2	2	12	Moderate Concern	5	20	1	120	0	0	0.33	0.42	Moderate	31.88	1	57.4	0	2	2	1	1
BDS00540	45	Open	Firm	67.33	Old	M	167.5	67	23.88	23	Brazil	White	25	Casual shoes, Flip-Flops	Yes	Hypertension	1	Angiotensin II receptor antagonist	Yes	Corrective lens	Yes	Hearing (Left ear)	0	2	1	1	2	2	2	2	12	Moderate Concern	5	20	1	120	0	0	0.33	0.42	Moderate	31.88	1	57.4	0	2	2	1	1
BDS00541	46	Open	Foam	63.58	Old	M	175.2	73.15	23.83	24.55	Brazil	White	27	Walking shoes	Yes	Melanoma	2	Antiarrhythmic, HMG coenzyme A reductase inhibitor	Yes	Corrective lens	No	No	0	1	1	1	1	1	1	1	7	Low Concern	7	40	7	60	3	60	0.17	0.17	High	17.5	0	68.03	2	2	1	1	1
BDS00542	46	Open	Foam	63.58	Old	M	175.2	73.15	23.83	24.55	Brazil	White	27	Walking shoes	Yes	Melanoma	2	Antiarrhythmic, HMG coenzyme A reductase inhibitor	Yes	Corrective lens	No	No	0	1	1	1	1	1	1	1	7	Low Concern	7	40	7	60	3	60	0.17	0.17	High	17.5	0	68.03	2	2	1	1	1
BDS00543	46	Open	Foam	63.58	Old	M	175.2	73.15	23.83	24.55	Brazil	White	27	Walking shoes	Yes	Melanoma	2	Antiarrhythmic, HMG coenzyme A reductase inhibitor	Yes	Corrective lens	No	No	0	1	1	1	1	1	1	1	7	Low Concern	7	40	7	60	3	60	0.17	0.17	High	17.5	0	68.03	2	2	1	1	1
BDS00544	46	Closed	Firm	63.58	Old	M	175.2	73.15	23.83	24.55	Brazil	White	27	Walking shoes	Yes	Melanoma	2	Antiarrhythmic, HMG coenzyme A reductase inhibitor	Yes	Corrective lens	No	No	0	1	1	1	1	1	1	1	7	Low Concern	7	40	7	60	3	60	0.17	0.17	High	17.5	0	68.03	2	2	1	1	1
BDS00545	46	Closed	Firm	63.58	Old	M	175.2	73.15	23.83	24.55	Brazil	White	27	Walking shoes	Yes	Melanoma	2	Antiarrhythmic, HMG coenzyme A reductase inhibitor	Yes	Corrective lens	No	No	0	1	1	1	1	1	1	1	7	Low Concern	7	40	7	60	3	60	0.17	0.17	High	17.5	0	68.03	2	2	1	1	1
BDS00546	46	Closed	Firm	63.58	Old	M	175.2	73.15	23.83	24.55	Brazil	White	27	Walking shoes	Yes	Melanoma	2	Antiarrhythmic, HMG coenzyme A reductase inhibitor	Yes	Corrective lens	No	No	0	1	1	1	1	1	1	1	7	Low Concern	7	40	7	60	3	60	0.17	0.17	High	17.5	0	68.03	2	2	1	1	1
BDS00547	46	Closed	Foam	63.58	Old	M	175.2	73.15	23.83	24.55	Brazil	White	27	Walking shoes	Yes	Melanoma	2	Antiarrhythmic, HMG coenzyme A reductase inhibitor	Yes	Corrective lens	No	No	0	1	1	1	1	1	1	1	7	Low Concern	7	40	7	60	3	60	0.17	0.17	High	17.5	0	68.03	2	2	1	1	1
BDS00548	46	Closed	Foam	63.58	Old	M	175.2	73.15	23.83	24.55	Brazil	White	27	Walking shoes	Yes	Melanoma	2	Antiarrhythmic, HMG coenzyme A reductase inhibitor	Yes	Corrective lens	No	No	0	1	1	1	1	1	1	1	7	Low Concern	7	40	7	60	3	60	0.17	0.17	High	17.5	0	68.03	2	2	1	1	1
BDS00549	46	Closed	Foam	63.58	Old	M	175.2	73.15	23.83	24.55	Brazil	White	27	Walking shoes	Yes	Melanoma	2	Antiarrhythmic, HMG coenzyme A reductase inhibitor	Yes	Corrective lens	No	No	0	1	1	1	1	1	1	1	7	Low Concern	7	40	7	60	3	60	0.17	0.17	High	17.5	0	68.03	2	2	1	1	1
BDS00550	46	Open	Firm	63.58	Old	M	175.2	73.15	23.83	24.55	Brazil	White	27	Walking shoes	Yes	Melanoma	2	Antiarrhythmic, HMG coenzyme A reductase inhibitor	Yes	Corrective lens	No	No	0	1	1	1	1	1	1	1	7	Low Concern	7	40	7	60	3	60	0.17	0.17	High	17.5	0	68.03	2	2	1	1	1
BDS00551	46	Open	Firm	63.58	Old	M	175.2	73.15	23.83	24.55	Brazil	White	27	Walking shoes	Yes	Melanoma	2	Antiarrhythmic, HMG coenzyme A reductase inhibitor	Yes	Corrective lens	No	No	0	1	1	1	1	1	1	1	7	Low Concern	7	40	7	60	3	60	0.17	0.17	High	17.5	0	68.03	2	2	1	1	1
BDS00552	46	Open	Firm	63.58	Old	M	175.2	73.15	23.83	24.55	Brazil	White	27	Walking shoes	Yes	Melanoma	2	Antiarrhythmic, HMG coenzyme A reductase inhibitor	Yes	Corrective lens	No	No	0	1	1	1	1	1	1	1	7	Low Concern	7	40	7	60	3	60	0.17	0.17	High	17.5	0	68.03	2	2	1	1	1
BDS00553	47	Open	Firm	71.75	Old	F	156	73.55	30.22	22.95	Brazil	White	12	Walking shoes, Casual shoes	Yes	Ascending colon cancer, Progressive breast cancer	5	Angiotensin II receptor antagonist, Diuretic, HMG coenzyme A reductase inhibitor, Antiinflammatory (2)	Yes	Corrective lens	No	No	0	2	1	1	2	2	2	1	11	Moderate Concern	4	15	7	120	0	0	0.21	0.21	High	23.98	0	71.45	2	2	1	1	1
BDS00554	47	Open	Firm	71.75	Old	F	156	73.55	30.22	22.95	Brazil	White	12	Walking shoes, Casual shoes	Yes	Ascending colon cancer, Progressive breast cancer	5	Angiotensin II receptor antagonist, Diuretic, HMG coenzyme A reductase inhibitor, Antiinflammatory (2)	Yes	Corrective lens	No	No	0	2	1	1	2	2	2	1	11	Moderate Concern	4	15	7	120	0	0	0.21	0.21	High	23.98	0	71.45	2	2	1	1	1
BDS00555	47	Open	Firm	71.75	Old	F	156	73.55	30.22	22.95	Brazil	White	12	Walking shoes, Casual shoes	Yes	Ascending colon cancer, Progressive breast cancer	5	Angiotensin II receptor antagonist, Diuretic, HMG coenzyme A reductase inhibitor, Antiinflammatory (2)	Yes	Corrective lens	No	No	0	2	1	1	2	2	2	1	11	Moderate Concern	4	15	7	120	0	0	0.21	0.21	High	23.98	0	71.45	2	2	1	1	1
BDS00556	47	Open	Foam	71.75	Old	F	156	73.55	30.22	22.95	Brazil	White	12	Walking shoes, Casual shoes	Yes	Ascending colon cancer, Progressive breast cancer	5	Angiotensin II receptor antagonist, Diuretic, HMG coenzyme A reductase inhibitor, Antiinflammatory (2)	Yes	Corrective lens	No	No	0	2	1	1	2	2	2	1	11	Moderate Concern	4	15	7	120	0	0	0.21	0.21	High	23.98	0	71.45	2	2	1	1	1
BDS00557	47	Open	Foam	71.75	Old	F	156	73.55	30.22	22.95	Brazil	White	12	Walking shoes, Casual shoes	Yes	Ascending colon cancer, Progressive breast cancer	5	Angiotensin II receptor antagonist, Diuretic, HMG coenzyme A reductase inhibitor, Antiinflammatory (2)	Yes	Corrective lens	No	No	0	2	1	1	2	2	2	1	11	Moderate Concern	4	15	7	120	0	0	0.21	0.21	High	23.98	0	71.45	2	2	1	1	1
BDS00558	47	Open	Foam	71.75	Old	F	156	73.55	30.22	22.95	Brazil	White	12	Walking shoes, Casual shoes	Yes	Ascending colon cancer, Progressive breast cancer	5	Angiotensin II receptor antagonist, Diuretic, HMG coenzyme A reductase inhibitor, Antiinflammatory (2)	Yes	Corrective lens	No	No	0	2	1	1	2	2	2	1	11	Moderate Concern	4	15	7	120	0	0	0.21	0.21	High	23.98	0	71.45	2	2	1	1	1
BDS00559	47	Closed	Foam	71.75	Old	F	156	73.55	30.22	22.95	Brazil	White	12	Walking shoes, Casual shoes	Yes	Ascending colon cancer, Progressive breast cancer	5	Angiotensin II receptor antagonist, Diuretic, HMG coenzyme A reductase inhibitor, Antiinflammatory (2)	Yes	Corrective lens	No	No	0	2	1	1	2	2	2	1	11	Moderate Concern	4	15	7	120	0	0	0.21	0.21	High	23.98	0	71.45	2	2	1	1	1
BDS00560	47	Closed	Foam	71.75	Old	F	156	73.55	30.22	22.95	Brazil	White	12	Walking shoes, Casual shoes	Yes	Ascending colon cancer, Progressive breast cancer	5	Angiotensin II receptor antagonist, Diuretic, HMG coenzyme A reductase inhibitor, Antiinflammatory (2)	Yes	Corrective lens	No	No	0	2	1	1	2	2	2	1	11	Moderate Concern	4	15	7	120	0	0	0.21	0.21	High	23.98	0	71.45	2	2	1	1	1
BDS00561	47	Closed	Foam	71.75	Old	F	156	73.55	30.22	22.95	Brazil	White	12	Walking shoes, Casual shoes	Yes	Ascending colon cancer, Progressive breast cancer	5	Angiotensin II receptor antagonist, Diuretic, HMG coenzyme A reductase inhibitor, Antiinflammatory (2)	Yes	Corrective lens	No	No	0	2	1	1	2	2	2	1	11	Moderate Concern	4	15	7	120	0	0	0.21	0.21	High	23.98	0	71.45	2	2	1	1	1
BDS00562	47	Closed	Firm	71.75	Old	F	156	73.55	30.22	22.95	Brazil	White	12	Walking shoes, Casual shoes	Yes	Ascending colon cancer, Progressive breast cancer	5	Angiotensin II receptor antagonist, Diuretic, HMG coenzyme A reductase inhibitor, Antiinflammatory (2)	Yes	Corrective lens	No	No	0	2	1	1	2	2	2	1	11	Moderate Concern	4	15	7	120	0	0	0.21	0.21	High	23.98	0	71.45	2	2	1	1	1
BDS00563	47	Closed	Firm	71.75	Old	F	156	73.55	30.22	22.95	Brazil	White	12	Walking shoes, Casual shoes	Yes	Ascending colon cancer, Progressive breast cancer	5	Angiotensin II receptor antagonist, Diuretic, HMG coenzyme A reductase inhibitor, Antiinflammatory (2)	Yes	Corrective lens	No	No	0	2	1	1	2	2	2	1	11	Moderate Concern	4	15	7	120	0	0	0.21	0.21	High	23.98	0	71.45	2	2	1	1	1
BDS00564	47	Closed	Firm	71.75	Old	F	156	73.55	30.22	22.95	Brazil	White	12	Walking shoes, Casual shoes	Yes	Ascending colon cancer, Progressive breast cancer	5	Angiotensin II receptor antagonist, Diuretic, HMG coenzyme A reductase inhibitor, Antiinflammatory (2)	Yes	Corrective lens	No	No	0	2	1	1	2	2	2	1	11	Moderate Concern	4	15	7	120	0	0	0.21	0.21	High	23.98	0	71.45	2	2	1	1	1
BDS00565	48	Closed	Foam	34.33	Young	F	160.5	62.5	24.26	21.85	Brazil	White	16	Walking shoes	Yes	Herniated lumbar of the L4-L5 discs	0	No	Yes	Corrective lens, Dental braces	No	No	0	1	2	1	2	1	2	2	11	Moderate Concern	4	15	7	30	3	60	0.17	0.21	Moderate	20.97	0	49.87	2	2	2	1	1
BDS00566	48	Closed	Foam	34.33	Young	F	160.5	62.5	24.26	21.85	Brazil	White	16	Walking shoes	Yes	Herniated lumbar of the L4-L5 discs	0	No	Yes	Corrective lens, Dental braces	No	No	0	1	2	1	2	1	2	2	11	Moderate Concern	4	15	7	30	3	60	0.17	0.21	Moderate	20.97	0	49.87	2	2	2	1	1
BDS00567	48	Closed	Foam	34.33	Young	F	160.5	62.5	24.26	21.85	Brazil	White	16	Walking shoes	Yes	Herniated lumbar of the L4-L5 discs	0	No	Yes	Corrective lens, Dental braces	No	No	0	1	2	1	2	1	2	2	11	Moderate Concern	4	15	7	30	3	60	0.17	0.21	Moderate	20.97	0	49.87	2	2	2	1	1
BDS00568	48	Closed	Firm	34.33	Young	F	160.5	62.5	24.26	21.85	Brazil	White	16	Walking shoes	Yes	Herniated lumbar of the L4-L5 discs	0	No	Yes	Corrective lens, Dental braces	No	No	0	1	2	1	2	1	2	2	11	Moderate Concern	4	15	7	30	3	60	0.17	0.21	Moderate	20.97	0	49.87	2	2	2	1	1
BDS00569	48	Closed	Firm	34.33	Young	F	160.5	62.5	24.26	21.85	Brazil	White	16	Walking shoes	Yes	Herniated lumbar of the L4-L5 discs	0	No	Yes	Corrective lens, Dental braces	No	No	0	1	2	1	2	1	2	2	11	Moderate Concern	4	15	7	30	3	60	0.17	0.21	Moderate	20.97	0	49.87	2	2	2	1	1
BDS00570	48	Closed	Firm	34.33	Young	F	160.5	62.5	24.26	21.85	Brazil	White	16	Walking shoes	Yes	Herniated lumbar of the L4-L5 discs	0	No	Yes	Corrective lens, Dental braces	No	No	0	1	2	1	2	1	2	2	11	Moderate Concern	4	15	7	30	3	60	0.17	0.21	Moderate	20.97	0	49.87	2	2	2	1	1
BDS00571	48	Open	Foam	34.33	Young	F	160.5	62.5	24.26	21.85	Brazil	White	16	Walking shoes	Yes	Herniated lumbar of the L4-L5 discs	0	No	Yes	Corrective lens, Dental braces	No	No	0	1	2	1	2	1	2	2	11	Moderate Concern	4	15	7	30	3	60	0.17	0.21	Moderate	20.97	0	49.87	2	2	2	1	1
BDS00572	48	Open	Foam	34.33	Young	F	160.5	62.5	24.26	21.85	Brazil	White	16	Walking shoes	Yes	Herniated lumbar of the L4-L5 discs	0	No	Yes	Corrective lens, Dental braces	No	No	0	1	2	1	2	1	2	2	11	Moderate Concern	4	15	7	30	3	60	0.17	0.21	Moderate	20.97	0	49.87	2	2	2	1	1
BDS00573	48	Open	Foam	34.33	Young	F	160.5	62.5	24.26	21.85	Brazil	White	16	Walking shoes	Yes	Herniated lumbar of the L4-L5 discs	0	No	Yes	Corrective lens, Dental braces	No	No	0	1	2	1	2	1	2	2	11	Moderate Concern	4	15	7	30	3	60	0.17	0.21	Moderate	20.97	0	49.87	2	2	2	1	1
BDS00574	48	Open	Firm	34.33	Young	F	160.5	62.5	24.26	21.85	Brazil	White	16	Walking shoes	Yes	Herniated lumbar of the L4-L5 discs	0	No	Yes	Corrective lens, Dental braces	No	No	0	1	2	1	2	1	2	2	11	Moderate Concern	4	15	7	30	3	60	0.17	0.21	Moderate	20.97	0	49.87	2	2	2	1	1
BDS00575	48	Open	Firm	34.33	Young	F	160.5	62.5	24.26	21.85	Brazil	White	16	Walking shoes	Yes	Herniated lumbar of the L4-L5 discs	0	No	Yes	Corrective lens, Dental braces	No	No	0	1	2	1	2	1	2	2	11	Moderate Concern	4	15	7	30	3	60	0.17	0.21	Moderate	20.97	0	49.87	2	2	2	1	1
BDS00576	48	Open	Firm	34.33	Young	F	160.5	62.5	24.26	21.85	Brazil	White	16	Walking shoes	Yes	Herniated lumbar of the L4-L5 discs	0	No	Yes	Corrective lens, Dental braces	No	No	0	1	2	1	2	1	2	2	11	Moderate Concern	4	15	7	30	3	60	0.17	0.21	Moderate	20.97	0	49.87	2	2	2	1	1
BDS00577	49	Closed	Firm	73.92	Old	F	161.8	68.9	26.32	21.5	Brazil	White	11	Casual shoes	Yes	Hypothyroidism, Rheumatism, Anxiety, Osteopenia, Gastroesophageal reflux	7	Synthetic thyroid hormone, Selective serotonin and norepinephrine reuptake inhibitor, Antiinflammatory, Proton pump inhibitor, Dopamine antagonist, Analgesic/Antipyretic, Corticosteroid	Yes	Corrective lens, Hearing aid, Dental implant	Yes	Hearing (Left ear)	0	2	2	1	3	2	3	1	14	High Concern	3	20	2	30	0	0	0.21	0.29	Low	24.07	0	80.1	0	2	0	1	1
BDS00578	49	Closed	Firm	73.92	Old	F	161.8	68.9	26.32	21.5	Brazil	White	11	Casual shoes	Yes	Hypothyroidism, Rheumatism, Anxiety, Osteopenia, Gastroesophageal reflux	7	Synthetic thyroid hormone, Selective serotonin and norepinephrine reuptake inhibitor, Antiinflammatory, Proton pump inhibitor, Dopamine antagonist, Analgesic/Antipyretic, Corticosteroid	Yes	Corrective lens, Hearing aid, Dental implant	Yes	Hearing (Left ear)	0	2	2	1	3	2	3	1	14	High Concern	3	20	2	30	0	0	0.21	0.29	Low	24.07	0	80.1	0	2	0	1	1
BDS00579	49	Closed	Firm	73.92	Old	F	161.8	68.9	26.32	21.5	Brazil	White	11	Casual shoes	Yes	Hypothyroidism, Rheumatism, Anxiety, Osteopenia, Gastroesophageal reflux	7	Synthetic thyroid hormone, Selective serotonin and norepinephrine reuptake inhibitor, Antiinflammatory, Proton pump inhibitor, Dopamine antagonist, Analgesic/Antipyretic, Corticosteroid	Yes	Corrective lens, Hearing aid, Dental implant	Yes	Hearing (Left ear)	0	2	2	1	3	2	3	1	14	High Concern	3	20	2	30	0	0	0.21	0.29	Low	24.07	0	80.1	0	2	0	1	1
BDS00580	49	Closed	Foam	73.92	Old	F	161.8	68.9	26.32	21.5	Brazil	White	11	Casual shoes	Yes	Hypothyroidism, Rheumatism, Anxiety, Osteopenia, Gastroesophageal reflux	7	Synthetic thyroid hormone, Selective serotonin and norepinephrine reuptake inhibitor, Antiinflammatory, Proton pump inhibitor, Dopamine antagonist, Analgesic/Antipyretic, Corticosteroid	Yes	Corrective lens, Hearing aid, Dental implant	Yes	Hearing (Left ear)	0	2	2	1	3	2	3	1	14	High Concern	3	20	2	30	0	0	0.21	0.29	Low	24.07	0	80.1	0	2	0	1	1
BDS00581	49	Closed	Foam	73.92	Old	F	161.8	68.9	26.32	21.5	Brazil	White	11	Casual shoes	Yes	Hypothyroidism, Rheumatism, Anxiety, Osteopenia, Gastroesophageal reflux	7	Synthetic thyroid hormone, Selective serotonin and norepinephrine reuptake inhibitor, Antiinflammatory, Proton pump inhibitor, Dopamine antagonist, Analgesic/Antipyretic, Corticosteroid	Yes	Corrective lens, Hearing aid, Dental implant	Yes	Hearing (Left ear)	0	2	2	1	3	2	3	1	14	High Concern	3	20	2	30	0	0	0.21	0.29	Low	24.07	0	80.1	0	2	0	1	1
BDS00582	49	Closed	Foam	73.92	Old	F	161.8	68.9	26.32	21.5	Brazil	White	11	Casual shoes	Yes	Hypothyroidism, Rheumatism, Anxiety, Osteopenia, Gastroesophageal reflux	7	Synthetic thyroid hormone, Selective serotonin and norepinephrine reuptake inhibitor, Antiinflammatory, Proton pump inhibitor, Dopamine antagonist, Analgesic/Antipyretic, Corticosteroid	Yes	Corrective lens, Hearing aid, Dental implant	Yes	Hearing (Left ear)	0	2	2	1	3	2	3	1	14	High Concern	3	20	2	30	0	0	0.21	0.29	Low	24.07	0	80.1	0	2	0	1	1
BDS00583	49	Open	Firm	73.92	Old	F	161.8	68.9	26.32	21.5	Brazil	White	11	Casual shoes	Yes	Hypothyroidism, Rheumatism, Anxiety, Osteopenia, Gastroesophageal reflux	7	Synthetic thyroid hormone, Selective serotonin and norepinephrine reuptake inhibitor, Antiinflammatory, Proton pump inhibitor, Dopamine antagonist, Analgesic/Antipyretic, Corticosteroid	Yes	Corrective lens, Hearing aid, Dental implant	Yes	Hearing (Left ear)	0	2	2	1	3	2	3	1	14	High Concern	3	20	2	30	0	0	0.21	0.29	Low	24.07	0	80.1	0	2	0	1	1
BDS00584	49	Open	Firm	73.92	Old	F	161.8	68.9	26.32	21.5	Brazil	White	11	Casual shoes	Yes	Hypothyroidism, Rheumatism, Anxiety, Osteopenia, Gastroesophageal reflux	7	Synthetic thyroid hormone, Selective serotonin and norepinephrine reuptake inhibitor, Antiinflammatory, Proton pump inhibitor, Dopamine antagonist, Analgesic/Antipyretic, Corticosteroid	Yes	Corrective lens, Hearing aid, Dental implant	Yes	Hearing (Left ear)	0	2	2	1	3	2	3	1	14	High Concern	3	20	2	30	0	0	0.21	0.29	Low	24.07	0	80.1	0	2	0	1	1
BDS00585	49	Open	Firm	73.92	Old	F	161.8	68.9	26.32	21.5	Brazil	White	11	Casual shoes	Yes	Hypothyroidism, Rheumatism, Anxiety, Osteopenia, Gastroesophageal reflux	7	Synthetic thyroid hormone, Selective serotonin and norepinephrine reuptake inhibitor, Antiinflammatory, Proton pump inhibitor, Dopamine antagonist, Analgesic/Antipyretic, Corticosteroid	Yes	Corrective lens, Hearing aid, Dental implant	Yes	Hearing (Left ear)	0	2	2	1	3	2	3	1	14	High Concern	3	20	2	30	0	0	0.21	0.29	Low	24.07	0	80.1	0	2	0	1	1
BDS00586	49	Open	Foam	73.92	Old	F	161.8	68.9	26.32	21.5	Brazil	White	11	Casual shoes	Yes	Hypothyroidism, Rheumatism, Anxiety, Osteopenia, Gastroesophageal reflux	7	Synthetic thyroid hormone, Selective serotonin and norepinephrine reuptake inhibitor, Antiinflammatory, Proton pump inhibitor, Dopamine antagonist, Analgesic/Antipyretic, Corticosteroid	Yes	Corrective lens, Hearing aid, Dental implant	Yes	Hearing (Left ear)	0	2	2	1	3	2	3	1	14	High Concern	3	20	2	30	0	0	0.21	0.29	Low	24.07	0	80.1	0	2	0	1	1
BDS00587	49	Open	Foam	73.92	Old	F	161.8	68.9	26.32	21.5	Brazil	White	11	Casual shoes	Yes	Hypothyroidism, Rheumatism, Anxiety, Osteopenia, Gastroesophageal reflux	7	Synthetic thyroid hormone, Selective serotonin and norepinephrine reuptake inhibitor, Antiinflammatory, Proton pump inhibitor, Dopamine antagonist, Analgesic/Antipyretic, Corticosteroid	Yes	Corrective lens, Hearing aid, Dental implant	Yes	Hearing (Left ear)	0	2	2	1	3	2	3	1	14	High Concern	3	20	2	30	0	0	0.21	0.29	Low	24.07	0	80.1	0	2	0	1	1
BDS00588	49	Open	Foam	73.92	Old	F	161.8	68.9	26.32	21.5	Brazil	White	11	Casual shoes	Yes	Hypothyroidism, Rheumatism, Anxiety, Osteopenia, Gastroesophageal reflux	7	Synthetic thyroid hormone, Selective serotonin and norepinephrine reuptake inhibitor, Antiinflammatory, Proton pump inhibitor, Dopamine antagonist, Analgesic/Antipyretic, Corticosteroid	Yes	Corrective lens, Hearing aid, Dental implant	Yes	Hearing (Left ear)	0	2	2	1	3	2	3	1	14	High Concern	3	20	2	30	0	0	0.21	0.29	Low	24.07	0	80.1	0	2	0	1	1
BDS00589	50	Closed	Firm	67.75	Old	F	160.1	67.25	26.24	23	Brazil	Pardo/Brown	15	Walking shoes	Yes	Diabetes mellitus	5	Sulfonylurea, Dipeptidyl peptidase-4 inhibitor, HMG coenzyme A reductase inhibitor, Angiotensin II receptor antagonist, Nonsteroidal antiinflammatory	Yes	Corrective lens	No	No	0	1	1	1	1	1	1	1	7	Low Concern	7	30	0	0	1	180	0.17	0.08	Moderate	23.62	0	90.63	1	2	1	2	1
BDS00590	50	Closed	Firm	67.75	Old	F	160.1	67.25	26.24	23	Brazil	Pardo/Brown	15	Walking shoes	Yes	Diabetes mellitus	5	Sulfonylurea, Dipeptidyl peptidase-4 inhibitor, HMG coenzyme A reductase inhibitor, Angiotensin II receptor antagonist, Nonsteroidal antiinflammatory	Yes	Corrective lens	No	No	0	1	1	1	1	1	1	1	7	Low Concern	7	30	0	0	1	180	0.17	0.08	Moderate	23.62	0	90.63	1	2	1	2	1
BDS00591	50	Closed	Firm	67.75	Old	F	160.1	67.25	26.24	23	Brazil	Pardo/Brown	15	Walking shoes	Yes	Diabetes mellitus	5	Sulfonylurea, Dipeptidyl peptidase-4 inhibitor, HMG coenzyme A reductase inhibitor, Angiotensin II receptor antagonist, Nonsteroidal antiinflammatory	Yes	Corrective lens	No	No	0	1	1	1	1	1	1	1	7	Low Concern	7	30	0	0	1	180	0.17	0.08	Moderate	23.62	0	90.63	1	2	1	2	1
BDS00592	50	Open	Foam	67.75	Old	F	160.1	67.25	26.24	23	Brazil	Pardo/Brown	15	Walking shoes	Yes	Diabetes mellitus	5	Sulfonylurea, Dipeptidyl peptidase-4 inhibitor, HMG coenzyme A reductase inhibitor, Angiotensin II receptor antagonist, Nonsteroidal antiinflammatory	Yes	Corrective lens	No	No	0	1	1	1	1	1	1	1	7	Low Concern	7	30	0	0	1	180	0.17	0.08	Moderate	23.62	0	90.63	1	2	1	2	1
BDS00593	50	Open	Foam	67.75	Old	F	160.1	67.25	26.24	23	Brazil	Pardo/Brown	15	Walking shoes	Yes	Diabetes mellitus	5	Sulfonylurea, Dipeptidyl peptidase-4 inhibitor, HMG coenzyme A reductase inhibitor, Angiotensin II receptor antagonist, Nonsteroidal antiinflammatory	Yes	Corrective lens	No	No	0	1	1	1	1	1	1	1	7	Low Concern	7	30	0	0	1	180	0.17	0.08	Moderate	23.62	0	90.63	1	2	1	2	1
BDS00594	50	Open	Foam	67.75	Old	F	160.1	67.25	26.24	23	Brazil	Pardo/Brown	15	Walking shoes	Yes	Diabetes mellitus	5	Sulfonylurea, Dipeptidyl peptidase-4 inhibitor, HMG coenzyme A reductase inhibitor, Angiotensin II receptor antagonist, Nonsteroidal antiinflammatory	Yes	Corrective lens	No	No	0	1	1	1	1	1	1	1	7	Low Concern	7	30	0	0	1	180	0.17	0.08	Moderate	23.62	0	90.63	1	2	1	2	1
BDS00595	50	Open	Firm	67.75	Old	F	160.1	67.25	26.24	23	Brazil	Pardo/Brown	15	Walking shoes	Yes	Diabetes mellitus	5	Sulfonylurea, Dipeptidyl peptidase-4 inhibitor, HMG coenzyme A reductase inhibitor, Angiotensin II receptor antagonist, Nonsteroidal antiinflammatory	Yes	Corrective lens	No	No	0	1	1	1	1	1	1	1	7	Low Concern	7	30	0	0	1	180	0.17	0.08	Moderate	23.62	0	90.63	1	2	1	2	1
BDS00596	50	Open	Firm	67.75	Old	F	160.1	67.25	26.24	23	Brazil	Pardo/Brown	15	Walking shoes	Yes	Diabetes mellitus	5	Sulfonylurea, Dipeptidyl peptidase-4 inhibitor, HMG coenzyme A reductase inhibitor, Angiotensin II receptor antagonist, Nonsteroidal antiinflammatory	Yes	Corrective lens	No	No	0	1	1	1	1	1	1	1	7	Low Concern	7	30	0	0	1	180	0.17	0.08	Moderate	23.62	0	90.63	1	2	1	2	1
BDS00597	50	Open	Firm	67.75	Old	F	160.1	67.25	26.24	23	Brazil	Pardo/Brown	15	Walking shoes	Yes	Diabetes mellitus	5	Sulfonylurea, Dipeptidyl peptidase-4 inhibitor, HMG coenzyme A reductase inhibitor, Angiotensin II receptor antagonist, Nonsteroidal antiinflammatory	Yes	Corrective lens	No	No	0	1	1	1	1	1	1	1	7	Low Concern	7	30	0	0	1	180	0.17	0.08	Moderate	23.62	0	90.63	1	2	1	2	1
BDS00598	50	Closed	Foam	67.75	Old	F	160.1	67.25	26.24	23	Brazil	Pardo/Brown	15	Walking shoes	Yes	Diabetes mellitus	5	Sulfonylurea, Dipeptidyl peptidase-4 inhibitor, HMG coenzyme A reductase inhibitor, Angiotensin II receptor antagonist, Nonsteroidal antiinflammatory	Yes	Corrective lens	No	No	0	1	1	1	1	1	1	1	7	Low Concern	7	30	0	0	1	180	0.17	0.08	Moderate	23.62	0	90.63	1	2	1	2	1
BDS00599	50	Closed	Foam	67.75	Old	F	160.1	67.25	26.24	23	Brazil	Pardo/Brown	15	Walking shoes	Yes	Diabetes mellitus	5	Sulfonylurea, Dipeptidyl peptidase-4 inhibitor, HMG coenzyme A reductase inhibitor, Angiotensin II receptor antagonist, Nonsteroidal antiinflammatory	Yes	Corrective lens	No	No	0	1	1	1	1	1	1	1	7	Low Concern	7	30	0	0	1	180	0.17	0.08	Moderate	23.62	0	90.63	1	2	1	2	1
BDS00600	50	Closed	Foam	67.75	Old	F	160.1	67.25	26.24	23	Brazil	Pardo/Brown	15	Walking shoes	Yes	Diabetes mellitus	5	Sulfonylurea, Dipeptidyl peptidase-4 inhibitor, HMG coenzyme A reductase inhibitor, Angiotensin II receptor antagonist, Nonsteroidal antiinflammatory	Yes	Corrective lens	No	No	0	1	1	1	1	1	1	1	7	Low Concern	7	30	0	0	1	180	0.17	0.08	Moderate	23.62	0	90.63	1	2	1	2	1
BDS00601	51	Closed	Firm	62.75	Old	F	159.5	75.85	29.81	21.25	Brazil	White	24	Sandal	Yes	Heart disease, Lymphedema of the lower members	6	Vasodilator, Calcium-channel blocker, Beta blocker, Nonsteroidal antiinflammatory, HMG coenzyme A reductase inhibitor, Proton pump inhibitor	Yes	Corrective lens	No	No	1	2	1	1	2	2	2	1	11	Moderate Concern	2	30	1	30	0	0	0.29	0.38	Low	23.08	0	53.4	0	2	2	1	1
BDS00602	51	Closed	Firm	62.75	Old	F	159.5	75.85	29.81	21.25	Brazil	White	24	Sandal	Yes	Heart disease, Lymphedema of the lower members	6	Vasodilator, Calcium-channel blocker, Beta blocker, Nonsteroidal antiinflammatory, HMG coenzyme A reductase inhibitor, Proton pump inhibitor	Yes	Corrective lens	No	No	1	2	1	1	2	2	2	1	11	Moderate Concern	2	30	1	30	0	0	0.29	0.38	Low	23.08	0	53.4	0	2	2	1	1
BDS00603	51	Closed	Firm	62.75	Old	F	159.5	75.85	29.81	21.25	Brazil	White	24	Sandal	Yes	Heart disease, Lymphedema of the lower members	6	Vasodilator, Calcium-channel blocker, Beta blocker, Nonsteroidal antiinflammatory, HMG coenzyme A reductase inhibitor, Proton pump inhibitor	Yes	Corrective lens	No	No	1	2	1	1	2	2	2	1	11	Moderate Concern	2	30	1	30	0	0	0.29	0.38	Low	23.08	0	53.4	0	2	2	1	1
BDS00604	51	Open	Foam	62.75	Old	F	159.5	75.85	29.81	21.25	Brazil	White	24	Sandal	Yes	Heart disease, Lymphedema of the lower members	6	Vasodilator, Calcium-channel blocker, Beta blocker, Nonsteroidal antiinflammatory, HMG coenzyme A reductase inhibitor, Proton pump inhibitor	Yes	Corrective lens	No	No	1	2	1	1	2	2	2	1	11	Moderate Concern	2	30	1	30	0	0	0.29	0.38	Low	23.08	0	53.4	0	2	2	1	1
BDS00605	51	Open	Foam	62.75	Old	F	159.5	75.85	29.81	21.25	Brazil	White	24	Sandal	Yes	Heart disease, Lymphedema of the lower members	6	Vasodilator, Calcium-channel blocker, Beta blocker, Nonsteroidal antiinflammatory, HMG coenzyme A reductase inhibitor, Proton pump inhibitor	Yes	Corrective lens	No	No	1	2	1	1	2	2	2	1	11	Moderate Concern	2	30	1	30	0	0	0.29	0.38	Low	23.08	0	53.4	0	2	2	1	1
BDS00606	51	Open	Foam	62.75	Old	F	159.5	75.85	29.81	21.25	Brazil	White	24	Sandal	Yes	Heart disease, Lymphedema of the lower members	6	Vasodilator, Calcium-channel blocker, Beta blocker, Nonsteroidal antiinflammatory, HMG coenzyme A reductase inhibitor, Proton pump inhibitor	Yes	Corrective lens	No	No	1	2	1	1	2	2	2	1	11	Moderate Concern	2	30	1	30	0	0	0.29	0.38	Low	23.08	0	53.4	0	2	2	1	1
BDS00607	51	Open	Firm	62.75	Old	F	159.5	75.85	29.81	21.25	Brazil	White	24	Sandal	Yes	Heart disease, Lymphedema of the lower members	6	Vasodilator, Calcium-channel blocker, Beta blocker, Nonsteroidal antiinflammatory, HMG coenzyme A reductase inhibitor, Proton pump inhibitor	Yes	Corrective lens	No	No	1	2	1	1	2	2	2	1	11	Moderate Concern	2	30	1	30	0	0	0.29	0.38	Low	23.08	0	53.4	0	2	2	1	1
BDS00608	51	Open	Firm	62.75	Old	F	159.5	75.85	29.81	21.25	Brazil	White	24	Sandal	Yes	Heart disease, Lymphedema of the lower members	6	Vasodilator, Calcium-channel blocker, Beta blocker, Nonsteroidal antiinflammatory, HMG coenzyme A reductase inhibitor, Proton pump inhibitor	Yes	Corrective lens	No	No	1	2	1	1	2	2	2	1	11	Moderate Concern	2	30	1	30	0	0	0.29	0.38	Low	23.08	0	53.4	0	2	2	1	1
BDS00609	51	Open	Firm	62.75	Old	F	159.5	75.85	29.81	21.25	Brazil	White	24	Sandal	Yes	Heart disease, Lymphedema of the lower members	6	Vasodilator, Calcium-channel blocker, Beta blocker, Nonsteroidal antiinflammatory, HMG coenzyme A reductase inhibitor, Proton pump inhibitor	Yes	Corrective lens	No	No	1	2	1	1	2	2	2	1	11	Moderate Concern	2	30	1	30	0	0	0.29	0.38	Low	23.08	0	53.4	0	2	2	1	1
BDS00610	51	Closed	Foam	62.75	Old	F	159.5	75.85	29.81	21.25	Brazil	White	24	Sandal	Yes	Heart disease, Lymphedema of the lower members	6	Vasodilator, Calcium-channel blocker, Beta blocker, Nonsteroidal antiinflammatory, HMG coenzyme A reductase inhibitor, Proton pump inhibitor	Yes	Corrective lens	No	No	1	2	1	1	2	2	2	1	11	Moderate Concern	2	30	1	30	0	0	0.29	0.38	Low	23.08	0	53.4	0	2	2	1	1
BDS00611	51	Closed	Foam	62.75	Old	F	159.5	75.85	29.81	21.25	Brazil	White	24	Sandal	Yes	Heart disease, Lymphedema of the lower members	6	Vasodilator, Calcium-channel blocker, Beta blocker, Nonsteroidal antiinflammatory, HMG coenzyme A reductase inhibitor, Proton pump inhibitor	Yes	Corrective lens	No	No	1	2	1	1	2	2	2	1	11	Moderate Concern	2	30	1	30	0	0	0.29	0.38	Low	23.08	0	53.4	0	2	2	1	1
BDS00612	51	Closed	Foam	62.75	Old	F	159.5	75.85	29.81	21.25	Brazil	White	24	Sandal	Yes	Heart disease, Lymphedema of the lower members	6	Vasodilator, Calcium-channel blocker, Beta blocker, Nonsteroidal antiinflammatory, HMG coenzyme A reductase inhibitor, Proton pump inhibitor	Yes	Corrective lens	No	No	1	2	1	1	2	2	2	1	11	Moderate Concern	2	30	1	30	0	0	0.29	0.38	Low	23.08	0	53.4	0	2	2	1	1
BDS00613	52	Open	Foam	70	Old	F	145.5	51.1	24.14	21.15	Chile	White	14	Walking shoes, Casual shoes	Yes	Osteoporosis, Osteopenia, Hypothyroidism, Stroke, Hypertension, Hypercholesterolemia, Bronchitis	5	Angiotensin II receptor antagonist, Synthetic thyroid hormone, HMG coenzyme A reductase inhibitor, Long-acting beta agonists + Corticosteroid, Bisphosphonate	Yes	Corrective lens	No	No	0	2	3	3	2	3	3	1	17	High Concern	7	20	7	120	0	0	0.13	0.21	High	47.28	0	153.57	2	2	1	0	0
BDS00614	52	Open	Foam	70	Old	F	145.5	51.1	24.14	21.15	Chile	White	14	Walking shoes, Casual shoes	Yes	Osteoporosis, Osteopenia, Hypothyroidism, Stroke, Hypertension, Hypercholesterolemia, Bronchitis	5	Angiotensin II receptor antagonist, Synthetic thyroid hormone, HMG coenzyme A reductase inhibitor, Long-acting beta agonists + Corticosteroid, Bisphosphonate	Yes	Corrective lens	No	No	0	2	3	3	2	3	3	1	17	High Concern	7	20	7	120	0	0	0.13	0.21	High	47.28	0	153.57	2	2	1	0	0
BDS00615	52	Open	Foam	70	Old	F	145.5	51.1	24.14	21.15	Chile	White	14	Walking shoes, Casual shoes	Yes	Osteoporosis, Osteopenia, Hypothyroidism, Stroke, Hypertension, Hypercholesterolemia, Bronchitis	5	Angiotensin II receptor antagonist, Synthetic thyroid hormone, HMG coenzyme A reductase inhibitor, Long-acting beta agonists + Corticosteroid, Bisphosphonate	Yes	Corrective lens	No	No	0	2	3	3	2	3	3	1	17	High Concern	7	20	7	120	0	0	0.13	0.21	High	47.28	0	153.57	2	2	1	0	0
BDS00616	52	Closed	Foam	70	Old	F	145.5	51.1	24.14	21.15	Chile	White	14	Walking shoes, Casual shoes	Yes	Osteoporosis, Osteopenia, Hypothyroidism, Stroke, Hypertension, Hypercholesterolemia, Bronchitis	5	Angiotensin II receptor antagonist, Synthetic thyroid hormone, HMG coenzyme A reductase inhibitor, Long-acting beta agonists + Corticosteroid, Bisphosphonate	Yes	Corrective lens	No	No	0	2	3	3	2	3	3	1	17	High Concern	7	20	7	120	0	0	0.13	0.21	High	47.28	0	153.57	2	2	1	0	0
BDS00617	52	Closed	Foam	70	Old	F	145.5	51.1	24.14	21.15	Chile	White	14	Walking shoes, Casual shoes	Yes	Osteoporosis, Osteopenia, Hypothyroidism, Stroke, Hypertension, Hypercholesterolemia, Bronchitis	5	Angiotensin II receptor antagonist, Synthetic thyroid hormone, HMG coenzyme A reductase inhibitor, Long-acting beta agonists + Corticosteroid, Bisphosphonate	Yes	Corrective lens	No	No	0	2	3	3	2	3	3	1	17	High Concern	7	20	7	120	0	0	0.13	0.21	High	47.28	0	153.57	2	2	1	0	0
BDS00618	52	Closed	Foam	70	Old	F	145.5	51.1	24.14	21.15	Chile	White	14	Walking shoes, Casual shoes	Yes	Osteoporosis, Osteopenia, Hypothyroidism, Stroke, Hypertension, Hypercholesterolemia, Bronchitis	5	Angiotensin II receptor antagonist, Synthetic thyroid hormone, HMG coenzyme A reductase inhibitor, Long-acting beta agonists + Corticosteroid, Bisphosphonate	Yes	Corrective lens	No	No	0	2	3	3	2	3	3	1	17	High Concern	7	20	7	120	0	0	0.13	0.21	High	47.28	0	153.57	2	2	1	0	0
BDS00619	52	Open	Firm	70	Old	F	145.5	51.1	24.14	21.15	Chile	White	14	Walking shoes, Casual shoes	Yes	Osteoporosis, Osteopenia, Hypothyroidism, Stroke, Hypertension, Hypercholesterolemia, Bronchitis	5	Angiotensin II receptor antagonist, Synthetic thyroid hormone, HMG coenzyme A reductase inhibitor, Long-acting beta agonists + Corticosteroid, Bisphosphonate	Yes	Corrective lens	No	No	0	2	3	3	2	3	3	1	17	High Concern	7	20	7	120	0	0	0.13	0.21	High	47.28	0	153.57	2	2	1	0	0
BDS00620	52	Open	Firm	70	Old	F	145.5	51.1	24.14	21.15	Chile	White	14	Walking shoes, Casual shoes	Yes	Osteoporosis, Osteopenia, Hypothyroidism, Stroke, Hypertension, Hypercholesterolemia, Bronchitis	5	Angiotensin II receptor antagonist, Synthetic thyroid hormone, HMG coenzyme A reductase inhibitor, Long-acting beta agonists + Corticosteroid, Bisphosphonate	Yes	Corrective lens	No	No	0	2	3	3	2	3	3	1	17	High Concern	7	20	7	120	0	0	0.13	0.21	High	47.28	0	153.57	2	2	1	0	0
BDS00621	52	Open	Firm	70	Old	F	145.5	51.1	24.14	21.15	Chile	White	14	Walking shoes, Casual shoes	Yes	Osteoporosis, Osteopenia, Hypothyroidism, Stroke, Hypertension, Hypercholesterolemia, Bronchitis	5	Angiotensin II receptor antagonist, Synthetic thyroid hormone, HMG coenzyme A reductase inhibitor, Long-acting beta agonists + Corticosteroid, Bisphosphonate	Yes	Corrective lens	No	No	0	2	3	3	2	3	3	1	17	High Concern	7	20	7	120	0	0	0.13	0.21	High	47.28	0	153.57	2	2	1	0	0
BDS00622	52	Closed	Firm	70	Old	F	145.5	51.1	24.14	21.15	Chile	White	14	Walking shoes, Casual shoes	Yes	Osteoporosis, Osteopenia, Hypothyroidism, Stroke, Hypertension, Hypercholesterolemia, Bronchitis	5	Angiotensin II receptor antagonist, Synthetic thyroid hormone, HMG coenzyme A reductase inhibitor, Long-acting beta agonists + Corticosteroid, Bisphosphonate	Yes	Corrective lens	No	No	0	2	3	3	2	3	3	1	17	High Concern	7	20	7	120	0	0	0.13	0.21	High	47.28	0	153.57	2	2	1	0	0
BDS00623	52	Closed	Firm	70	Old	F	145.5	51.1	24.14	21.15	Chile	White	14	Walking shoes, Casual shoes	Yes	Osteoporosis, Osteopenia, Hypothyroidism, Stroke, Hypertension, Hypercholesterolemia, Bronchitis	5	Angiotensin II receptor antagonist, Synthetic thyroid hormone, HMG coenzyme A reductase inhibitor, Long-acting beta agonists + Corticosteroid, Bisphosphonate	Yes	Corrective lens	No	No	0	2	3	3	2	3	3	1	17	High Concern	7	20	7	120	0	0	0.13	0.21	High	47.28	0	153.57	2	2	1	0	0
BDS00624	52	Closed	Firm	70	Old	F	145.5	51.1	24.14	21.15	Chile	White	14	Walking shoes, Casual shoes	Yes	Osteoporosis, Osteopenia, Hypothyroidism, Stroke, Hypertension, Hypercholesterolemia, Bronchitis	5	Angiotensin II receptor antagonist, Synthetic thyroid hormone, HMG coenzyme A reductase inhibitor, Long-acting beta agonists + Corticosteroid, Bisphosphonate	Yes	Corrective lens	No	No	0	2	3	3	2	3	3	1	17	High Concern	7	20	7	120	0	0	0.13	0.21	High	47.28	0	153.57	2	2	1	0	0
BDS00625	53	Closed	Firm	24.08	Young	F	167.5	63.8	22.74	22.65	Brazil	White	13	Walking shoes	No	No	0	No	Yes	Corrective lens	No	No	1	1	1	1	2	1	2	1	9	Moderate Concern	2	20	0	0	1	30	0.46	0.25	Low	21.78	0	65.72	1	2	1	0	1
BDS00626	53	Closed	Firm	24.08	Young	F	167.5	63.8	22.74	22.65	Brazil	White	13	Walking shoes	No	No	0	No	Yes	Corrective lens	No	No	1	1	1	1	2	1	2	1	9	Moderate Concern	2	20	0	0	1	30	0.46	0.25	Low	21.78	0	65.72	1	2	1	0	1
BDS00627	53	Closed	Firm	24.08	Young	F	167.5	63.8	22.74	22.65	Brazil	White	13	Walking shoes	No	No	0	No	Yes	Corrective lens	No	No	1	1	1	1	2	1	2	1	9	Moderate Concern	2	20	0	0	1	30	0.46	0.25	Low	21.78	0	65.72	1	2	1	0	1
BDS00628	53	Open	Firm	24.08	Young	F	167.5	63.8	22.74	22.65	Brazil	White	13	Walking shoes	No	No	0	No	Yes	Corrective lens	No	No	1	1	1	1	2	1	2	1	9	Moderate Concern	2	20	0	0	1	30	0.46	0.25	Low	21.78	0	65.72	1	2	1	0	1
BDS00629	53	Open	Firm	24.08	Young	F	167.5	63.8	22.74	22.65	Brazil	White	13	Walking shoes	No	No	0	No	Yes	Corrective lens	No	No	1	1	1	1	2	1	2	1	9	Moderate Concern	2	20	0	0	1	30	0.46	0.25	Low	21.78	0	65.72	1	2	1	0	1
BDS00630	53	Open	Firm	24.08	Young	F	167.5	63.8	22.74	22.65	Brazil	White	13	Walking shoes	No	No	0	No	Yes	Corrective lens	No	No	1	1	1	1	2	1	2	1	9	Moderate Concern	2	20	0	0	1	30	0.46	0.25	Low	21.78	0	65.72	1	2	1	0	1
BDS00631	53	Open	Foam	24.08	Young	F	167.5	63.8	22.74	22.65	Brazil	White	13	Walking shoes	No	No	0	No	Yes	Corrective lens	No	No	1	1	1	1	2	1	2	1	9	Moderate Concern	2	20	0	0	1	30	0.46	0.25	Low	21.78	0	65.72	1	2	1	0	1
BDS00632	53	Open	Foam	24.08	Young	F	167.5	63.8	22.74	22.65	Brazil	White	13	Walking shoes	No	No	0	No	Yes	Corrective lens	No	No	1	1	1	1	2	1	2	1	9	Moderate Concern	2	20	0	0	1	30	0.46	0.25	Low	21.78	0	65.72	1	2	1	0	1
BDS00633	53	Open	Foam	24.08	Young	F	167.5	63.8	22.74	22.65	Brazil	White	13	Walking shoes	No	No	0	No	Yes	Corrective lens	No	No	1	1	1	1	2	1	2	1	9	Moderate Concern	2	20	0	0	1	30	0.46	0.25	Low	21.78	0	65.72	1	2	1	0	1
BDS00634	53	Closed	Foam	24.08	Young	F	167.5	63.8	22.74	22.65	Brazil	White	13	Walking shoes	No	No	0	No	Yes	Corrective lens	No	No	1	1	1	1	2	1	2	1	9	Moderate Concern	2	20	0	0	1	30	0.46	0.25	Low	21.78	0	65.72	1	2	1	0	1
BDS00635	53	Closed	Foam	24.08	Young	F	167.5	63.8	22.74	22.65	Brazil	White	13	Walking shoes	No	No	0	No	Yes	Corrective lens	No	No	1	1	1	1	2	1	2	1	9	Moderate Concern	2	20	0	0	1	30	0.46	0.25	Low	21.78	0	65.72	1	2	1	0	1
BDS00636	53	Closed	Foam	24.08	Young	F	167.5	63.8	22.74	22.65	Brazil	White	13	Walking shoes	No	No	0	No	Yes	Corrective lens	No	No	1	1	1	1	2	1	2	1	9	Moderate Concern	2	20	0	0	1	30	0.46	0.25	Low	21.78	0	65.72	1	2	1	0	1
BDS00637	54	Closed	Firm	24.08	Young	M	179.5	72.65	22.55	26.1	Brazil	Pardo/Brown	15	Tennis with zero drop	Yes	Hepatitis B	1	Nucleoside reverse transcriptase inhibitor	No	No	No	No	0	1	2	1	2	1	1	1	9	Moderate Concern	6	30	7	60	4	25	0.29	0.21	High	10.38	0	59.07	2	2	2	2	2
BDS00638	54	Closed	Firm	24.08	Young	M	179.5	72.65	22.55	26.1	Brazil	Pardo/Brown	15	Tennis with zero drop	Yes	Hepatitis B	1	Nucleoside reverse transcriptase inhibitor	No	No	No	No	0	1	2	1	2	1	1	1	9	Moderate Concern	6	30	7	60	4	25	0.29	0.21	High	10.38	0	59.07	2	2	2	2	2
BDS00639	54	Closed	Firm	24.08	Young	M	179.5	72.65	22.55	26.1	Brazil	Pardo/Brown	15	Tennis with zero drop	Yes	Hepatitis B	1	Nucleoside reverse transcriptase inhibitor	No	No	No	No	0	1	2	1	2	1	1	1	9	Moderate Concern	6	30	7	60	4	25	0.29	0.21	High	10.38	0	59.07	2	2	2	2	2
BDS00640	54	Closed	Foam	24.08	Young	M	179.5	72.65	22.55	26.1	Brazil	Pardo/Brown	15	Tennis with zero drop	Yes	Hepatitis B	1	Nucleoside reverse transcriptase inhibitor	No	No	No	No	0	1	2	1	2	1	1	1	9	Moderate Concern	6	30	7	60	4	25	0.29	0.21	High	10.38	0	59.07	2	2	2	2	2
BDS00641	54	Closed	Foam	24.08	Young	M	179.5	72.65	22.55	26.1	Brazil	Pardo/Brown	15	Tennis with zero drop	Yes	Hepatitis B	1	Nucleoside reverse transcriptase inhibitor	No	No	No	No	0	1	2	1	2	1	1	1	9	Moderate Concern	6	30	7	60	4	25	0.29	0.21	High	10.38	0	59.07	2	2	2	2	2
BDS00642	54	Closed	Foam	24.08	Young	M	179.5	72.65	22.55	26.1	Brazil	Pardo/Brown	15	Tennis with zero drop	Yes	Hepatitis B	1	Nucleoside reverse transcriptase inhibitor	No	No	No	No	0	1	2	1	2	1	1	1	9	Moderate Concern	6	30	7	60	4	25	0.29	0.21	High	10.38	0	59.07	2	2	2	2	2
BDS00643	54	Open	Firm	24.08	Young	M	179.5	72.65	22.55	26.1	Brazil	Pardo/Brown	15	Tennis with zero drop	Yes	Hepatitis B	1	Nucleoside reverse transcriptase inhibitor	No	No	No	No	0	1	2	1	2	1	1	1	9	Moderate Concern	6	30	7	60	4	25	0.29	0.21	High	10.38	0	59.07	2	2	2	2	2
BDS00644	54	Open	Firm	24.08	Young	M	179.5	72.65	22.55	26.1	Brazil	Pardo/Brown	15	Tennis with zero drop	Yes	Hepatitis B	1	Nucleoside reverse transcriptase inhibitor	No	No	No	No	0	1	2	1	2	1	1	1	9	Moderate Concern	6	30	7	60	4	25	0.29	0.21	High	10.38	0	59.07	2	2	2	2	2
BDS00645	54	Open	Firm	24.08	Young	M	179.5	72.65	22.55	26.1	Brazil	Pardo/Brown	15	Tennis with zero drop	Yes	Hepatitis B	1	Nucleoside reverse transcriptase inhibitor	No	No	No	No	0	1	2	1	2	1	1	1	9	Moderate Concern	6	30	7	60	4	25	0.29	0.21	High	10.38	0	59.07	2	2	2	2	2
BDS00646	54	Open	Foam	24.08	Young	M	179.5	72.65	22.55	26.1	Brazil	Pardo/Brown	15	Tennis with zero drop	Yes	Hepatitis B	1	Nucleoside reverse transcriptase inhibitor	No	No	No	No	0	1	2	1	2	1	1	1	9	Moderate Concern	6	30	7	60	4	25	0.29	0.21	High	10.38	0	59.07	2	2	2	2	2
BDS00647	54	Open	Foam	24.08	Young	M	179.5	72.65	22.55	26.1	Brazil	Pardo/Brown	15	Tennis with zero drop	Yes	Hepatitis B	1	Nucleoside reverse transcriptase inhibitor	No	No	No	No	0	1	2	1	2	1	1	1	9	Moderate Concern	6	30	7	60	4	25	0.29	0.21	High	10.38	0	59.07	2	2	2	2	2
BDS00648	54	Open	Foam	24.08	Young	M	179.5	72.65	22.55	26.1	Brazil	Pardo/Brown	15	Tennis with zero drop	Yes	Hepatitis B	1	Nucleoside reverse transcriptase inhibitor	No	No	No	No	0	1	2	1	2	1	1	1	9	Moderate Concern	6	30	7	60	4	25	0.29	0.21	High	10.38	0	59.07	2	2	2	2	2
BDS00649	55	Open	Firm	52	Young	F	154.5	65.15	27.29	20.9	Brazil	Pardo/Brown	11	Sandal	Yes	Depression, Arthrosis of the left knee, Labyrinthitis	1	Calcium channel blocker	Yes	Corrective lens	No	No	3	2	2	1	2	2	3	2	14	High Concern	4	120	1	180	1	240	0.17	0.42	Moderate	222.09	5	300		2	1	1	1
BDS00650	55	Open	Firm	52	Young	F	154.5	65.15	27.29	20.9	Brazil	Pardo/Brown	11	Sandal	Yes	Depression, Arthrosis of the left knee, Labyrinthitis	1	Calcium channel blocker	Yes	Corrective lens	No	No	3	2	2	1	2	2	3	2	14	High Concern	4	120	1	180	1	240	0.17	0.42	Moderate	222.09	5	300		2	1	1	1
BDS00651	55	Open	Firm	52	Young	F	154.5	65.15	27.29	20.9	Brazil	Pardo/Brown	11	Sandal	Yes	Depression, Arthrosis of the left knee, Labyrinthitis	1	Calcium channel blocker	Yes	Corrective lens	No	No	3	2	2	1	2	2	3	2	14	High Concern	4	120	1	180	1	240	0.17	0.42	Moderate	222.09	5	300		2	1	1	1
BDS00652	55	Open	Foam	52	Young	F	154.5	65.15	27.29	20.9	Brazil	Pardo/Brown	11	Sandal	Yes	Depression, Arthrosis of the left knee, Labyrinthitis	1	Calcium channel blocker	Yes	Corrective lens	No	No	3	2	2	1	2	2	3	2	14	High Concern	4	120	1	180	1	240	0.17	0.42	Moderate	222.09	5	300		2	1	1	1
BDS00653	55	Open	Foam	52	Young	F	154.5	65.15	27.29	20.9	Brazil	Pardo/Brown	11	Sandal	Yes	Depression, Arthrosis of the left knee, Labyrinthitis	1	Calcium channel blocker	Yes	Corrective lens	No	No	3	2	2	1	2	2	3	2	14	High Concern	4	120	1	180	1	240	0.17	0.42	Moderate	222.09	5	300		2	1	1	1
BDS00654	55	Open	Foam	52	Young	F	154.5	65.15	27.29	20.9	Brazil	Pardo/Brown	11	Sandal	Yes	Depression, Arthrosis of the left knee, Labyrinthitis	1	Calcium channel blocker	Yes	Corrective lens	No	No	3	2	2	1	2	2	3	2	14	High Concern	4	120	1	180	1	240	0.17	0.42	Moderate	222.09	5	300		2	1	1	1
BDS00655	55	Closed	Firm	52	Young	F	154.5	65.15	27.29	20.9	Brazil	Pardo/Brown	11	Sandal	Yes	Depression, Arthrosis of the left knee, Labyrinthitis	1	Calcium channel blocker	Yes	Corrective lens	No	No	3	2	2	1	2	2	3	2	14	High Concern	4	120	1	180	1	240	0.17	0.42	Moderate	222.09	5	300		2	1	1	1
BDS00656	55	Closed	Firm	52	Young	F	154.5	65.15	27.29	20.9	Brazil	Pardo/Brown	11	Sandal	Yes	Depression, Arthrosis of the left knee, Labyrinthitis	1	Calcium channel blocker	Yes	Corrective lens	No	No	3	2	2	1	2	2	3	2	14	High Concern	4	120	1	180	1	240	0.17	0.42	Moderate	222.09	5	300		2	1	1	1
BDS00657	55	Closed	Firm	52	Young	F	154.5	65.15	27.29	20.9	Brazil	Pardo/Brown	11	Sandal	Yes	Depression, Arthrosis of the left knee, Labyrinthitis	1	Calcium channel blocker	Yes	Corrective lens	No	No	3	2	2	1	2	2	3	2	14	High Concern	4	120	1	180	1	240	0.17	0.42	Moderate	222.09	5	300		2	1	1	1
BDS00658	55	Closed	Foam	52	Young	F	154.5	65.15	27.29	20.9	Brazil	Pardo/Brown	11	Sandal	Yes	Depression, Arthrosis of the left knee, Labyrinthitis	1	Calcium channel blocker	Yes	Corrective lens	No	No	3	2	2	1	2	2	3	2	14	High Concern	4	120	1	180	1	240	0.17	0.42	Moderate	222.09	5	300		2	1	1	1
BDS00659	55	Closed	Foam	52	Young	F	154.5	65.15	27.29	20.9	Brazil	Pardo/Brown	11	Sandal	Yes	Depression, Arthrosis of the left knee, Labyrinthitis	1	Calcium channel blocker	Yes	Corrective lens	No	No	3	2	2	1	2	2	3	2	14	High Concern	4	120	1	180	1	240	0.17	0.42	Moderate	222.09	5	300		2	1	1	1
BDS00660	55	Closed	Foam	52	Young	F	154.5	65.15	27.29	20.9	Brazil	Pardo/Brown	11	Sandal	Yes	Depression, Arthrosis of the left knee, Labyrinthitis	1	Calcium channel blocker	Yes	Corrective lens	No	No	3	2	2	1	2	2	3	2	14	High Concern	4	120	1	180	1	240	0.17	0.42	Moderate	222.09	5	300		2	1	1	1
BDS00661	56	Open	Firm	60.5	Old	F	156.7	70.4	28.67	22.6	Brazil	Pardo/Brown	15	Walking shoes, Sandal	Yes	Hypertension, Hypercholesterolemia, Essential tremor, Osteopenia, Gastritis, Esophagitis	5	Angiotensin II receptor antagonist, Beta blocker, HMG coenzyme A reductase inhibitor, Sedative, Muscle relaxant	Yes	Corrective lens	No	No	1	2	1	1	3	2	2	2	13	Moderate Concern	4	20	1	30	1	40	0.17	0.13	Moderate	34.95	0	58.22	0	2	0	0	1
BDS00662	56	Open	Firm	60.5	Old	F	156.7	70.4	28.67	22.6	Brazil	Pardo/Brown	15	Walking shoes, Sandal	Yes	Hypertension, Hypercholesterolemia, Essential tremor, Osteopenia, Gastritis, Esophagitis	5	Angiotensin II receptor antagonist, Beta blocker, HMG coenzyme A reductase inhibitor, Sedative, Muscle relaxant	Yes	Corrective lens	No	No	1	2	1	1	3	2	2	2	13	Moderate Concern	4	20	1	30	1	40	0.17	0.13	Moderate	34.95	0	58.22	0	2	0	0	1
BDS00663	56	Open	Firm	60.5	Old	F	156.7	70.4	28.67	22.6	Brazil	Pardo/Brown	15	Walking shoes, Sandal	Yes	Hypertension, Hypercholesterolemia, Essential tremor, Osteopenia, Gastritis, Esophagitis	5	Angiotensin II receptor antagonist, Beta blocker, HMG coenzyme A reductase inhibitor, Sedative, Muscle relaxant	Yes	Corrective lens	No	No	1	2	1	1	3	2	2	2	13	Moderate Concern	4	20	1	30	1	40	0.17	0.13	Moderate	34.95	0	58.22	0	2	0	0	1
BDS00664	56	Closed	Foam	60.5	Old	F	156.7	70.4	28.67	22.6	Brazil	Pardo/Brown	15	Walking shoes, Sandal	Yes	Hypertension, Hypercholesterolemia, Essential tremor, Osteopenia, Gastritis, Esophagitis	5	Angiotensin II receptor antagonist, Beta blocker, HMG coenzyme A reductase inhibitor, Sedative, Muscle relaxant	Yes	Corrective lens	No	No	1	2	1	1	3	2	2	2	13	Moderate Concern	4	20	1	30	1	40	0.17	0.13	Moderate	34.95	0	58.22	0	2	0	0	1
BDS00665	56	Closed	Foam	60.5	Old	F	156.7	70.4	28.67	22.6	Brazil	Pardo/Brown	15	Walking shoes, Sandal	Yes	Hypertension, Hypercholesterolemia, Essential tremor, Osteopenia, Gastritis, Esophagitis	5	Angiotensin II receptor antagonist, Beta blocker, HMG coenzyme A reductase inhibitor, Sedative, Muscle relaxant	Yes	Corrective lens	No	No	1	2	1	1	3	2	2	2	13	Moderate Concern	4	20	1	30	1	40	0.17	0.13	Moderate	34.95	0	58.22	0	2	0	0	1
BDS00666	56	Closed	Foam	60.5	Old	F	156.7	70.4	28.67	22.6	Brazil	Pardo/Brown	15	Walking shoes, Sandal	Yes	Hypertension, Hypercholesterolemia, Essential tremor, Osteopenia, Gastritis, Esophagitis	5	Angiotensin II receptor antagonist, Beta blocker, HMG coenzyme A reductase inhibitor, Sedative, Muscle relaxant	Yes	Corrective lens	No	No	1	2	1	1	3	2	2	2	13	Moderate Concern	4	20	1	30	1	40	0.17	0.13	Moderate	34.95	0	58.22	0	2	0	0	1
BDS00667	56	Open	Foam	60.5	Old	F	156.7	70.4	28.67	22.6	Brazil	Pardo/Brown	15	Walking shoes, Sandal	Yes	Hypertension, Hypercholesterolemia, Essential tremor, Osteopenia, Gastritis, Esophagitis	5	Angiotensin II receptor antagonist, Beta blocker, HMG coenzyme A reductase inhibitor, Sedative, Muscle relaxant	Yes	Corrective lens	No	No	1	2	1	1	3	2	2	2	13	Moderate Concern	4	20	1	30	1	40	0.17	0.13	Moderate	34.95	0	58.22	0	2	0	0	1
BDS00668	56	Open	Foam	60.5	Old	F	156.7	70.4	28.67	22.6	Brazil	Pardo/Brown	15	Walking shoes, Sandal	Yes	Hypertension, Hypercholesterolemia, Essential tremor, Osteopenia, Gastritis, Esophagitis	5	Angiotensin II receptor antagonist, Beta blocker, HMG coenzyme A reductase inhibitor, Sedative, Muscle relaxant	Yes	Corrective lens	No	No	1	2	1	1	3	2	2	2	13	Moderate Concern	4	20	1	30	1	40	0.17	0.13	Moderate	34.95	0	58.22	0	2	0	0	1
BDS00669	56	Open	Foam	60.5	Old	F	156.7	70.4	28.67	22.6	Brazil	Pardo/Brown	15	Walking shoes, Sandal	Yes	Hypertension, Hypercholesterolemia, Essential tremor, Osteopenia, Gastritis, Esophagitis	5	Angiotensin II receptor antagonist, Beta blocker, HMG coenzyme A reductase inhibitor, Sedative, Muscle relaxant	Yes	Corrective lens	No	No	1	2	1	1	3	2	2	2	13	Moderate Concern	4	20	1	30	1	40	0.17	0.13	Moderate	34.95	0	58.22	0	2	0	0	1
BDS00670	56	Closed	Firm	60.5	Old	F	156.7	70.4	28.67	22.6	Brazil	Pardo/Brown	15	Walking shoes, Sandal	Yes	Hypertension, Hypercholesterolemia, Essential tremor, Osteopenia, Gastritis, Esophagitis	5	Angiotensin II receptor antagonist, Beta blocker, HMG coenzyme A reductase inhibitor, Sedative, Muscle relaxant	Yes	Corrective lens	No	No	1	2	1	1	3	2	2	2	13	Moderate Concern	4	20	1	30	1	40	0.17	0.13	Moderate	34.95	0	58.22	0	2	0	0	1
BDS00671	56	Closed	Firm	60.5	Old	F	156.7	70.4	28.67	22.6	Brazil	Pardo/Brown	15	Walking shoes, Sandal	Yes	Hypertension, Hypercholesterolemia, Essential tremor, Osteopenia, Gastritis, Esophagitis	5	Angiotensin II receptor antagonist, Beta blocker, HMG coenzyme A reductase inhibitor, Sedative, Muscle relaxant	Yes	Corrective lens	No	No	1	2	1	1	3	2	2	2	13	Moderate Concern	4	20	1	30	1	40	0.17	0.13	Moderate	34.95	0	58.22	0	2	0	0	1
BDS00672	56	Closed	Firm	60.5	Old	F	156.7	70.4	28.67	22.6	Brazil	Pardo/Brown	15	Walking shoes, Sandal	Yes	Hypertension, Hypercholesterolemia, Essential tremor, Osteopenia, Gastritis, Esophagitis	5	Angiotensin II receptor antagonist, Beta blocker, HMG coenzyme A reductase inhibitor, Sedative, Muscle relaxant	Yes	Corrective lens	No	No	1	2	1	1	3	2	2	2	13	Moderate Concern	4	20	1	30	1	40	0.17	0.13	Moderate	34.95	0	58.22	0	2	0	0	1
BDS00673	57	Open	Foam	19.25	Young	F	157.6	54.25	21.84	20.65	Brazil	White	13	Walking shoes	Yes	Rhinitis, Sinusitis	1	Oral contraceptive	Yes	Corrective lens, Dental retention	No	No	5	1	2	2	3	2	3	3	16	High Concern	7	30	0	0	0	0	0.42	0.42	Moderate	20.75	0	34.88	0	2	1	1	1
BDS00674	57	Open	Foam	19.25	Young	F	157.6	54.25	21.84	20.65	Brazil	White	13	Walking shoes	Yes	Rhinitis, Sinusitis	1	Oral contraceptive	Yes	Corrective lens, Dental retention	No	No	5	1	2	2	3	2	3	3	16	High Concern	7	30	0	0	0	0	0.42	0.42	Moderate	20.75	0	34.88	0	2	1	1	1
BDS00675	57	Open	Foam	19.25	Young	F	157.6	54.25	21.84	20.65	Brazil	White	13	Walking shoes	Yes	Rhinitis, Sinusitis	1	Oral contraceptive	Yes	Corrective lens, Dental retention	No	No	5	1	2	2	3	2	3	3	16	High Concern	7	30	0	0	0	0	0.42	0.42	Moderate	20.75	0	34.88	0	2	1	1	1
BDS00676	57	Closed	Foam	19.25	Young	F	157.6	54.25	21.84	20.65	Brazil	White	13	Walking shoes	Yes	Rhinitis, Sinusitis	1	Oral contraceptive	Yes	Corrective lens, Dental retention	No	No	5	1	2	2	3	2	3	3	16	High Concern	7	30	0	0	0	0	0.42	0.42	Moderate	20.75	0	34.88	0	2	1	1	1
BDS00677	57	Closed	Foam	19.25	Young	F	157.6	54.25	21.84	20.65	Brazil	White	13	Walking shoes	Yes	Rhinitis, Sinusitis	1	Oral contraceptive	Yes	Corrective lens, Dental retention	No	No	5	1	2	2	3	2	3	3	16	High Concern	7	30	0	0	0	0	0.42	0.42	Moderate	20.75	0	34.88	0	2	1	1	1
BDS00678	57	Closed	Foam	19.25	Young	F	157.6	54.25	21.84	20.65	Brazil	White	13	Walking shoes	Yes	Rhinitis, Sinusitis	1	Oral contraceptive	Yes	Corrective lens, Dental retention	No	No	5	1	2	2	3	2	3	3	16	High Concern	7	30	0	0	0	0	0.42	0.42	Moderate	20.75	0	34.88	0	2	1	1	1
BDS00679	57	Open	Firm	19.25	Young	F	157.6	54.25	21.84	20.65	Brazil	White	13	Walking shoes	Yes	Rhinitis, Sinusitis	1	Oral contraceptive	Yes	Corrective lens, Dental retention	No	No	5	1	2	2	3	2	3	3	16	High Concern	7	30	0	0	0	0	0.42	0.42	Moderate	20.75	0	34.88	0	2	1	1	1
BDS00680	57	Open	Firm	19.25	Young	F	157.6	54.25	21.84	20.65	Brazil	White	13	Walking shoes	Yes	Rhinitis, Sinusitis	1	Oral contraceptive	Yes	Corrective lens, Dental retention	No	No	5	1	2	2	3	2	3	3	16	High Concern	7	30	0	0	0	0	0.42	0.42	Moderate	20.75	0	34.88	0	2	1	1	1
BDS00681	57	Open	Firm	19.25	Young	F	157.6	54.25	21.84	20.65	Brazil	White	13	Walking shoes	Yes	Rhinitis, Sinusitis	1	Oral contraceptive	Yes	Corrective lens, Dental retention	No	No	5	1	2	2	3	2	3	3	16	High Concern	7	30	0	0	0	0	0.42	0.42	Moderate	20.75	0	34.88	0	2	1	1	1
BDS00682	57	Closed	Firm	19.25	Young	F	157.6	54.25	21.84	20.65	Brazil	White	13	Walking shoes	Yes	Rhinitis, Sinusitis	1	Oral contraceptive	Yes	Corrective lens, Dental retention	No	No	5	1	2	2	3	2	3	3	16	High Concern	7	30	0	0	0	0	0.42	0.42	Moderate	20.75	0	34.88	0	2	1	1	1
BDS00683	57	Closed	Firm	19.25	Young	F	157.6	54.25	21.84	20.65	Brazil	White	13	Walking shoes	Yes	Rhinitis, Sinusitis	1	Oral contraceptive	Yes	Corrective lens, Dental retention	No	No	5	1	2	2	3	2	3	3	16	High Concern	7	30	0	0	0	0	0.42	0.42	Moderate	20.75	0	34.88	0	2	1	1	1
BDS00684	57	Closed	Firm	19.25	Young	F	157.6	54.25	21.84	20.65	Brazil	White	13	Walking shoes	Yes	Rhinitis, Sinusitis	1	Oral contraceptive	Yes	Corrective lens, Dental retention	No	No	5	1	2	2	3	2	3	3	16	High Concern	7	30	0	0	0	0	0.42	0.42	Moderate	20.75	0	34.88	0	2	1	1	1
BDS00685	58	Closed	Foam	67.83	Old	F	153.2	64.25	27.38	22.6	Brazil	White	9	Walking shoes, Flip-Flops	Yes	Arthrosis	2	Conjugated estrogen + Steroidal progestin, HMG coenzyme A reductase inhibitor	Yes	Corrective lens, PaceMaker	No	No	0	1	1	1	1	1	2	1	8	Low Concern	3	60	7	180	1	30	0.17	0.25	High	50.5	0	215.4		2	1	1	1
BDS00686	58	Closed	Foam	67.83	Old	F	153.2	64.25	27.38	22.6	Brazil	White	9	Walking shoes, Flip-Flops	Yes	Arthrosis	2	Conjugated estrogen + Steroidal progestin, HMG coenzyme A reductase inhibitor	Yes	Corrective lens, PaceMaker	No	No	0	1	1	1	1	1	2	1	8	Low Concern	3	60	7	180	1	30	0.17	0.25	High	50.5	0	215.4		2	1	1	1
BDS00687	58	Closed	Foam	67.83	Old	F	153.2	64.25	27.38	22.6	Brazil	White	9	Walking shoes, Flip-Flops	Yes	Arthrosis	2	Conjugated estrogen + Steroidal progestin, HMG coenzyme A reductase inhibitor	Yes	Corrective lens, PaceMaker	No	No	0	1	1	1	1	1	2	1	8	Low Concern	3	60	7	180	1	30	0.17	0.25	High	50.5	0	215.4		2	1	1	1
BDS00688	58	Open	Firm	67.83	Old	F	153.2	64.25	27.38	22.6	Brazil	White	9	Walking shoes, Flip-Flops	Yes	Arthrosis	2	Conjugated estrogen + Steroidal progestin, HMG coenzyme A reductase inhibitor	Yes	Corrective lens, PaceMaker	No	No	0	1	1	1	1	1	2	1	8	Low Concern	3	60	7	180	1	30	0.17	0.25	High	50.5	0	215.4		2	1	1	1
BDS00689	58	Open	Firm	67.83	Old	F	153.2	64.25	27.38	22.6	Brazil	White	9	Walking shoes, Flip-Flops	Yes	Arthrosis	2	Conjugated estrogen + Steroidal progestin, HMG coenzyme A reductase inhibitor	Yes	Corrective lens, PaceMaker	No	No	0	1	1	1	1	1	2	1	8	Low Concern	3	60	7	180	1	30	0.17	0.25	High	50.5	0	215.4		2	1	1	1
BDS00690	58	Open	Firm	67.83	Old	F	153.2	64.25	27.38	22.6	Brazil	White	9	Walking shoes, Flip-Flops	Yes	Arthrosis	2	Conjugated estrogen + Steroidal progestin, HMG coenzyme A reductase inhibitor	Yes	Corrective lens, PaceMaker	No	No	0	1	1	1	1	1	2	1	8	Low Concern	3	60	7	180	1	30	0.17	0.25	High	50.5	0	215.4		2	1	1	1
BDS00691	58	Closed	Firm	67.83	Old	F	153.2	64.25	27.38	22.6	Brazil	White	9	Walking shoes, Flip-Flops	Yes	Arthrosis	2	Conjugated estrogen + Steroidal progestin, HMG coenzyme A reductase inhibitor	Yes	Corrective lens, PaceMaker	No	No	0	1	1	1	1	1	2	1	8	Low Concern	3	60	7	180	1	30	0.17	0.25	High	50.5	0	215.4		2	1	1	1
BDS00692	58	Closed	Firm	67.83	Old	F	153.2	64.25	27.38	22.6	Brazil	White	9	Walking shoes, Flip-Flops	Yes	Arthrosis	2	Conjugated estrogen + Steroidal progestin, HMG coenzyme A reductase inhibitor	Yes	Corrective lens, PaceMaker	No	No	0	1	1	1	1	1	2	1	8	Low Concern	3	60	7	180	1	30	0.17	0.25	High	50.5	0	215.4		2	1	1	1
BDS00693	58	Closed	Firm	67.83	Old	F	153.2	64.25	27.38	22.6	Brazil	White	9	Walking shoes, Flip-Flops	Yes	Arthrosis	2	Conjugated estrogen + Steroidal progestin, HMG coenzyme A reductase inhibitor	Yes	Corrective lens, PaceMaker	No	No	0	1	1	1	1	1	2	1	8	Low Concern	3	60	7	180	1	30	0.17	0.25	High	50.5	0	215.4		2	1	1	1
BDS00694	58	Open	Foam	67.83	Old	F	153.2	64.25	27.38	22.6	Brazil	White	9	Walking shoes, Flip-Flops	Yes	Arthrosis	2	Conjugated estrogen + Steroidal progestin, HMG coenzyme A reductase inhibitor	Yes	Corrective lens, PaceMaker	No	No	0	1	1	1	1	1	2	1	8	Low Concern	3	60	7	180	1	30	0.17	0.25	High	50.5	0	215.4		2	1	1	1
BDS00695	58	Open	Foam	67.83	Old	F	153.2	64.25	27.38	22.6	Brazil	White	9	Walking shoes, Flip-Flops	Yes	Arthrosis	2	Conjugated estrogen + Steroidal progestin, HMG coenzyme A reductase inhibitor	Yes	Corrective lens, PaceMaker	No	No	0	1	1	1	1	1	2	1	8	Low Concern	3	60	7	180	1	30	0.17	0.25	High	50.5	0	215.4		2	1	1	1
BDS00696	58	Open	Foam	67.83	Old	F	153.2	64.25	27.38	22.6	Brazil	White	9	Walking shoes, Flip-Flops	Yes	Arthrosis	2	Conjugated estrogen + Steroidal progestin, HMG coenzyme A reductase inhibitor	Yes	Corrective lens, PaceMaker	No	No	0	1	1	1	1	1	2	1	8	Low Concern	3	60	7	180	1	30	0.17	0.25	High	50.5	0	215.4		2	1	1	1
BDS00697	59	Open	Firm	67.33	Old	M	164	67.8	25.21	20.85	Brazil	White	20	Walking shoes	Yes	Hypertension, Diabetes mellitus, Poliomyelitis	3	HMG coenzyme A reductase inhibitor, Angiotensin-converting enzyme inhibitor, Biguanide	Yes	Corrective lens	Yes	Physical (Poliomyelitis)	0	1	1	1	1	1	2	1	8	Low Concern	7	60	2	60	0	0	0.25	0.29	Moderate	31	0	86.85	0	2	0	0	0
BDS00698	59	Open	Firm	67.33	Old	M	164	67.8	25.21	20.85	Brazil	White	20	Walking shoes	Yes	Hypertension, Diabetes mellitus, Poliomyelitis	3	HMG coenzyme A reductase inhibitor, Angiotensin-converting enzyme inhibitor, Biguanide	Yes	Corrective lens	Yes	Physical (Poliomyelitis)	0	1	1	1	1	1	2	1	8	Low Concern	7	60	2	60	0	0	0.25	0.29	Moderate	31	0	86.85	0	2	0	0	0
BDS00699	59	Closed	Firm	67.33	Old	M	164	67.8	25.21	20.85	Brazil	White	20	Walking shoes	Yes	Hypertension, Diabetes mellitus, Poliomyelitis	3	HMG coenzyme A reductase inhibitor, Angiotensin-converting enzyme inhibitor, Biguanide	Yes	Corrective lens	Yes	Physical (Poliomyelitis)	0	1	1	1	1	1	2	1	8	Low Concern	7	60	2	60	0	0	0.25	0.29	Moderate	31	0	86.85	0	2	0	0	0
BDS00700	59	Closed	Firm	67.33	Old	M	164	67.8	25.21	20.85	Brazil	White	20	Walking shoes	Yes	Hypertension, Diabetes mellitus, Poliomyelitis	3	HMG coenzyme A reductase inhibitor, Angiotensin-converting enzyme inhibitor, Biguanide	Yes	Corrective lens	Yes	Physical (Poliomyelitis)	0	1	1	1	1	1	2	1	8	Low Concern	7	60	2	60	0	0	0.25	0.29	Moderate	31	0	86.85	0	2	0	0	0
BDS00701	59	Closed	Firm	67.33	Old	M	164	67.8	25.21	20.85	Brazil	White	20	Walking shoes	Yes	Hypertension, Diabetes mellitus, Poliomyelitis	3	HMG coenzyme A reductase inhibitor, Angiotensin-converting enzyme inhibitor, Biguanide	Yes	Corrective lens	Yes	Physical (Poliomyelitis)	0	1	1	1	1	1	2	1	8	Low Concern	7	60	2	60	0	0	0.25	0.29	Moderate	31	0	86.85	0	2	0	0	0
BDS00702	59	Open	Firm	67.33	Old	M	164	67.8	25.21	20.85	Brazil	White	20	Walking shoes	Yes	Hypertension, Diabetes mellitus, Poliomyelitis	3	HMG coenzyme A reductase inhibitor, Angiotensin-converting enzyme inhibitor, Biguanide	Yes	Corrective lens	Yes	Physical (Poliomyelitis)	0	1	1	1	1	1	2	1	8	Low Concern	7	60	2	60	0	0	0.25	0.29	Moderate	31	0	86.85	0	2	0	0	0
BDS00709	60	Open	Firm	38.33	Young	M	159.7	61	23.92	23.75	Brazil	White	24	Walking shoes	No	No	0	No	Yes	Crutch	Yes	Physical (Cerebral Palsy)	6	1	2	1	2	2	3	2	13	Moderate Concern	0	0	1	50	1	40	0.46	0.33	Low	33.66	0	75	0	2	0	0	0
BDS00710	60	Open	Firm	38.33	Young	M	159.7	61	23.92	23.75	Brazil	White	24	Walking shoes	No	No	0	No	Yes	Crutch	Yes	Physical (Cerebral Palsy)	6	1	2	1	2	2	3	2	13	Moderate Concern	0	0	1	50	1	40	0.46	0.33	Low	33.66	0	75	0	2	0	0	0
BDS00711	60	Open	Firm	38.33	Young	M	159.7	61	23.92	23.75	Brazil	White	24	Walking shoes	No	No	0	No	Yes	Crutch	Yes	Physical (Cerebral Palsy)	6	1	2	1	2	2	3	2	13	Moderate Concern	0	0	1	50	1	40	0.46	0.33	Low	33.66	0	75	0	2	0	0	0
BDS00712	60	Closed	Firm	38.33	Young	M	159.7	61	23.92	23.75	Brazil	White	24	Walking shoes	No	No	0	No	Yes	Crutch	Yes	Physical (Cerebral Palsy)	6	1	2	1	2	2	3	2	13	Moderate Concern	0	0	1	50	1	40	0.46	0.33	Low	33.66	0	75	0	2	0	0	0
BDS00713	60	Closed	Firm	38.33	Young	M	159.7	61	23.92	23.75	Brazil	White	24	Walking shoes	No	No	0	No	Yes	Crutch	Yes	Physical (Cerebral Palsy)	6	1	2	1	2	2	3	2	13	Moderate Concern	0	0	1	50	1	40	0.46	0.33	Low	33.66	0	75	0	2	0	0	0
BDS00714	60	Closed	Firm	38.33	Young	M	159.7	61	23.92	23.75	Brazil	White	24	Walking shoes	No	No	0	No	Yes	Crutch	Yes	Physical (Cerebral Palsy)	6	1	2	1	2	2	3	2	13	Moderate Concern	0	0	1	50	1	40	0.46	0.33	Low	33.66	0	75	0	2	0	0	0
BDS00715	60	Open	Foam	38.33	Young	M	159.7	61	23.92	23.75	Brazil	White	24	Walking shoes	No	No	0	No	Yes	Crutch	Yes	Physical (Cerebral Palsy)	6	1	2	1	2	2	3	2	13	Moderate Concern	0	0	1	50	1	40	0.46	0.33	Low	33.66	0	75	0	2	0	0	0
BDS00716	60	Open	Foam	38.33	Young	M	159.7	61	23.92	23.75	Brazil	White	24	Walking shoes	No	No	0	No	Yes	Crutch	Yes	Physical (Cerebral Palsy)	6	1	2	1	2	2	3	2	13	Moderate Concern	0	0	1	50	1	40	0.46	0.33	Low	33.66	0	75	0	2	0	0	0
BDS00717	60	Open	Foam	38.33	Young	M	159.7	61	23.92	23.75	Brazil	White	24	Walking shoes	No	No	0	No	Yes	Crutch	Yes	Physical (Cerebral Palsy)	6	1	2	1	2	2	3	2	13	Moderate Concern	0	0	1	50	1	40	0.46	0.33	Low	33.66	0	75	0	2	0	0	0
BDS00721	61	Closed	Firm	27	Young	F	171.5	59.1	20.09	22.4	Colombia	Pardo/Brown	20	Walking shoes	No	No	0	No	Yes	Corrective lens	No	No	1	1	2	1	2	1	2	1	10	Moderate Concern	1	60	1	30	1	10	0.29	0.25	Low	10.58	0	35.63	1	2	1	2	2
BDS00722	61	Closed	Firm	27	Young	F	171.5	59.1	20.09	22.4	Colombia	Pardo/Brown	20	Walking shoes	No	No	0	No	Yes	Corrective lens	No	No	1	1	2	1	2	1	2	1	10	Moderate Concern	1	60	1	30	1	10	0.29	0.25	Low	10.58	0	35.63	1	2	1	2	2
BDS00723	61	Closed	Firm	27	Young	F	171.5	59.1	20.09	22.4	Colombia	Pardo/Brown	20	Walking shoes	No	No	0	No	Yes	Corrective lens	No	No	1	1	2	1	2	1	2	1	10	Moderate Concern	1	60	1	30	1	10	0.29	0.25	Low	10.58	0	35.63	1	2	1	2	2
BDS00724	61	Open	Foam	27	Young	F	171.5	59.1	20.09	22.4	Colombia	Pardo/Brown	20	Walking shoes	No	No	0	No	Yes	Corrective lens	No	No	1	1	2	1	2	1	2	1	10	Moderate Concern	1	60	1	30	1	10	0.29	0.25	Low	10.58	0	35.63	1	2	1	2	2
BDS00725	61	Open	Foam	27	Young	F	171.5	59.1	20.09	22.4	Colombia	Pardo/Brown	20	Walking shoes	No	No	0	No	Yes	Corrective lens	No	No	1	1	2	1	2	1	2	1	10	Moderate Concern	1	60	1	30	1	10	0.29	0.25	Low	10.58	0	35.63	1	2	1	2	2
BDS00726	61	Open	Foam	27	Young	F	171.5	59.1	20.09	22.4	Colombia	Pardo/Brown	20	Walking shoes	No	No	0	No	Yes	Corrective lens	No	No	1	1	2	1	2	1	2	1	10	Moderate Concern	1	60	1	30	1	10	0.29	0.25	Low	10.58	0	35.63	1	2	1	2	2
BDS00727	61	Closed	Foam	27	Young	F	171.5	59.1	20.09	22.4	Colombia	Pardo/Brown	20	Walking shoes	No	No	0	No	Yes	Corrective lens	No	No	1	1	2	1	2	1	2	1	10	Moderate Concern	1	60	1	30	1	10	0.29	0.25	Low	10.58	0	35.63	1	2	1	2	2
BDS00728	61	Closed	Foam	27	Young	F	171.5	59.1	20.09	22.4	Colombia	Pardo/Brown	20	Walking shoes	No	No	0	No	Yes	Corrective lens	No	No	1	1	2	1	2	1	2	1	10	Moderate Concern	1	60	1	30	1	10	0.29	0.25	Low	10.58	0	35.63	1	2	1	2	2
BDS00729	61	Closed	Foam	27	Young	F	171.5	59.1	20.09	22.4	Colombia	Pardo/Brown	20	Walking shoes	No	No	0	No	Yes	Corrective lens	No	No	1	1	2	1	2	1	2	1	10	Moderate Concern	1	60	1	30	1	10	0.29	0.25	Low	10.58	0	35.63	1	2	1	2	2
BDS00730	61	Open	Firm	27	Young	F	171.5	59.1	20.09	22.4	Colombia	Pardo/Brown	20	Walking shoes	No	No	0	No	Yes	Corrective lens	No	No	1	1	2	1	2	1	2	1	10	Moderate Concern	1	60	1	30	1	10	0.29	0.25	Low	10.58	0	35.63	1	2	1	2	2
BDS00731	61	Open	Firm	27	Young	F	171.5	59.1	20.09	22.4	Colombia	Pardo/Brown	20	Walking shoes	No	No	0	No	Yes	Corrective lens	No	No	1	1	2	1	2	1	2	1	10	Moderate Concern	1	60	1	30	1	10	0.29	0.25	Low	10.58	0	35.63	1	2	1	2	2
BDS00732	61	Open	Firm	27	Young	F	171.5	59.1	20.09	22.4	Colombia	Pardo/Brown	20	Walking shoes	No	No	0	No	Yes	Corrective lens	No	No	1	1	2	1	2	1	2	1	10	Moderate Concern	1	60	1	30	1	10	0.29	0.25	Low	10.58	0	35.63	1	2	1	2	2
BDS00733	62	Closed	Foam	26.58	Young	M	173.2	66.3	22.1	23.9	Brazil	White	19	Walking shoes	No	No	1	5-alpha reductase inhibitor	Yes	Corrective lens, Dental braces	No	No	0	1	1	1	2	1	2	1	9	Moderate Concern	5	30	2	15	3	15	0.33	0.38	Moderate	18.79	0	73.16	1	2	1	2	2
BDS00734	62	Closed	Foam	26.58	Young	M	173.2	66.3	22.1	23.9	Brazil	White	19	Walking shoes	No	No	1	5-alpha reductase inhibitor	Yes	Corrective lens, Dental braces	No	No	0	1	1	1	2	1	2	1	9	Moderate Concern	5	30	2	15	3	15	0.33	0.38	Moderate	18.79	0	73.16	1	2	1	2	2
BDS00735	62	Closed	Foam	26.58	Young	M	173.2	66.3	22.1	23.9	Brazil	White	19	Walking shoes	No	No	1	5-alpha reductase inhibitor	Yes	Corrective lens, Dental braces	No	No	0	1	1	1	2	1	2	1	9	Moderate Concern	5	30	2	15	3	15	0.33	0.38	Moderate	18.79	0	73.16	1	2	1	2	2
BDS00736	62	Open	Foam	26.58	Young	M	173.2	66.3	22.1	23.9	Brazil	White	19	Walking shoes	No	No	1	5-alpha reductase inhibitor	Yes	Corrective lens, Dental braces	No	No	0	1	1	1	2	1	2	1	9	Moderate Concern	5	30	2	15	3	15	0.33	0.38	Moderate	18.79	0	73.16	1	2	1	2	2
BDS00737	62	Open	Foam	26.58	Young	M	173.2	66.3	22.1	23.9	Brazil	White	19	Walking shoes	No	No	1	5-alpha reductase inhibitor	Yes	Corrective lens, Dental braces	No	No	0	1	1	1	2	1	2	1	9	Moderate Concern	5	30	2	15	3	15	0.33	0.38	Moderate	18.79	0	73.16	1	2	1	2	2
BDS00738	62	Open	Foam	26.58	Young	M	173.2	66.3	22.1	23.9	Brazil	White	19	Walking shoes	No	No	1	5-alpha reductase inhibitor	Yes	Corrective lens, Dental braces	No	No	0	1	1	1	2	1	2	1	9	Moderate Concern	5	30	2	15	3	15	0.33	0.38	Moderate	18.79	0	73.16	1	2	1	2	2
BDS00739	62	Closed	Firm	26.58	Young	M	173.2	66.3	22.1	23.9	Brazil	White	19	Walking shoes	No	No	1	5-alpha reductase inhibitor	Yes	Corrective lens, Dental braces	No	No	0	1	1	1	2	1	2	1	9	Moderate Concern	5	30	2	15	3	15	0.33	0.38	Moderate	18.79	0	73.16	1	2	1	2	2
BDS00740	62	Closed	Firm	26.58	Young	M	173.2	66.3	22.1	23.9	Brazil	White	19	Walking shoes	No	No	1	5-alpha reductase inhibitor	Yes	Corrective lens, Dental braces	No	No	0	1	1	1	2	1	2	1	9	Moderate Concern	5	30	2	15	3	15	0.33	0.38	Moderate	18.79	0	73.16	1	2	1	2	2
BDS00741	62	Closed	Firm	26.58	Young	M	173.2	66.3	22.1	23.9	Brazil	White	19	Walking shoes	No	No	1	5-alpha reductase inhibitor	Yes	Corrective lens, Dental braces	No	No	0	1	1	1	2	1	2	1	9	Moderate Concern	5	30	2	15	3	15	0.33	0.38	Moderate	18.79	0	73.16	1	2	1	2	2
BDS00742	62	Open	Firm	26.58	Young	M	173.2	66.3	22.1	23.9	Brazil	White	19	Walking shoes	No	No	1	5-alpha reductase inhibitor	Yes	Corrective lens, Dental braces	No	No	0	1	1	1	2	1	2	1	9	Moderate Concern	5	30	2	15	3	15	0.33	0.38	Moderate	18.79	0	73.16	1	2	1	2	2
BDS00743	62	Open	Firm	26.58	Young	M	173.2	66.3	22.1	23.9	Brazil	White	19	Walking shoes	No	No	1	5-alpha reductase inhibitor	Yes	Corrective lens, Dental braces	No	No	0	1	1	1	2	1	2	1	9	Moderate Concern	5	30	2	15	3	15	0.33	0.38	Moderate	18.79	0	73.16	1	2	1	2	2
BDS00744	62	Open	Firm	26.58	Young	M	173.2	66.3	22.1	23.9	Brazil	White	19	Walking shoes	No	No	1	5-alpha reductase inhibitor	Yes	Corrective lens, Dental braces	No	No	0	1	1	1	2	1	2	1	9	Moderate Concern	5	30	2	15	3	15	0.33	0.38	Moderate	18.79	0	73.16	1	2	1	2	2
BDS00745	63	Closed	Foam	27	Young	F	163.5	57.1	21.36	22.5	Colombia	Pardo/Brown	16	Walking shoes	Yes	Asthma	1	Bronchodilator	Yes	Corrective lens, Dental retention	No	No	0	1	1	2	2	1	2	1	10	Moderate Concern	7	20	2	30	0	0	0.42	0.29	Moderate	21.13	0	97.1	1	2	2	2	1
BDS00746	63	Closed	Foam	27	Young	F	163.5	57.1	21.36	22.5	Colombia	Pardo/Brown	16	Walking shoes	Yes	Asthma	1	Bronchodilator	Yes	Corrective lens, Dental retention	No	No	0	1	1	2	2	1	2	1	10	Moderate Concern	7	20	2	30	0	0	0.42	0.29	Moderate	21.13	0	97.1	1	2	2	2	1
BDS00747	63	Closed	Foam	27	Young	F	163.5	57.1	21.36	22.5	Colombia	Pardo/Brown	16	Walking shoes	Yes	Asthma	1	Bronchodilator	Yes	Corrective lens, Dental retention	No	No	0	1	1	2	2	1	2	1	10	Moderate Concern	7	20	2	30	0	0	0.42	0.29	Moderate	21.13	0	97.1	1	2	2	2	1
BDS00748	63	Open	Firm	27	Young	F	163.5	57.1	21.36	22.5	Colombia	Pardo/Brown	16	Walking shoes	Yes	Asthma	1	Bronchodilator	Yes	Corrective lens, Dental retention	No	No	0	1	1	2	2	1	2	1	10	Moderate Concern	7	20	2	30	0	0	0.42	0.29	Moderate	21.13	0	97.1	1	2	2	2	1
BDS00749	63	Open	Firm	27	Young	F	163.5	57.1	21.36	22.5	Colombia	Pardo/Brown	16	Walking shoes	Yes	Asthma	1	Bronchodilator	Yes	Corrective lens, Dental retention	No	No	0	1	1	2	2	1	2	1	10	Moderate Concern	7	20	2	30	0	0	0.42	0.29	Moderate	21.13	0	97.1	1	2	2	2	1
BDS00750	63	Open	Firm	27	Young	F	163.5	57.1	21.36	22.5	Colombia	Pardo/Brown	16	Walking shoes	Yes	Asthma	1	Bronchodilator	Yes	Corrective lens, Dental retention	No	No	0	1	1	2	2	1	2	1	10	Moderate Concern	7	20	2	30	0	0	0.42	0.29	Moderate	21.13	0	97.1	1	2	2	2	1
BDS00751	63	Closed	Firm	27	Young	F	163.5	57.1	21.36	22.5	Colombia	Pardo/Brown	16	Walking shoes	Yes	Asthma	1	Bronchodilator	Yes	Corrective lens, Dental retention	No	No	0	1	1	2	2	1	2	1	10	Moderate Concern	7	20	2	30	0	0	0.42	0.29	Moderate	21.13	0	97.1	1	2	2	2	1
BDS00752	63	Closed	Firm	27	Young	F	163.5	57.1	21.36	22.5	Colombia	Pardo/Brown	16	Walking shoes	Yes	Asthma	1	Bronchodilator	Yes	Corrective lens, Dental retention	No	No	0	1	1	2	2	1	2	1	10	Moderate Concern	7	20	2	30	0	0	0.42	0.29	Moderate	21.13	0	97.1	1	2	2	2	1
BDS00753	63	Closed	Firm	27	Young	F	163.5	57.1	21.36	22.5	Colombia	Pardo/Brown	16	Walking shoes	Yes	Asthma	1	Bronchodilator	Yes	Corrective lens, Dental retention	No	No	0	1	1	2	2	1	2	1	10	Moderate Concern	7	20	2	30	0	0	0.42	0.29	Moderate	21.13	0	97.1	1	2	2	2	1
BDS00754	63	Open	Foam	27	Young	F	163.5	57.1	21.36	22.5	Colombia	Pardo/Brown	16	Walking shoes	Yes	Asthma	1	Bronchodilator	Yes	Corrective lens, Dental retention	No	No	0	1	1	2	2	1	2	1	10	Moderate Concern	7	20	2	30	0	0	0.42	0.29	Moderate	21.13	0	97.1	1	2	2	2	1
BDS00755	63	Open	Foam	27	Young	F	163.5	57.1	21.36	22.5	Colombia	Pardo/Brown	16	Walking shoes	Yes	Asthma	1	Bronchodilator	Yes	Corrective lens, Dental retention	No	No	0	1	1	2	2	1	2	1	10	Moderate Concern	7	20	2	30	0	0	0.42	0.29	Moderate	21.13	0	97.1	1	2	2	2	1
BDS00756	63	Open	Foam	27	Young	F	163.5	57.1	21.36	22.5	Colombia	Pardo/Brown	16	Walking shoes	Yes	Asthma	1	Bronchodilator	Yes	Corrective lens, Dental retention	No	No	0	1	1	2	2	1	2	1	10	Moderate Concern	7	20	2	30	0	0	0.42	0.29	Moderate	21.13	0	97.1	1	2	2	2	1
BDS00757	64	Open	Firm	75.33	Old	F	145.7	61.9	29.16	20.4	Brazil	White	1	Walking shoes	Yes	Hypercholesterolemia	2	HMG coenzyme A reductase inhibitor, Antibiotic	Yes	Corrective lens, Bridge teeh	No	No	2	1	1	1	1	1	1	1	7	Low Concern	5	50	2	60	1	120	0.13	0.08	Moderate	58.4	0	220.19	3	2	1	1	1
BDS00758	64	Open	Firm	75.33	Old	F	145.7	61.9	29.16	20.4	Brazil	White	1	Walking shoes	Yes	Hypercholesterolemia	2	HMG coenzyme A reductase inhibitor, Antibiotic	Yes	Corrective lens, Bridge teeh	No	No	2	1	1	1	1	1	1	1	7	Low Concern	5	50	2	60	1	120	0.13	0.08	Moderate	58.4	0	220.19	3	2	1	1	1
BDS00759	64	Open	Firm	75.33	Old	F	145.7	61.9	29.16	20.4	Brazil	White	1	Walking shoes	Yes	Hypercholesterolemia	2	HMG coenzyme A reductase inhibitor, Antibiotic	Yes	Corrective lens, Bridge teeh	No	No	2	1	1	1	1	1	1	1	7	Low Concern	5	50	2	60	1	120	0.13	0.08	Moderate	58.4	0	220.19	3	2	1	1	1
BDS00760	64	Open	Foam	75.33	Old	F	145.7	61.9	29.16	20.4	Brazil	White	1	Walking shoes	Yes	Hypercholesterolemia	2	HMG coenzyme A reductase inhibitor, Antibiotic	Yes	Corrective lens, Bridge teeh	No	No	2	1	1	1	1	1	1	1	7	Low Concern	5	50	2	60	1	120	0.13	0.08	Moderate	58.4	0	220.19	3	2	1	1	1
BDS00761	64	Open	Foam	75.33	Old	F	145.7	61.9	29.16	20.4	Brazil	White	1	Walking shoes	Yes	Hypercholesterolemia	2	HMG coenzyme A reductase inhibitor, Antibiotic	Yes	Corrective lens, Bridge teeh	No	No	2	1	1	1	1	1	1	1	7	Low Concern	5	50	2	60	1	120	0.13	0.08	Moderate	58.4	0	220.19	3	2	1	1	1
BDS00762	64	Open	Foam	75.33	Old	F	145.7	61.9	29.16	20.4	Brazil	White	1	Walking shoes	Yes	Hypercholesterolemia	2	HMG coenzyme A reductase inhibitor, Antibiotic	Yes	Corrective lens, Bridge teeh	No	No	2	1	1	1	1	1	1	1	7	Low Concern	5	50	2	60	1	120	0.13	0.08	Moderate	58.4	0	220.19	3	2	1	1	1
BDS00763	64	Closed	Firm	75.33	Old	F	145.7	61.9	29.16	20.4	Brazil	White	1	Walking shoes	Yes	Hypercholesterolemia	2	HMG coenzyme A reductase inhibitor, Antibiotic	Yes	Corrective lens, Bridge teeh	No	No	2	1	1	1	1	1	1	1	7	Low Concern	5	50	2	60	1	120	0.13	0.08	Moderate	58.4	0	220.19	3	2	1	1	1
BDS00764	64	Closed	Firm	75.33	Old	F	145.7	61.9	29.16	20.4	Brazil	White	1	Walking shoes	Yes	Hypercholesterolemia	2	HMG coenzyme A reductase inhibitor, Antibiotic	Yes	Corrective lens, Bridge teeh	No	No	2	1	1	1	1	1	1	1	7	Low Concern	5	50	2	60	1	120	0.13	0.08	Moderate	58.4	0	220.19	3	2	1	1	1
BDS00765	64	Closed	Firm	75.33	Old	F	145.7	61.9	29.16	20.4	Brazil	White	1	Walking shoes	Yes	Hypercholesterolemia	2	HMG coenzyme A reductase inhibitor, Antibiotic	Yes	Corrective lens, Bridge teeh	No	No	2	1	1	1	1	1	1	1	7	Low Concern	5	50	2	60	1	120	0.13	0.08	Moderate	58.4	0	220.19	3	2	1	1	1
BDS00766	64	Closed	Foam	75.33	Old	F	145.7	61.9	29.16	20.4	Brazil	White	1	Walking shoes	Yes	Hypercholesterolemia	2	HMG coenzyme A reductase inhibitor, Antibiotic	Yes	Corrective lens, Bridge teeh	No	No	2	1	1	1	1	1	1	1	7	Low Concern	5	50	2	60	1	120	0.13	0.08	Moderate	58.4	0	220.19	3	2	1	1	1
BDS00767	64	Closed	Foam	75.33	Old	F	145.7	61.9	29.16	20.4	Brazil	White	1	Walking shoes	Yes	Hypercholesterolemia	2	HMG coenzyme A reductase inhibitor, Antibiotic	Yes	Corrective lens, Bridge teeh	No	No	2	1	1	1	1	1	1	1	7	Low Concern	5	50	2	60	1	120	0.13	0.08	Moderate	58.4	0	220.19	3	2	1	1	1
BDS00768	64	Closed	Foam	75.33	Old	F	145.7	61.9	29.16	20.4	Brazil	White	1	Walking shoes	Yes	Hypercholesterolemia	2	HMG coenzyme A reductase inhibitor, Antibiotic	Yes	Corrective lens, Bridge teeh	No	No	2	1	1	1	1	1	1	1	7	Low Concern	5	50	2	60	1	120	0.13	0.08	Moderate	58.4	0	220.19	3	2	1	1	1
BDS00769	65	Open	Firm	80.83	Old	F	155	50.25	20.92	22.95	Brazil	White	4	Casual shoes, Flip-Flops	Yes	Hypertension, Migraine	4	HMG coenzyme A reductase inhibitor, Angiotensin-converting enzyme inhibitor, Blood circulation, Analgesic	Yes	Corrective lens, Denture	No	No	0	1	2	1	1	2	1	1	9	Moderate Concern	6	60	2	120	2	120	0.13	0.08	High	49.88	0	300	4	2	0	0	0
BDS00770	65	Open	Firm	80.83	Old	F	155	50.25	20.92	22.95	Brazil	White	4	Casual shoes, Flip-Flops	Yes	Hypertension, Migraine	4	HMG coenzyme A reductase inhibitor, Angiotensin-converting enzyme inhibitor, Blood circulation, Analgesic	Yes	Corrective lens, Denture	No	No	0	1	2	1	1	2	1	1	9	Moderate Concern	6	60	2	120	2	120	0.13	0.08	High	49.88	0	300	4	2	0	0	0
BDS00771	65	Open	Firm	80.83	Old	F	155	50.25	20.92	22.95	Brazil	White	4	Casual shoes, Flip-Flops	Yes	Hypertension, Migraine	4	HMG coenzyme A reductase inhibitor, Angiotensin-converting enzyme inhibitor, Blood circulation, Analgesic	Yes	Corrective lens, Denture	No	No	0	1	2	1	1	2	1	1	9	Moderate Concern	6	60	2	120	2	120	0.13	0.08	High	49.88	0	300	4	2	0	0	0
BDS00772	65	Closed	Foam	80.83	Old	F	155	50.25	20.92	22.95	Brazil	White	4	Casual shoes, Flip-Flops	Yes	Hypertension, Migraine	4	HMG coenzyme A reductase inhibitor, Angiotensin-converting enzyme inhibitor, Blood circulation, Analgesic	Yes	Corrective lens, Denture	No	No	0	1	2	1	1	2	1	1	9	Moderate Concern	6	60	2	120	2	120	0.13	0.08	High	49.88	0	300	4	2	0	0	0
BDS00773	65	Closed	Foam	80.83	Old	F	155	50.25	20.92	22.95	Brazil	White	4	Casual shoes, Flip-Flops	Yes	Hypertension, Migraine	4	HMG coenzyme A reductase inhibitor, Angiotensin-converting enzyme inhibitor, Blood circulation, Analgesic	Yes	Corrective lens, Denture	No	No	0	1	2	1	1	2	1	1	9	Moderate Concern	6	60	2	120	2	120	0.13	0.08	High	49.88	0	300	4	2	0	0	0
BDS00774	65	Closed	Foam	80.83	Old	F	155	50.25	20.92	22.95	Brazil	White	4	Casual shoes, Flip-Flops	Yes	Hypertension, Migraine	4	HMG coenzyme A reductase inhibitor, Angiotensin-converting enzyme inhibitor, Blood circulation, Analgesic	Yes	Corrective lens, Denture	No	No	0	1	2	1	1	2	1	1	9	Moderate Concern	6	60	2	120	2	120	0.13	0.08	High	49.88	0	300	4	2	0	0	0
BDS00775	65	Closed	Firm	80.83	Old	F	155	50.25	20.92	22.95	Brazil	White	4	Casual shoes, Flip-Flops	Yes	Hypertension, Migraine	4	HMG coenzyme A reductase inhibitor, Angiotensin-converting enzyme inhibitor, Blood circulation, Analgesic	Yes	Corrective lens, Denture	No	No	0	1	2	1	1	2	1	1	9	Moderate Concern	6	60	2	120	2	120	0.13	0.08	High	49.88	0	300	4	2	0	0	0
BDS00776	65	Closed	Firm	80.83	Old	F	155	50.25	20.92	22.95	Brazil	White	4	Casual shoes, Flip-Flops	Yes	Hypertension, Migraine	4	HMG coenzyme A reductase inhibitor, Angiotensin-converting enzyme inhibitor, Blood circulation, Analgesic	Yes	Corrective lens, Denture	No	No	0	1	2	1	1	2	1	1	9	Moderate Concern	6	60	2	120	2	120	0.13	0.08	High	49.88	0	300	4	2	0	0	0
BDS00777	65	Closed	Firm	80.83	Old	F	155	50.25	20.92	22.95	Brazil	White	4	Casual shoes, Flip-Flops	Yes	Hypertension, Migraine	4	HMG coenzyme A reductase inhibitor, Angiotensin-converting enzyme inhibitor, Blood circulation, Analgesic	Yes	Corrective lens, Denture	No	No	0	1	2	1	1	2	1	1	9	Moderate Concern	6	60	2	120	2	120	0.13	0.08	High	49.88	0	300	4	2	0	0	0
BDS00778	65	Open	Foam	80.83	Old	F	155	50.25	20.92	22.95	Brazil	White	4	Casual shoes, Flip-Flops	Yes	Hypertension, Migraine	4	HMG coenzyme A reductase inhibitor, Angiotensin-converting enzyme inhibitor, Blood circulation, Analgesic	Yes	Corrective lens, Denture	No	No	0	1	2	1	1	2	1	1	9	Moderate Concern	6	60	2	120	2	120	0.13	0.08	High	49.88	0	300	4	2	0	0	0
BDS00779	65	Open	Foam	80.83	Old	F	155	50.25	20.92	22.95	Brazil	White	4	Casual shoes, Flip-Flops	Yes	Hypertension, Migraine	4	HMG coenzyme A reductase inhibitor, Angiotensin-converting enzyme inhibitor, Blood circulation, Analgesic	Yes	Corrective lens, Denture	No	No	0	1	2	1	1	2	1	1	9	Moderate Concern	6	60	2	120	2	120	0.13	0.08	High	49.88	0	300	4	2	0	0	0
BDS00780	65	Open	Foam	80.83	Old	F	155	50.25	20.92	22.95	Brazil	White	4	Casual shoes, Flip-Flops	Yes	Hypertension, Migraine	4	HMG coenzyme A reductase inhibitor, Angiotensin-converting enzyme inhibitor, Blood circulation, Analgesic	Yes	Corrective lens, Denture	No	No	0	1	2	1	1	2	1	1	9	Moderate Concern	6	60	2	120	2	120	0.13	0.08	High	49.88	0	300	4	2	0	0	0
BDS00781	66	Closed	Foam	33.92	Young	M	169.8	63.2	21.92	24	Mexico	Pardo/Brown	18	Walking shoes	No	No	0	No	Yes	Corrective lens	No	No	0	1	1	1	1	1	2	1	8	Low Concern	5	25	2	20	0	0	0.25	0.17	Moderate	26.62	1	40.88	0	2	1	2	1
BDS00782	66	Closed	Foam	33.92	Young	M	169.8	63.2	21.92	24	Mexico	Pardo/Brown	18	Walking shoes	No	No	0	No	Yes	Corrective lens	No	No	0	1	1	1	1	1	2	1	8	Low Concern	5	25	2	20	0	0	0.25	0.17	Moderate	26.62	1	40.88	0	2	1	2	1
BDS00783	66	Closed	Foam	33.92	Young	M	169.8	63.2	21.92	24	Mexico	Pardo/Brown	18	Walking shoes	No	No	0	No	Yes	Corrective lens	No	No	0	1	1	1	1	1	2	1	8	Low Concern	5	25	2	20	0	0	0.25	0.17	Moderate	26.62	1	40.88	0	2	1	2	1
BDS00784	66	Open	Foam	33.92	Young	M	169.8	63.2	21.92	24	Mexico	Pardo/Brown	18	Walking shoes	No	No	0	No	Yes	Corrective lens	No	No	0	1	1	1	1	1	2	1	8	Low Concern	5	25	2	20	0	0	0.25	0.17	Moderate	26.62	1	40.88	0	2	1	2	1
BDS00785	66	Open	Foam	33.92	Young	M	169.8	63.2	21.92	24	Mexico	Pardo/Brown	18	Walking shoes	No	No	0	No	Yes	Corrective lens	No	No	0	1	1	1	1	1	2	1	8	Low Concern	5	25	2	20	0	0	0.25	0.17	Moderate	26.62	1	40.88	0	2	1	2	1
BDS00786	66	Open	Foam	33.92	Young	M	169.8	63.2	21.92	24	Mexico	Pardo/Brown	18	Walking shoes	No	No	0	No	Yes	Corrective lens	No	No	0	1	1	1	1	1	2	1	8	Low Concern	5	25	2	20	0	0	0.25	0.17	Moderate	26.62	1	40.88	0	2	1	2	1
BDS00787	66	Closed	Firm	33.92	Young	M	169.8	63.2	21.92	24	Mexico	Pardo/Brown	18	Walking shoes	No	No	0	No	Yes	Corrective lens	No	No	0	1	1	1	1	1	2	1	8	Low Concern	5	25	2	20	0	0	0.25	0.17	Moderate	26.62	1	40.88	0	2	1	2	1
BDS00788	66	Closed	Firm	33.92	Young	M	169.8	63.2	21.92	24	Mexico	Pardo/Brown	18	Walking shoes	No	No	0	No	Yes	Corrective lens	No	No	0	1	1	1	1	1	2	1	8	Low Concern	5	25	2	20	0	0	0.25	0.17	Moderate	26.62	1	40.88	0	2	1	2	1
BDS00789	66	Closed	Firm	33.92	Young	M	169.8	63.2	21.92	24	Mexico	Pardo/Brown	18	Walking shoes	No	No	0	No	Yes	Corrective lens	No	No	0	1	1	1	1	1	2	1	8	Low Concern	5	25	2	20	0	0	0.25	0.17	Moderate	26.62	1	40.88	0	2	1	2	1
BDS00790	66	Open	Firm	33.92	Young	M	169.8	63.2	21.92	24	Mexico	Pardo/Brown	18	Walking shoes	No	No	0	No	Yes	Corrective lens	No	No	0	1	1	1	1	1	2	1	8	Low Concern	5	25	2	20	0	0	0.25	0.17	Moderate	26.62	1	40.88	0	2	1	2	1
BDS00791	66	Open	Firm	33.92	Young	M	169.8	63.2	21.92	24	Mexico	Pardo/Brown	18	Walking shoes	No	No	0	No	Yes	Corrective lens	No	No	0	1	1	1	1	1	2	1	8	Low Concern	5	25	2	20	0	0	0.25	0.17	Moderate	26.62	1	40.88	0	2	1	2	1
BDS00792	66	Open	Firm	33.92	Young	M	169.8	63.2	21.92	24	Mexico	Pardo/Brown	18	Walking shoes	No	No	0	No	Yes	Corrective lens	No	No	0	1	1	1	1	1	2	1	8	Low Concern	5	25	2	20	0	0	0.25	0.17	Moderate	26.62	1	40.88	0	2	1	2	1
BDS00793	67	Closed	Firm	66.17	Old	M	162.7	53.2	20.1	24.1	Brazil	White	8	Walking shoes, Boots	Yes	Hypothyroidism, Breathlessness	1	Synthetic thyroid hormone	Yes	Corrective lens, Denture	No	No	0	1	2	1	2	1	3	1	11	Moderate Concern	6	15	2	360	0	0	0.04	0.04	High	46.88	0	189.1	0	2	0	0	0
BDS00794	67	Closed	Firm	66.17	Old	M	162.7	53.2	20.1	24.1	Brazil	White	8	Walking shoes, Boots	Yes	Hypothyroidism, Breathlessness	1	Synthetic thyroid hormone	Yes	Corrective lens, Denture	No	No	0	1	2	1	2	1	3	1	11	Moderate Concern	6	15	2	360	0	0	0.04	0.04	High	46.88	0	189.1	0	2	0	0	0
BDS00795	67	Closed	Firm	66.17	Old	M	162.7	53.2	20.1	24.1	Brazil	White	8	Walking shoes, Boots	Yes	Hypothyroidism, Breathlessness	1	Synthetic thyroid hormone	Yes	Corrective lens, Denture	No	No	0	1	2	1	2	1	3	1	11	Moderate Concern	6	15	2	360	0	0	0.04	0.04	High	46.88	0	189.1	0	2	0	0	0
BDS00796	67	Open	Firm	66.17	Old	M	162.7	53.2	20.1	24.1	Brazil	White	8	Walking shoes, Boots	Yes	Hypothyroidism, Breathlessness	1	Synthetic thyroid hormone	Yes	Corrective lens, Denture	No	No	0	1	2	1	2	1	3	1	11	Moderate Concern	6	15	2	360	0	0	0.04	0.04	High	46.88	0	189.1	0	2	0	0	0
BDS00797	67	Open	Firm	66.17	Old	M	162.7	53.2	20.1	24.1	Brazil	White	8	Walking shoes, Boots	Yes	Hypothyroidism, Breathlessness	1	Synthetic thyroid hormone	Yes	Corrective lens, Denture	No	No	0	1	2	1	2	1	3	1	11	Moderate Concern	6	15	2	360	0	0	0.04	0.04	High	46.88	0	189.1	0	2	0	0	0
BDS00798	67	Open	Firm	66.17	Old	M	162.7	53.2	20.1	24.1	Brazil	White	8	Walking shoes, Boots	Yes	Hypothyroidism, Breathlessness	1	Synthetic thyroid hormone	Yes	Corrective lens, Denture	No	No	0	1	2	1	2	1	3	1	11	Moderate Concern	6	15	2	360	0	0	0.04	0.04	High	46.88	0	189.1	0	2	0	0	0
BDS00799	67	Closed	Foam	66.17	Old	M	162.7	53.2	20.1	24.1	Brazil	White	8	Walking shoes, Boots	Yes	Hypothyroidism, Breathlessness	1	Synthetic thyroid hormone	Yes	Corrective lens, Denture	No	No	0	1	2	1	2	1	3	1	11	Moderate Concern	6	15	2	360	0	0	0.04	0.04	High	46.88	0	189.1	0	2	0	0	0
BDS00800	67	Closed	Foam	66.17	Old	M	162.7	53.2	20.1	24.1	Brazil	White	8	Walking shoes, Boots	Yes	Hypothyroidism, Breathlessness	1	Synthetic thyroid hormone	Yes	Corrective lens, Denture	No	No	0	1	2	1	2	1	3	1	11	Moderate Concern	6	15	2	360	0	0	0.04	0.04	High	46.88	0	189.1	0	2	0	0	0
BDS00801	67	Closed	Foam	66.17	Old	M	162.7	53.2	20.1	24.1	Brazil	White	8	Walking shoes, Boots	Yes	Hypothyroidism, Breathlessness	1	Synthetic thyroid hormone	Yes	Corrective lens, Denture	No	No	0	1	2	1	2	1	3	1	11	Moderate Concern	6	15	2	360	0	0	0.04	0.04	High	46.88	0	189.1	0	2	0	0	0
BDS00802	67	Open	Foam	66.17	Old	M	162.7	53.2	20.1	24.1	Brazil	White	8	Walking shoes, Boots	Yes	Hypothyroidism, Breathlessness	1	Synthetic thyroid hormone	Yes	Corrective lens, Denture	No	No	0	1	2	1	2	1	3	1	11	Moderate Concern	6	15	2	360	0	0	0.04	0.04	High	46.88	0	189.1	0	2	0	0	0
BDS00803	67	Open	Foam	66.17	Old	M	162.7	53.2	20.1	24.1	Brazil	White	8	Walking shoes, Boots	Yes	Hypothyroidism, Breathlessness	1	Synthetic thyroid hormone	Yes	Corrective lens, Denture	No	No	0	1	2	1	2	1	3	1	11	Moderate Concern	6	15	2	360	0	0	0.04	0.04	High	46.88	0	189.1	0	2	0	0	0
BDS00804	67	Open	Foam	66.17	Old	M	162.7	53.2	20.1	24.1	Brazil	White	8	Walking shoes, Boots	Yes	Hypothyroidism, Breathlessness	1	Synthetic thyroid hormone	Yes	Corrective lens, Denture	No	No	0	1	2	1	2	1	3	1	11	Moderate Concern	6	15	2	360	0	0	0.04	0.04	High	46.88	0	189.1	0	2	0	0	0
BDS00805	68	Open	Firm	66.75	Old	M	167.3	70.8	25.3	24	Brazil	Pardo/Brown	4	Walking shoes, Casual shoes	Yes	Parkinson's disease	3	Dopamine agonist, Anticholinergic, Central nervous system agent + DOPA decarboxylase inhibitor	Yes	Corrective lens, Denture	No	No	0	2	2	1	1	2	2	1	11	Moderate Concern	5	25	7	20	0	0	0.17	0.06	Moderate	79.75	0	300	3	2	0	0	0
BDS00806	68	Open	Firm	66.75	Old	M	167.3	70.8	25.3	24	Brazil	Pardo/Brown	4	Walking shoes, Casual shoes	Yes	Parkinson's disease	3	Dopamine agonist, Anticholinergic, Central nervous system agent + DOPA decarboxylase inhibitor	Yes	Corrective lens, Denture	No	No	0	2	2	1	1	2	2	1	11	Moderate Concern	5	25	7	20	0	0	0.17	0.06	Moderate	79.75	0	300	3	2	0	0	0
BDS00807	68	Open	Firm	66.75	Old	M	167.3	70.8	25.3	24	Brazil	Pardo/Brown	4	Walking shoes, Casual shoes	Yes	Parkinson's disease	3	Dopamine agonist, Anticholinergic, Central nervous system agent + DOPA decarboxylase inhibitor	Yes	Corrective lens, Denture	No	No	0	2	2	1	1	2	2	1	11	Moderate Concern	5	25	7	20	0	0	0.17	0.06	Moderate	79.75	0	300	3	2	0	0	0
BDS00808	68	Closed	Foam	66.75	Old	M	167.3	70.8	25.3	24	Brazil	Pardo/Brown	4	Walking shoes, Casual shoes	Yes	Parkinson's disease	3	Dopamine agonist, Anticholinergic, Central nervous system agent + DOPA decarboxylase inhibitor	Yes	Corrective lens, Denture	No	No	0	2	2	1	1	2	2	1	11	Moderate Concern	5	25	7	20	0	0	0.17	0.06	Moderate	79.75	0	300	3	2	0	0	0
BDS00809	68	Closed	Foam	66.75	Old	M	167.3	70.8	25.3	24	Brazil	Pardo/Brown	4	Walking shoes, Casual shoes	Yes	Parkinson's disease	3	Dopamine agonist, Anticholinergic, Central nervous system agent + DOPA decarboxylase inhibitor	Yes	Corrective lens, Denture	No	No	0	2	2	1	1	2	2	1	11	Moderate Concern	5	25	7	20	0	0	0.17	0.06	Moderate	79.75	0	300	3	2	0	0	0
BDS00810	68	Closed	Foam	66.75	Old	M	167.3	70.8	25.3	24	Brazil	Pardo/Brown	4	Walking shoes, Casual shoes	Yes	Parkinson's disease	3	Dopamine agonist, Anticholinergic, Central nervous system agent + DOPA decarboxylase inhibitor	Yes	Corrective lens, Denture	No	No	0	2	2	1	1	2	2	1	11	Moderate Concern	5	25	7	20	0	0	0.17	0.06	Moderate	79.75	0	300	3	2	0	0	0
BDS00811	68	Open	Foam	66.75	Old	M	167.3	70.8	25.3	24	Brazil	Pardo/Brown	4	Walking shoes, Casual shoes	Yes	Parkinson's disease	3	Dopamine agonist, Anticholinergic, Central nervous system agent + DOPA decarboxylase inhibitor	Yes	Corrective lens, Denture	No	No	0	2	2	1	1	2	2	1	11	Moderate Concern	5	25	7	20	0	0	0.17	0.06	Moderate	79.75	0	300	3	2	0	0	0
BDS00812	68	Open	Foam	66.75	Old	M	167.3	70.8	25.3	24	Brazil	Pardo/Brown	4	Walking shoes, Casual shoes	Yes	Parkinson's disease	3	Dopamine agonist, Anticholinergic, Central nervous system agent + DOPA decarboxylase inhibitor	Yes	Corrective lens, Denture	No	No	0	2	2	1	1	2	2	1	11	Moderate Concern	5	25	7	20	0	0	0.17	0.06	Moderate	79.75	0	300	3	2	0	0	0
BDS00813	68	Open	Foam	66.75	Old	M	167.3	70.8	25.3	24	Brazil	Pardo/Brown	4	Walking shoes, Casual shoes	Yes	Parkinson's disease	3	Dopamine agonist, Anticholinergic, Central nervous system agent + DOPA decarboxylase inhibitor	Yes	Corrective lens, Denture	No	No	0	2	2	1	1	2	2	1	11	Moderate Concern	5	25	7	20	0	0	0.17	0.06	Moderate	79.75	0	300	3	2	0	0	0
BDS00814	68	Closed	Firm	66.75	Old	M	167.3	70.8	25.3	24	Brazil	Pardo/Brown	4	Walking shoes, Casual shoes	Yes	Parkinson's disease	3	Dopamine agonist, Anticholinergic, Central nervous system agent + DOPA decarboxylase inhibitor	Yes	Corrective lens, Denture	No	No	0	2	2	1	1	2	2	1	11	Moderate Concern	5	25	7	20	0	0	0.17	0.06	Moderate	79.75	0	300	3	2	0	0	0
BDS00815	68	Closed	Firm	66.75	Old	M	167.3	70.8	25.3	24	Brazil	Pardo/Brown	4	Walking shoes, Casual shoes	Yes	Parkinson's disease	3	Dopamine agonist, Anticholinergic, Central nervous system agent + DOPA decarboxylase inhibitor	Yes	Corrective lens, Denture	No	No	0	2	2	1	1	2	2	1	11	Moderate Concern	5	25	7	20	0	0	0.17	0.06	Moderate	79.75	0	300	3	2	0	0	0
BDS00816	68	Closed	Firm	66.75	Old	M	167.3	70.8	25.3	24	Brazil	Pardo/Brown	4	Walking shoes, Casual shoes	Yes	Parkinson's disease	3	Dopamine agonist, Anticholinergic, Central nervous system agent + DOPA decarboxylase inhibitor	Yes	Corrective lens, Denture	No	No	0	2	2	1	1	2	2	1	11	Moderate Concern	5	25	7	20	0	0	0.17	0.06	Moderate	79.75	0	300	3	2	0	0	0
BDS00817	69	Closed	Foam	65.08	Old	F	153.5	58	24.62	22.5	Brazil	White	15	Dress shoes	No	No	4	Diuretic, Angiotensin II receptor antagonist, Selective serotonin reuptake inhibitor, Benzodiazepine	Yes	Corrective lens	No	No	0	1	1	1	1	1	1	1	7	Low Concern	7	60	4	60	0	0	0.25	0.25	Moderate	29.16	0	54.84	0	2	2	0	0
BDS00818	69	Closed	Foam	65.08	Old	F	153.5	58	24.62	22.5	Brazil	White	15	Dress shoes	No	No	4	Diuretic, Angiotensin II receptor antagonist, Selective serotonin reuptake inhibitor, Benzodiazepine	Yes	Corrective lens	No	No	0	1	1	1	1	1	1	1	7	Low Concern	7	60	4	60	0	0	0.25	0.25	Moderate	29.16	0	54.84	0	2	2	0	0
BDS00819	69	Closed	Foam	65.08	Old	F	153.5	58	24.62	22.5	Brazil	White	15	Dress shoes	No	No	4	Diuretic, Angiotensin II receptor antagonist, Selective serotonin reuptake inhibitor, Benzodiazepine	Yes	Corrective lens	No	No	0	1	1	1	1	1	1	1	7	Low Concern	7	60	4	60	0	0	0.25	0.25	Moderate	29.16	0	54.84	0	2	2	0	0
BDS00820	69	Open	Foam	65.08	Old	F	153.5	58	24.62	22.5	Brazil	White	15	Dress shoes	No	No	4	Diuretic, Angiotensin II receptor antagonist, Selective serotonin reuptake inhibitor, Benzodiazepine	Yes	Corrective lens	No	No	0	1	1	1	1	1	1	1	7	Low Concern	7	60	4	60	0	0	0.25	0.25	Moderate	29.16	0	54.84	0	2	2	0	0
BDS00821	69	Open	Foam	65.08	Old	F	153.5	58	24.62	22.5	Brazil	White	15	Dress shoes	No	No	4	Diuretic, Angiotensin II receptor antagonist, Selective serotonin reuptake inhibitor, Benzodiazepine	Yes	Corrective lens	No	No	0	1	1	1	1	1	1	1	7	Low Concern	7	60	4	60	0	0	0.25	0.25	Moderate	29.16	0	54.84	0	2	2	0	0
BDS00822	69	Open	Foam	65.08	Old	F	153.5	58	24.62	22.5	Brazil	White	15	Dress shoes	No	No	4	Diuretic, Angiotensin II receptor antagonist, Selective serotonin reuptake inhibitor, Benzodiazepine	Yes	Corrective lens	No	No	0	1	1	1	1	1	1	1	7	Low Concern	7	60	4	60	0	0	0.25	0.25	Moderate	29.16	0	54.84	0	2	2	0	0
BDS00823	69	Closed	Firm	65.08	Old	F	153.5	58	24.62	22.5	Brazil	White	15	Dress shoes	No	No	4	Diuretic, Angiotensin II receptor antagonist, Selective serotonin reuptake inhibitor, Benzodiazepine	Yes	Corrective lens	No	No	0	1	1	1	1	1	1	1	7	Low Concern	7	60	4	60	0	0	0.25	0.25	Moderate	29.16	0	54.84	0	2	2	0	0
BDS00824	69	Closed	Firm	65.08	Old	F	153.5	58	24.62	22.5	Brazil	White	15	Dress shoes	No	No	4	Diuretic, Angiotensin II receptor antagonist, Selective serotonin reuptake inhibitor, Benzodiazepine	Yes	Corrective lens	No	No	0	1	1	1	1	1	1	1	7	Low Concern	7	60	4	60	0	0	0.25	0.25	Moderate	29.16	0	54.84	0	2	2	0	0
BDS00825	69	Closed	Firm	65.08	Old	F	153.5	58	24.62	22.5	Brazil	White	15	Dress shoes	No	No	4	Diuretic, Angiotensin II receptor antagonist, Selective serotonin reuptake inhibitor, Benzodiazepine	Yes	Corrective lens	No	No	0	1	1	1	1	1	1	1	7	Low Concern	7	60	4	60	0	0	0.25	0.25	Moderate	29.16	0	54.84	0	2	2	0	0
BDS00826	69	Open	Firm	65.08	Old	F	153.5	58	24.62	22.5	Brazil	White	15	Dress shoes	No	No	4	Diuretic, Angiotensin II receptor antagonist, Selective serotonin reuptake inhibitor, Benzodiazepine	Yes	Corrective lens	No	No	0	1	1	1	1	1	1	1	7	Low Concern	7	60	4	60	0	0	0.25	0.25	Moderate	29.16	0	54.84	0	2	2	0	0
BDS00827	69	Open	Firm	65.08	Old	F	153.5	58	24.62	22.5	Brazil	White	15	Dress shoes	No	No	4	Diuretic, Angiotensin II receptor antagonist, Selective serotonin reuptake inhibitor, Benzodiazepine	Yes	Corrective lens	No	No	0	1	1	1	1	1	1	1	7	Low Concern	7	60	4	60	0	0	0.25	0.25	Moderate	29.16	0	54.84	0	2	2	0	0
BDS00828	69	Open	Firm	65.08	Old	F	153.5	58	24.62	22.5	Brazil	White	15	Dress shoes	No	No	4	Diuretic, Angiotensin II receptor antagonist, Selective serotonin reuptake inhibitor, Benzodiazepine	Yes	Corrective lens	No	No	0	1	1	1	1	1	1	1	7	Low Concern	7	60	4	60	0	0	0.25	0.25	Moderate	29.16	0	54.84	0	2	2	0	0
BDS00829	70	Open	Firm	66.25	Old	F	158.2	70.05	27.99	21.2	Brazil	White	4	Flip-Flops	Yes	Depression, Hypercholesterolemia, Arthrosis	4	Selective serotonin-reuptake inhibitor, HMG coenzyme A reductase inhibitor, Nonsteroidal antiinflammatory, Homeopathic	Yes	Corrective lens, Dental prosthesis	No	No	0	1	2	2	3	1	3	1	13	Moderate Concern	7	60	3	60	0	0	0.25	0.33	Moderate	51.75	0	79.87	0	2	1	0	0
BDS00830	70	Open	Firm	66.25	Old	F	158.2	70.05	27.99	21.2	Brazil	White	4	Flip-Flops	Yes	Depression, Hypercholesterolemia, Arthrosis	4	Selective serotonin-reuptake inhibitor, HMG coenzyme A reductase inhibitor, Nonsteroidal antiinflammatory, Homeopathic	Yes	Corrective lens, Dental prosthesis	No	No	0	1	2	2	3	1	3	1	13	Moderate Concern	7	60	3	60	0	0	0.25	0.33	Moderate	51.75	0	79.87	0	2	1	0	0
BDS00831	70	Open	Firm	66.25	Old	F	158.2	70.05	27.99	21.2	Brazil	White	4	Flip-Flops	Yes	Depression, Hypercholesterolemia, Arthrosis	4	Selective serotonin-reuptake inhibitor, HMG coenzyme A reductase inhibitor, Nonsteroidal antiinflammatory, Homeopathic	Yes	Corrective lens, Dental prosthesis	No	No	0	1	2	2	3	1	3	1	13	Moderate Concern	7	60	3	60	0	0	0.25	0.33	Moderate	51.75	0	79.87	0	2	1	0	0
BDS00832	70	Closed	Foam	66.25	Old	F	158.2	70.05	27.99	21.2	Brazil	White	4	Flip-Flops	Yes	Depression, Hypercholesterolemia, Arthrosis	4	Selective serotonin-reuptake inhibitor, HMG coenzyme A reductase inhibitor, Nonsteroidal antiinflammatory, Homeopathic	Yes	Corrective lens, Dental prosthesis	No	No	0	1	2	2	3	1	3	1	13	Moderate Concern	7	60	3	60	0	0	0.25	0.33	Moderate	51.75	0	79.87	0	2	1	0	0
BDS00833	70	Closed	Foam	66.25	Old	F	158.2	70.05	27.99	21.2	Brazil	White	4	Flip-Flops	Yes	Depression, Hypercholesterolemia, Arthrosis	4	Selective serotonin-reuptake inhibitor, HMG coenzyme A reductase inhibitor, Nonsteroidal antiinflammatory, Homeopathic	Yes	Corrective lens, Dental prosthesis	No	No	0	1	2	2	3	1	3	1	13	Moderate Concern	7	60	3	60	0	0	0.25	0.33	Moderate	51.75	0	79.87	0	2	1	0	0
BDS00834	70	Closed	Foam	66.25	Old	F	158.2	70.05	27.99	21.2	Brazil	White	4	Flip-Flops	Yes	Depression, Hypercholesterolemia, Arthrosis	4	Selective serotonin-reuptake inhibitor, HMG coenzyme A reductase inhibitor, Nonsteroidal antiinflammatory, Homeopathic	Yes	Corrective lens, Dental prosthesis	No	No	0	1	2	2	3	1	3	1	13	Moderate Concern	7	60	3	60	0	0	0.25	0.33	Moderate	51.75	0	79.87	0	2	1	0	0
BDS00835	70	Open	Foam	66.25	Old	F	158.2	70.05	27.99	21.2	Brazil	White	4	Flip-Flops	Yes	Depression, Hypercholesterolemia, Arthrosis	4	Selective serotonin-reuptake inhibitor, HMG coenzyme A reductase inhibitor, Nonsteroidal antiinflammatory, Homeopathic	Yes	Corrective lens, Dental prosthesis	No	No	0	1	2	2	3	1	3	1	13	Moderate Concern	7	60	3	60	0	0	0.25	0.33	Moderate	51.75	0	79.87	0	2	1	0	0
BDS00836	70	Open	Foam	66.25	Old	F	158.2	70.05	27.99	21.2	Brazil	White	4	Flip-Flops	Yes	Depression, Hypercholesterolemia, Arthrosis	4	Selective serotonin-reuptake inhibitor, HMG coenzyme A reductase inhibitor, Nonsteroidal antiinflammatory, Homeopathic	Yes	Corrective lens, Dental prosthesis	No	No	0	1	2	2	3	1	3	1	13	Moderate Concern	7	60	3	60	0	0	0.25	0.33	Moderate	51.75	0	79.87	0	2	1	0	0
BDS00837	70	Open	Foam	66.25	Old	F	158.2	70.05	27.99	21.2	Brazil	White	4	Flip-Flops	Yes	Depression, Hypercholesterolemia, Arthrosis	4	Selective serotonin-reuptake inhibitor, HMG coenzyme A reductase inhibitor, Nonsteroidal antiinflammatory, Homeopathic	Yes	Corrective lens, Dental prosthesis	No	No	0	1	2	2	3	1	3	1	13	Moderate Concern	7	60	3	60	0	0	0.25	0.33	Moderate	51.75	0	79.87	0	2	1	0	0
BDS00838	70	Closed	Firm	66.25	Old	F	158.2	70.05	27.99	21.2	Brazil	White	4	Flip-Flops	Yes	Depression, Hypercholesterolemia, Arthrosis	4	Selective serotonin-reuptake inhibitor, HMG coenzyme A reductase inhibitor, Nonsteroidal antiinflammatory, Homeopathic	Yes	Corrective lens, Dental prosthesis	No	No	0	1	2	2	3	1	3	1	13	Moderate Concern	7	60	3	60	0	0	0.25	0.33	Moderate	51.75	0	79.87	0	2	1	0	0
BDS00839	70	Closed	Firm	66.25	Old	F	158.2	70.05	27.99	21.2	Brazil	White	4	Flip-Flops	Yes	Depression, Hypercholesterolemia, Arthrosis	4	Selective serotonin-reuptake inhibitor, HMG coenzyme A reductase inhibitor, Nonsteroidal antiinflammatory, Homeopathic	Yes	Corrective lens, Dental prosthesis	No	No	0	1	2	2	3	1	3	1	13	Moderate Concern	7	60	3	60	0	0	0.25	0.33	Moderate	51.75	0	79.87	0	2	1	0	0
BDS00840	70	Closed	Firm	66.25	Old	F	158.2	70.05	27.99	21.2	Brazil	White	4	Flip-Flops	Yes	Depression, Hypercholesterolemia, Arthrosis	4	Selective serotonin-reuptake inhibitor, HMG coenzyme A reductase inhibitor, Nonsteroidal antiinflammatory, Homeopathic	Yes	Corrective lens, Dental prosthesis	No	No	0	1	2	2	3	1	3	1	13	Moderate Concern	7	60	3	60	0	0	0.25	0.33	Moderate	51.75	0	79.87	0	2	1	0	0
BDS00841	71	Closed	Firm	61.42	Old	F	147.5	56.7	26.06	21	Brazil	White	11	Sandal	No	No	4	Anticonvulsant (2), Bisphosphonate, Angiotensin II receptor antagonist	Yes	Bridge teeh	No	No	0	1	1	1	1	2	1	1	8	Low Concern	7	60	7	180	3	60	0.08	0.13	High	48.34	0	119.21	0	2	0	0	0
BDS00842	71	Closed	Firm	61.42	Old	F	147.5	56.7	26.06	21	Brazil	White	11	Sandal	No	No	4	Anticonvulsant (2), Bisphosphonate, Angiotensin II receptor antagonist	Yes	Bridge teeh	No	No	0	1	1	1	1	2	1	1	8	Low Concern	7	60	7	180	3	60	0.08	0.13	High	48.34	0	119.21	0	2	0	0	0
BDS00843	71	Closed	Firm	61.42	Old	F	147.5	56.7	26.06	21	Brazil	White	11	Sandal	No	No	4	Anticonvulsant (2), Bisphosphonate, Angiotensin II receptor antagonist	Yes	Bridge teeh	No	No	0	1	1	1	1	2	1	1	8	Low Concern	7	60	7	180	3	60	0.08	0.13	High	48.34	0	119.21	0	2	0	0	0
BDS00844	71	Open	Foam	61.42	Old	F	147.5	56.7	26.06	21	Brazil	White	11	Sandal	No	No	4	Anticonvulsant (2), Bisphosphonate, Angiotensin II receptor antagonist	Yes	Bridge teeh	No	No	0	1	1	1	1	2	1	1	8	Low Concern	7	60	7	180	3	60	0.08	0.13	High	48.34	0	119.21	0	2	0	0	0
BDS00845	71	Open	Foam	61.42	Old	F	147.5	56.7	26.06	21	Brazil	White	11	Sandal	No	No	4	Anticonvulsant (2), Bisphosphonate, Angiotensin II receptor antagonist	Yes	Bridge teeh	No	No	0	1	1	1	1	2	1	1	8	Low Concern	7	60	7	180	3	60	0.08	0.13	High	48.34	0	119.21	0	2	0	0	0
BDS00846	71	Open	Foam	61.42	Old	F	147.5	56.7	26.06	21	Brazil	White	11	Sandal	No	No	4	Anticonvulsant (2), Bisphosphonate, Angiotensin II receptor antagonist	Yes	Bridge teeh	No	No	0	1	1	1	1	2	1	1	8	Low Concern	7	60	7	180	3	60	0.08	0.13	High	48.34	0	119.21	0	2	0	0	0
BDS00847	71	Closed	Foam	61.42	Old	F	147.5	56.7	26.06	21	Brazil	White	11	Sandal	No	No	4	Anticonvulsant (2), Bisphosphonate, Angiotensin II receptor antagonist	Yes	Bridge teeh	No	No	0	1	1	1	1	2	1	1	8	Low Concern	7	60	7	180	3	60	0.08	0.13	High	48.34	0	119.21	0	2	0	0	0
BDS00848	71	Closed	Foam	61.42	Old	F	147.5	56.7	26.06	21	Brazil	White	11	Sandal	No	No	4	Anticonvulsant (2), Bisphosphonate, Angiotensin II receptor antagonist	Yes	Bridge teeh	No	No	0	1	1	1	1	2	1	1	8	Low Concern	7	60	7	180	3	60	0.08	0.13	High	48.34	0	119.21	0	2	0	0	0
BDS00849	71	Closed	Foam	61.42	Old	F	147.5	56.7	26.06	21	Brazil	White	11	Sandal	No	No	4	Anticonvulsant (2), Bisphosphonate, Angiotensin II receptor antagonist	Yes	Bridge teeh	No	No	0	1	1	1	1	2	1	1	8	Low Concern	7	60	7	180	3	60	0.08	0.13	High	48.34	0	119.21	0	2	0	0	0
BDS00850	71	Open	Firm	61.42	Old	F	147.5	56.7	26.06	21	Brazil	White	11	Sandal	No	No	4	Anticonvulsant (2), Bisphosphonate, Angiotensin II receptor antagonist	Yes	Bridge teeh	No	No	0	1	1	1	1	2	1	1	8	Low Concern	7	60	7	180	3	60	0.08	0.13	High	48.34	0	119.21	0	2	0	0	0
BDS00851	71	Open	Firm	61.42	Old	F	147.5	56.7	26.06	21	Brazil	White	11	Sandal	No	No	4	Anticonvulsant (2), Bisphosphonate, Angiotensin II receptor antagonist	Yes	Bridge teeh	No	No	0	1	1	1	1	2	1	1	8	Low Concern	7	60	7	180	3	60	0.08	0.13	High	48.34	0	119.21	0	2	0	0	0
BDS00852	71	Open	Firm	61.42	Old	F	147.5	56.7	26.06	21	Brazil	White	11	Sandal	No	No	4	Anticonvulsant (2), Bisphosphonate, Angiotensin II receptor antagonist	Yes	Bridge teeh	No	No	0	1	1	1	1	2	1	1	8	Low Concern	7	60	7	180	3	60	0.08	0.13	High	48.34	0	119.21	0	2	0	0	0
BDS00853	72	Open	Foam	74.58	Old	F	150	50.45	22.42	20.65	Brazil	Pardo/Brown	5	Walking shoes, Sandal	Yes	Hypothyroidism, Hypertension	3	Synthetic thyroid hormone, Diuretic, Proton pump inhibitor	Yes	Corrective lens, Denture	No	No	1	1	1	1	2	1	1	1	8	Low Concern	7	300	5	240	2	30	0.04	0.17	High	33	0	300	8	2	1	0	0
BDS00854	72	Open	Foam	74.58	Old	F	150	50.45	22.42	20.65	Brazil	Pardo/Brown	5	Walking shoes, Sandal	Yes	Hypothyroidism, Hypertension	3	Synthetic thyroid hormone, Diuretic, Proton pump inhibitor	Yes	Corrective lens, Denture	No	No	1	1	1	1	2	1	1	1	8	Low Concern	7	300	5	240	2	30	0.04	0.17	High	33	0	300	8	2	1	0	0
BDS00855	72	Open	Foam	74.58	Old	F	150	50.45	22.42	20.65	Brazil	Pardo/Brown	5	Walking shoes, Sandal	Yes	Hypothyroidism, Hypertension	3	Synthetic thyroid hormone, Diuretic, Proton pump inhibitor	Yes	Corrective lens, Denture	No	No	1	1	1	1	2	1	1	1	8	Low Concern	7	300	5	240	2	30	0.04	0.17	High	33	0	300	8	2	1	0	0
BDS00856	72	Closed	Firm	74.58	Old	F	150	50.45	22.42	20.65	Brazil	Pardo/Brown	5	Walking shoes, Sandal	Yes	Hypothyroidism, Hypertension	3	Synthetic thyroid hormone, Diuretic, Proton pump inhibitor	Yes	Corrective lens, Denture	No	No	1	1	1	1	2	1	1	1	8	Low Concern	7	300	5	240	2	30	0.04	0.17	High	33	0	300	8	2	1	0	0
BDS00857	72	Closed	Firm	74.58	Old	F	150	50.45	22.42	20.65	Brazil	Pardo/Brown	5	Walking shoes, Sandal	Yes	Hypothyroidism, Hypertension	3	Synthetic thyroid hormone, Diuretic, Proton pump inhibitor	Yes	Corrective lens, Denture	No	No	1	1	1	1	2	1	1	1	8	Low Concern	7	300	5	240	2	30	0.04	0.17	High	33	0	300	8	2	1	0	0
BDS00858	72	Closed	Firm	74.58	Old	F	150	50.45	22.42	20.65	Brazil	Pardo/Brown	5	Walking shoes, Sandal	Yes	Hypothyroidism, Hypertension	3	Synthetic thyroid hormone, Diuretic, Proton pump inhibitor	Yes	Corrective lens, Denture	No	No	1	1	1	1	2	1	1	1	8	Low Concern	7	300	5	240	2	30	0.04	0.17	High	33	0	300	8	2	1	0	0
BDS00859	72	Closed	Foam	74.58	Old	F	150	50.45	22.42	20.65	Brazil	Pardo/Brown	5	Walking shoes, Sandal	Yes	Hypothyroidism, Hypertension	3	Synthetic thyroid hormone, Diuretic, Proton pump inhibitor	Yes	Corrective lens, Denture	No	No	1	1	1	1	2	1	1	1	8	Low Concern	7	300	5	240	2	30	0.04	0.17	High	33	0	300	8	2	1	0	0
BDS00860	72	Closed	Foam	74.58	Old	F	150	50.45	22.42	20.65	Brazil	Pardo/Brown	5	Walking shoes, Sandal	Yes	Hypothyroidism, Hypertension	3	Synthetic thyroid hormone, Diuretic, Proton pump inhibitor	Yes	Corrective lens, Denture	No	No	1	1	1	1	2	1	1	1	8	Low Concern	7	300	5	240	2	30	0.04	0.17	High	33	0	300	8	2	1	0	0
BDS00861	72	Closed	Foam	74.58	Old	F	150	50.45	22.42	20.65	Brazil	Pardo/Brown	5	Walking shoes, Sandal	Yes	Hypothyroidism, Hypertension	3	Synthetic thyroid hormone, Diuretic, Proton pump inhibitor	Yes	Corrective lens, Denture	No	No	1	1	1	1	2	1	1	1	8	Low Concern	7	300	5	240	2	30	0.04	0.17	High	33	0	300	8	2	1	0	0
BDS00862	72	Open	Firm	74.58	Old	F	150	50.45	22.42	20.65	Brazil	Pardo/Brown	5	Walking shoes, Sandal	Yes	Hypothyroidism, Hypertension	3	Synthetic thyroid hormone, Diuretic, Proton pump inhibitor	Yes	Corrective lens, Denture	No	No	1	1	1	1	2	1	1	1	8	Low Concern	7	300	5	240	2	30	0.04	0.17	High	33	0	300	8	2	1	0	0
BDS00863	72	Open	Firm	74.58	Old	F	150	50.45	22.42	20.65	Brazil	Pardo/Brown	5	Walking shoes, Sandal	Yes	Hypothyroidism, Hypertension	3	Synthetic thyroid hormone, Diuretic, Proton pump inhibitor	Yes	Corrective lens, Denture	No	No	1	1	1	1	2	1	1	1	8	Low Concern	7	300	5	240	2	30	0.04	0.17	High	33	0	300	8	2	1	0	0
BDS00864	72	Open	Firm	74.58	Old	F	150	50.45	22.42	20.65	Brazil	Pardo/Brown	5	Walking shoes, Sandal	Yes	Hypothyroidism, Hypertension	3	Synthetic thyroid hormone, Diuretic, Proton pump inhibitor	Yes	Corrective lens, Denture	No	No	1	1	1	1	2	1	1	1	8	Low Concern	7	300	5	240	2	30	0.04	0.17	High	33	0	300	8	2	1	0	0
BDS00865	73	Open	Firm	79.75	Old	F	158.2	67.3	26.89	23.05	Brazil	White	4	Sandal, Casual shoes	Yes	Hypertension, Labyrinthitis	2	Angiotensin II receptor antagonist, Diuretic	Yes	Corrective lens, Denture	Yes	Hearing (Left ear)	0	1	2	2	2	2	1	1	11	Moderate Concern	2	90	7	180	0	0	0.08	0.17	High	68.78	0	300	2	2	1	0	0
BDS00866	73	Open	Firm	79.75	Old	F	158.2	67.3	26.89	23.05	Brazil	White	4	Sandal, Casual shoes	Yes	Hypertension, Labyrinthitis	2	Angiotensin II receptor antagonist, Diuretic	Yes	Corrective lens, Denture	Yes	Hearing (Left ear)	0	1	2	2	2	2	1	1	11	Moderate Concern	2	90	7	180	0	0	0.08	0.17	High	68.78	0	300	2	2	1	0	0
BDS00867	73	Open	Firm	79.75	Old	F	158.2	67.3	26.89	23.05	Brazil	White	4	Sandal, Casual shoes	Yes	Hypertension, Labyrinthitis	2	Angiotensin II receptor antagonist, Diuretic	Yes	Corrective lens, Denture	Yes	Hearing (Left ear)	0	1	2	2	2	2	1	1	11	Moderate Concern	2	90	7	180	0	0	0.08	0.17	High	68.78	0	300	2	2	1	0	0
BDS00868	73	Open	Foam	79.75	Old	F	158.2	67.3	26.89	23.05	Brazil	White	4	Sandal, Casual shoes	Yes	Hypertension, Labyrinthitis	2	Angiotensin II receptor antagonist, Diuretic	Yes	Corrective lens, Denture	Yes	Hearing (Left ear)	0	1	2	2	2	2	1	1	11	Moderate Concern	2	90	7	180	0	0	0.08	0.17	High	68.78	0	300	2	2	1	0	0
BDS00869	73	Open	Foam	79.75	Old	F	158.2	67.3	26.89	23.05	Brazil	White	4	Sandal, Casual shoes	Yes	Hypertension, Labyrinthitis	2	Angiotensin II receptor antagonist, Diuretic	Yes	Corrective lens, Denture	Yes	Hearing (Left ear)	0	1	2	2	2	2	1	1	11	Moderate Concern	2	90	7	180	0	0	0.08	0.17	High	68.78	0	300	2	2	1	0	0
BDS00870	73	Open	Foam	79.75	Old	F	158.2	67.3	26.89	23.05	Brazil	White	4	Sandal, Casual shoes	Yes	Hypertension, Labyrinthitis	2	Angiotensin II receptor antagonist, Diuretic	Yes	Corrective lens, Denture	Yes	Hearing (Left ear)	0	1	2	2	2	2	1	1	11	Moderate Concern	2	90	7	180	0	0	0.08	0.17	High	68.78	0	300	2	2	1	0	0
BDS00871	73	Closed	Foam	79.75	Old	F	158.2	67.3	26.89	23.05	Brazil	White	4	Sandal, Casual shoes	Yes	Hypertension, Labyrinthitis	2	Angiotensin II receptor antagonist, Diuretic	Yes	Corrective lens, Denture	Yes	Hearing (Left ear)	0	1	2	2	2	2	1	1	11	Moderate Concern	2	90	7	180	0	0	0.08	0.17	High	68.78	0	300	2	2	1	0	0
BDS00872	73	Closed	Foam	79.75	Old	F	158.2	67.3	26.89	23.05	Brazil	White	4	Sandal, Casual shoes	Yes	Hypertension, Labyrinthitis	2	Angiotensin II receptor antagonist, Diuretic	Yes	Corrective lens, Denture	Yes	Hearing (Left ear)	0	1	2	2	2	2	1	1	11	Moderate Concern	2	90	7	180	0	0	0.08	0.17	High	68.78	0	300	2	2	1	0	0
BDS00873	73	Closed	Foam	79.75	Old	F	158.2	67.3	26.89	23.05	Brazil	White	4	Sandal, Casual shoes	Yes	Hypertension, Labyrinthitis	2	Angiotensin II receptor antagonist, Diuretic	Yes	Corrective lens, Denture	Yes	Hearing (Left ear)	0	1	2	2	2	2	1	1	11	Moderate Concern	2	90	7	180	0	0	0.08	0.17	High	68.78	0	300	2	2	1	0	0
BDS00874	73	Closed	Firm	79.75	Old	F	158.2	67.3	26.89	23.05	Brazil	White	4	Sandal, Casual shoes	Yes	Hypertension, Labyrinthitis	2	Angiotensin II receptor antagonist, Diuretic	Yes	Corrective lens, Denture	Yes	Hearing (Left ear)	0	1	2	2	2	2	1	1	11	Moderate Concern	2	90	7	180	0	0	0.08	0.17	High	68.78	0	300	2	2	1	0	0
BDS00875	73	Closed	Firm	79.75	Old	F	158.2	67.3	26.89	23.05	Brazil	White	4	Sandal, Casual shoes	Yes	Hypertension, Labyrinthitis	2	Angiotensin II receptor antagonist, Diuretic	Yes	Corrective lens, Denture	Yes	Hearing (Left ear)	0	1	2	2	2	2	1	1	11	Moderate Concern	2	90	7	180	0	0	0.08	0.17	High	68.78	0	300	2	2	1	0	0
BDS00876	73	Closed	Firm	79.75	Old	F	158.2	67.3	26.89	23.05	Brazil	White	4	Sandal, Casual shoes	Yes	Hypertension, Labyrinthitis	2	Angiotensin II receptor antagonist, Diuretic	Yes	Corrective lens, Denture	Yes	Hearing (Left ear)	0	1	2	2	2	2	1	1	11	Moderate Concern	2	90	7	180	0	0	0.08	0.17	High	68.78	0	300	2	2	1	0	0
BDS00877	74	Open	Firm	75.08	Old	F	158	54.3	21.75	23.15	Brazil	White	4	Sandal	Yes	Heel spurs, Heart problem, Arthrosis of the hands	2	HMG coenzyme A reductase inhibitor, Antiinflammatory	Yes	Corrective lens, By pass	No	No	0	1	1	1	2	2	2	1	10	Moderate Concern	7	120	7	90	1	60	0.01	0.02	High	59.54	0	170.5	4	2	0	0	0
BDS00878	74	Open	Firm	75.08	Old	F	158	54.3	21.75	23.15	Brazil	White	4	Sandal	Yes	Heel spurs, Heart problem, Arthrosis of the hands	2	HMG coenzyme A reductase inhibitor, Antiinflammatory	Yes	Corrective lens, By pass	No	No	0	1	1	1	2	2	2	1	10	Moderate Concern	7	120	7	90	1	60	0.01	0.02	High	59.54	0	170.5	4	2	0	0	0
BDS00879	74	Open	Firm	75.08	Old	F	158	54.3	21.75	23.15	Brazil	White	4	Sandal	Yes	Heel spurs, Heart problem, Arthrosis of the hands	2	HMG coenzyme A reductase inhibitor, Antiinflammatory	Yes	Corrective lens, By pass	No	No	0	1	1	1	2	2	2	1	10	Moderate Concern	7	120	7	90	1	60	0.01	0.02	High	59.54	0	170.5	4	2	0	0	0
BDS00880	74	Open	Foam	75.08	Old	F	158	54.3	21.75	23.15	Brazil	White	4	Sandal	Yes	Heel spurs, Heart problem, Arthrosis of the hands	2	HMG coenzyme A reductase inhibitor, Antiinflammatory	Yes	Corrective lens, By pass	No	No	0	1	1	1	2	2	2	1	10	Moderate Concern	7	120	7	90	1	60	0.01	0.02	High	59.54	0	170.5	4	2	0	0	0
BDS00881	74	Open	Foam	75.08	Old	F	158	54.3	21.75	23.15	Brazil	White	4	Sandal	Yes	Heel spurs, Heart problem, Arthrosis of the hands	2	HMG coenzyme A reductase inhibitor, Antiinflammatory	Yes	Corrective lens, By pass	No	No	0	1	1	1	2	2	2	1	10	Moderate Concern	7	120	7	90	1	60	0.01	0.02	High	59.54	0	170.5	4	2	0	0	0
BDS00882	74	Open	Foam	75.08	Old	F	158	54.3	21.75	23.15	Brazil	White	4	Sandal	Yes	Heel spurs, Heart problem, Arthrosis of the hands	2	HMG coenzyme A reductase inhibitor, Antiinflammatory	Yes	Corrective lens, By pass	No	No	0	1	1	1	2	2	2	1	10	Moderate Concern	7	120	7	90	1	60	0.01	0.02	High	59.54	0	170.5	4	2	0	0	0
BDS00883	74	Closed	Firm	75.08	Old	F	158	54.3	21.75	23.15	Brazil	White	4	Sandal	Yes	Heel spurs, Heart problem, Arthrosis of the hands	2	HMG coenzyme A reductase inhibitor, Antiinflammatory	Yes	Corrective lens, By pass	No	No	0	1	1	1	2	2	2	1	10	Moderate Concern	7	120	7	90	1	60	0.01	0.02	High	59.54	0	170.5	4	2	0	0	0
BDS00884	74	Closed	Firm	75.08	Old	F	158	54.3	21.75	23.15	Brazil	White	4	Sandal	Yes	Heel spurs, Heart problem, Arthrosis of the hands	2	HMG coenzyme A reductase inhibitor, Antiinflammatory	Yes	Corrective lens, By pass	No	No	0	1	1	1	2	2	2	1	10	Moderate Concern	7	120	7	90	1	60	0.01	0.02	High	59.54	0	170.5	4	2	0	0	0
BDS00885	74	Closed	Firm	75.08	Old	F	158	54.3	21.75	23.15	Brazil	White	4	Sandal	Yes	Heel spurs, Heart problem, Arthrosis of the hands	2	HMG coenzyme A reductase inhibitor, Antiinflammatory	Yes	Corrective lens, By pass	No	No	0	1	1	1	2	2	2	1	10	Moderate Concern	7	120	7	90	1	60	0.01	0.02	High	59.54	0	170.5	4	2	0	0	0
BDS00886	74	Closed	Foam	75.08	Old	F	158	54.3	21.75	23.15	Brazil	White	4	Sandal	Yes	Heel spurs, Heart problem, Arthrosis of the hands	2	HMG coenzyme A reductase inhibitor, Antiinflammatory	Yes	Corrective lens, By pass	No	No	0	1	1	1	2	2	2	1	10	Moderate Concern	7	120	7	90	1	60	0.01	0.02	High	59.54	0	170.5	4	2	0	0	0
BDS00887	74	Closed	Foam	75.08	Old	F	158	54.3	21.75	23.15	Brazil	White	4	Sandal	Yes	Heel spurs, Heart problem, Arthrosis of the hands	2	HMG coenzyme A reductase inhibitor, Antiinflammatory	Yes	Corrective lens, By pass	No	No	0	1	1	1	2	2	2	1	10	Moderate Concern	7	120	7	90	1	60	0.01	0.02	High	59.54	0	170.5	4	2	0	0	0
BDS00888	74	Closed	Foam	75.08	Old	F	158	54.3	21.75	23.15	Brazil	White	4	Sandal	Yes	Heel spurs, Heart problem, Arthrosis of the hands	2	HMG coenzyme A reductase inhibitor, Antiinflammatory	Yes	Corrective lens, By pass	No	No	0	1	1	1	2	2	2	1	10	Moderate Concern	7	120	7	90	1	60	0.01	0.02	High	59.54	0	170.5	4	2	0	0	0
BDS00889	75	Closed	Firm	64.58	Old	F	159.5	70	27.52	23.45	Brazil	White	8	Walking shoes, Casual shoes	Yes	Diabetes mellitus	1	Diabetes mellitus	Yes	Corrective lens	No	No	0	2	1	2	2	3	2	2	14	High Concern	4	30	4	60	4	30	0.04	0.13	Moderate	29.38	0	57.34	0	2	1	1	1
BDS00890	75	Closed	Firm	64.58	Old	F	159.5	70	27.52	23.45	Brazil	White	8	Walking shoes, Casual shoes	Yes	Diabetes mellitus	1	Diabetes mellitus	Yes	Corrective lens	No	No	0	2	1	2	2	3	2	2	14	High Concern	4	30	4	60	4	30	0.04	0.13	Moderate	29.38	0	57.34	0	2	1	1	1
BDS00891	75	Closed	Firm	64.58	Old	F	159.5	70	27.52	23.45	Brazil	White	8	Walking shoes, Casual shoes	Yes	Diabetes mellitus	1	Diabetes mellitus	Yes	Corrective lens	No	No	0	2	1	2	2	3	2	2	14	High Concern	4	30	4	60	4	30	0.04	0.13	Moderate	29.38	0	57.34	0	2	1	1	1
BDS00892	75	Open	Firm	64.58	Old	F	159.5	70	27.52	23.45	Brazil	White	8	Walking shoes, Casual shoes	Yes	Diabetes mellitus	1	Diabetes mellitus	Yes	Corrective lens	No	No	0	2	1	2	2	3	2	2	14	High Concern	4	30	4	60	4	30	0.04	0.13	Moderate	29.38	0	57.34	0	2	1	1	1
BDS00893	75	Open	Firm	64.58	Old	F	159.5	70	27.52	23.45	Brazil	White	8	Walking shoes, Casual shoes	Yes	Diabetes mellitus	1	Diabetes mellitus	Yes	Corrective lens	No	No	0	2	1	2	2	3	2	2	14	High Concern	4	30	4	60	4	30	0.04	0.13	Moderate	29.38	0	57.34	0	2	1	1	1
BDS00894	75	Open	Firm	64.58	Old	F	159.5	70	27.52	23.45	Brazil	White	8	Walking shoes, Casual shoes	Yes	Diabetes mellitus	1	Diabetes mellitus	Yes	Corrective lens	No	No	0	2	1	2	2	3	2	2	14	High Concern	4	30	4	60	4	30	0.04	0.13	Moderate	29.38	0	57.34	0	2	1	1	1
BDS00895	75	Open	Foam	64.58	Old	F	159.5	70	27.52	23.45	Brazil	White	8	Walking shoes, Casual shoes	Yes	Diabetes mellitus	1	Diabetes mellitus	Yes	Corrective lens	No	No	0	2	1	2	2	3	2	2	14	High Concern	4	30	4	60	4	30	0.04	0.13	Moderate	29.38	0	57.34	0	2	1	1	1
BDS00896	75	Open	Foam	64.58	Old	F	159.5	70	27.52	23.45	Brazil	White	8	Walking shoes, Casual shoes	Yes	Diabetes mellitus	1	Diabetes mellitus	Yes	Corrective lens	No	No	0	2	1	2	2	3	2	2	14	High Concern	4	30	4	60	4	30	0.04	0.13	Moderate	29.38	0	57.34	0	2	1	1	1
BDS00897	75	Open	Foam	64.58	Old	F	159.5	70	27.52	23.45	Brazil	White	8	Walking shoes, Casual shoes	Yes	Diabetes mellitus	1	Diabetes mellitus	Yes	Corrective lens	No	No	0	2	1	2	2	3	2	2	14	High Concern	4	30	4	60	4	30	0.04	0.13	Moderate	29.38	0	57.34	0	2	1	1	1
BDS00898	75	Closed	Foam	64.58	Old	F	159.5	70	27.52	23.45	Brazil	White	8	Walking shoes, Casual shoes	Yes	Diabetes mellitus	1	Diabetes mellitus	Yes	Corrective lens	No	No	0	2	1	2	2	3	2	2	14	High Concern	4	30	4	60	4	30	0.04	0.13	Moderate	29.38	0	57.34	0	2	1	1	1
BDS00899	75	Closed	Foam	64.58	Old	F	159.5	70	27.52	23.45	Brazil	White	8	Walking shoes, Casual shoes	Yes	Diabetes mellitus	1	Diabetes mellitus	Yes	Corrective lens	No	No	0	2	1	2	2	3	2	2	14	High Concern	4	30	4	60	4	30	0.04	0.13	Moderate	29.38	0	57.34	0	2	1	1	1
BDS00900	75	Closed	Foam	64.58	Old	F	159.5	70	27.52	23.45	Brazil	White	8	Walking shoes, Casual shoes	Yes	Diabetes mellitus	1	Diabetes mellitus	Yes	Corrective lens	No	No	0	2	1	2	2	3	2	2	14	High Concern	4	30	4	60	4	30	0.04	0.13	Moderate	29.38	0	57.34	0	2	1	1	1
BDS00901	76	Closed	Foam	68.83	Old	M	167.5	71.6	25.52	25.25	Brazil	White	8	Walking shoes	Yes	Hypertension	1	Beta-blocker + Diuretic	Yes	Corrective lens	No	No	0	1	2	1	2	1	2	1	10	Moderate Concern	7	60	7	60	5	75	0.08	0.17	High	38.12	0	98.28	1	2	2	1	1
BDS00902	76	Closed	Foam	68.83	Old	M	167.5	71.6	25.52	25.25	Brazil	White	8	Walking shoes	Yes	Hypertension	1	Beta-blocker + Diuretic	Yes	Corrective lens	No	No	0	1	2	1	2	1	2	1	10	Moderate Concern	7	60	7	60	5	75	0.08	0.17	High	38.12	0	98.28	1	2	2	1	1
BDS00903	76	Closed	Foam	68.83	Old	M	167.5	71.6	25.52	25.25	Brazil	White	8	Walking shoes	Yes	Hypertension	1	Beta-blocker + Diuretic	Yes	Corrective lens	No	No	0	1	2	1	2	1	2	1	10	Moderate Concern	7	60	7	60	5	75	0.08	0.17	High	38.12	0	98.28	1	2	2	1	1
BDS00904	76	Open	Firm	68.83	Old	M	167.5	71.6	25.52	25.25	Brazil	White	8	Walking shoes	Yes	Hypertension	1	Beta-blocker + Diuretic	Yes	Corrective lens	No	No	0	1	2	1	2	1	2	1	10	Moderate Concern	7	60	7	60	5	75	0.08	0.17	High	38.12	0	98.28	1	2	2	1	1
BDS00905	76	Open	Firm	68.83	Old	M	167.5	71.6	25.52	25.25	Brazil	White	8	Walking shoes	Yes	Hypertension	1	Beta-blocker + Diuretic	Yes	Corrective lens	No	No	0	1	2	1	2	1	2	1	10	Moderate Concern	7	60	7	60	5	75	0.08	0.17	High	38.12	0	98.28	1	2	2	1	1
BDS00906	76	Open	Firm	68.83	Old	M	167.5	71.6	25.52	25.25	Brazil	White	8	Walking shoes	Yes	Hypertension	1	Beta-blocker + Diuretic	Yes	Corrective lens	No	No	0	1	2	1	2	1	2	1	10	Moderate Concern	7	60	7	60	5	75	0.08	0.17	High	38.12	0	98.28	1	2	2	1	1
BDS00907	76	Closed	Firm	68.83	Old	M	167.5	71.6	25.52	25.25	Brazil	White	8	Walking shoes	Yes	Hypertension	1	Beta-blocker + Diuretic	Yes	Corrective lens	No	No	0	1	2	1	2	1	2	1	10	Moderate Concern	7	60	7	60	5	75	0.08	0.17	High	38.12	0	98.28	1	2	2	1	1
BDS00908	76	Closed	Firm	68.83	Old	M	167.5	71.6	25.52	25.25	Brazil	White	8	Walking shoes	Yes	Hypertension	1	Beta-blocker + Diuretic	Yes	Corrective lens	No	No	0	1	2	1	2	1	2	1	10	Moderate Concern	7	60	7	60	5	75	0.08	0.17	High	38.12	0	98.28	1	2	2	1	1
BDS00909	76	Closed	Firm	68.83	Old	M	167.5	71.6	25.52	25.25	Brazil	White	8	Walking shoes	Yes	Hypertension	1	Beta-blocker + Diuretic	Yes	Corrective lens	No	No	0	1	2	1	2	1	2	1	10	Moderate Concern	7	60	7	60	5	75	0.08	0.17	High	38.12	0	98.28	1	2	2	1	1
BDS00910	76	Open	Foam	68.83	Old	M	167.5	71.6	25.52	25.25	Brazil	White	8	Walking shoes	Yes	Hypertension	1	Beta-blocker + Diuretic	Yes	Corrective lens	No	No	0	1	2	1	2	1	2	1	10	Moderate Concern	7	60	7	60	5	75	0.08	0.17	High	38.12	0	98.28	1	2	2	1	1
BDS00911	76	Open	Foam	68.83	Old	M	167.5	71.6	25.52	25.25	Brazil	White	8	Walking shoes	Yes	Hypertension	1	Beta-blocker + Diuretic	Yes	Corrective lens	No	No	0	1	2	1	2	1	2	1	10	Moderate Concern	7	60	7	60	5	75	0.08	0.17	High	38.12	0	98.28	1	2	2	1	1
BDS00912	76	Open	Foam	68.83	Old	M	167.5	71.6	25.52	25.25	Brazil	White	8	Walking shoes	Yes	Hypertension	1	Beta-blocker + Diuretic	Yes	Corrective lens	No	No	0	1	2	1	2	1	2	1	10	Moderate Concern	7	60	7	60	5	75	0.08	0.17	High	38.12	0	98.28	1	2	2	1	1
BDS00913	77	Closed	Firm	81.33	Old	F	149.5	44.25	19.8	21.75	Portugal	White	3	Walking shoes, Casual shoes	Yes	Osteoporosis, Arthrosis, Hypercholesterolemia, Hypoglycemia	2	Bisphosphonate, HMG coenzyme A reductase inhibitor	Yes	Corrective lens, Bridge teeh	No	No	0	1	2	1	2	1	1	1	9	Moderate Concern	7	90	4	60	0	0	0.08	0	High	50.1	0	163.25	0	2	0	0	0
BDS00914	77	Closed	Firm	81.33	Old	F	149.5	44.25	19.8	21.75	Portugal	White	3	Walking shoes, Casual shoes	Yes	Osteoporosis, Arthrosis, Hypercholesterolemia, Hypoglycemia	2	Bisphosphonate, HMG coenzyme A reductase inhibitor	Yes	Corrective lens, Bridge teeh	No	No	0	1	2	1	2	1	1	1	9	Moderate Concern	7	90	4	60	0	0	0.08	0	High	50.1	0	163.25	0	2	0	0	0
BDS00915	77	Closed	Firm	81.33	Old	F	149.5	44.25	19.8	21.75	Portugal	White	3	Walking shoes, Casual shoes	Yes	Osteoporosis, Arthrosis, Hypercholesterolemia, Hypoglycemia	2	Bisphosphonate, HMG coenzyme A reductase inhibitor	Yes	Corrective lens, Bridge teeh	No	No	0	1	2	1	2	1	1	1	9	Moderate Concern	7	90	4	60	0	0	0.08	0	High	50.1	0	163.25	0	2	0	0	0
BDS00916	77	Closed	Foam	81.33	Old	F	149.5	44.25	19.8	21.75	Portugal	White	3	Walking shoes, Casual shoes	Yes	Osteoporosis, Arthrosis, Hypercholesterolemia, Hypoglycemia	2	Bisphosphonate, HMG coenzyme A reductase inhibitor	Yes	Corrective lens, Bridge teeh	No	No	0	1	2	1	2	1	1	1	9	Moderate Concern	7	90	4	60	0	0	0.08	0	High	50.1	0	163.25	0	2	0	0	0
BDS00917	77	Closed	Foam	81.33	Old	F	149.5	44.25	19.8	21.75	Portugal	White	3	Walking shoes, Casual shoes	Yes	Osteoporosis, Arthrosis, Hypercholesterolemia, Hypoglycemia	2	Bisphosphonate, HMG coenzyme A reductase inhibitor	Yes	Corrective lens, Bridge teeh	No	No	0	1	2	1	2	1	1	1	9	Moderate Concern	7	90	4	60	0	0	0.08	0	High	50.1	0	163.25	0	2	0	0	0
BDS00918	77	Closed	Foam	81.33	Old	F	149.5	44.25	19.8	21.75	Portugal	White	3	Walking shoes, Casual shoes	Yes	Osteoporosis, Arthrosis, Hypercholesterolemia, Hypoglycemia	2	Bisphosphonate, HMG coenzyme A reductase inhibitor	Yes	Corrective lens, Bridge teeh	No	No	0	1	2	1	2	1	1	1	9	Moderate Concern	7	90	4	60	0	0	0.08	0	High	50.1	0	163.25	0	2	0	0	0
BDS00919	77	Open	Firm	81.33	Old	F	149.5	44.25	19.8	21.75	Portugal	White	3	Walking shoes, Casual shoes	Yes	Osteoporosis, Arthrosis, Hypercholesterolemia, Hypoglycemia	2	Bisphosphonate, HMG coenzyme A reductase inhibitor	Yes	Corrective lens, Bridge teeh	No	No	0	1	2	1	2	1	1	1	9	Moderate Concern	7	90	4	60	0	0	0.08	0	High	50.1	0	163.25	0	2	0	0	0
BDS00920	77	Open	Firm	81.33	Old	F	149.5	44.25	19.8	21.75	Portugal	White	3	Walking shoes, Casual shoes	Yes	Osteoporosis, Arthrosis, Hypercholesterolemia, Hypoglycemia	2	Bisphosphonate, HMG coenzyme A reductase inhibitor	Yes	Corrective lens, Bridge teeh	No	No	0	1	2	1	2	1	1	1	9	Moderate Concern	7	90	4	60	0	0	0.08	0	High	50.1	0	163.25	0	2	0	0	0
BDS00921	77	Open	Firm	81.33	Old	F	149.5	44.25	19.8	21.75	Portugal	White	3	Walking shoes, Casual shoes	Yes	Osteoporosis, Arthrosis, Hypercholesterolemia, Hypoglycemia	2	Bisphosphonate, HMG coenzyme A reductase inhibitor	Yes	Corrective lens, Bridge teeh	No	No	0	1	2	1	2	1	1	1	9	Moderate Concern	7	90	4	60	0	0	0.08	0	High	50.1	0	163.25	0	2	0	0	0
BDS00922	77	Open	Foam	81.33	Old	F	149.5	44.25	19.8	21.75	Portugal	White	3	Walking shoes, Casual shoes	Yes	Osteoporosis, Arthrosis, Hypercholesterolemia, Hypoglycemia	2	Bisphosphonate, HMG coenzyme A reductase inhibitor	Yes	Corrective lens, Bridge teeh	No	No	0	1	2	1	2	1	1	1	9	Moderate Concern	7	90	4	60	0	0	0.08	0	High	50.1	0	163.25	0	2	0	0	0
BDS00923	77	Open	Foam	81.33	Old	F	149.5	44.25	19.8	21.75	Portugal	White	3	Walking shoes, Casual shoes	Yes	Osteoporosis, Arthrosis, Hypercholesterolemia, Hypoglycemia	2	Bisphosphonate, HMG coenzyme A reductase inhibitor	Yes	Corrective lens, Bridge teeh	No	No	0	1	2	1	2	1	1	1	9	Moderate Concern	7	90	4	60	0	0	0.08	0	High	50.1	0	163.25	0	2	0	0	0
BDS00924	77	Open	Foam	81.33	Old	F	149.5	44.25	19.8	21.75	Portugal	White	3	Walking shoes, Casual shoes	Yes	Osteoporosis, Arthrosis, Hypercholesterolemia, Hypoglycemia	2	Bisphosphonate, HMG coenzyme A reductase inhibitor	Yes	Corrective lens, Bridge teeh	No	No	0	1	2	1	2	1	1	1	9	Moderate Concern	7	90	4	60	0	0	0.08	0	High	50.1	0	163.25	0	2	0	0	0
BDS00925	78	Open	Foam	64	Old	F	162.8	73.5	27.73	23	Brazil	Pardo/Brown	4	Casual shoes	Yes	Hypertension	3	Angiotensin II receptor antagonist, Beta-blocker, Diuretic	Yes	Corrective lens, Denture	No	No	0	2	3	2	4	4	3	1	19	High Concern	7	10	3	300	3	180	0.02	0.01	High	65.19	0	167.69	2	2	0	1	1
BDS00926	78	Open	Foam	64	Old	F	162.8	73.5	27.73	23	Brazil	Pardo/Brown	4	Casual shoes	Yes	Hypertension	3	Angiotensin II receptor antagonist, Beta-blocker, Diuretic	Yes	Corrective lens, Denture	No	No	0	2	3	2	4	4	3	1	19	High Concern	7	10	3	300	3	180	0.02	0.01	High	65.19	0	167.69	2	2	0	1	1
BDS00927	78	Open	Foam	64	Old	F	162.8	73.5	27.73	23	Brazil	Pardo/Brown	4	Casual shoes	Yes	Hypertension	3	Angiotensin II receptor antagonist, Beta-blocker, Diuretic	Yes	Corrective lens, Denture	No	No	0	2	3	2	4	4	3	1	19	High Concern	7	10	3	300	3	180	0.02	0.01	High	65.19	0	167.69	2	2	0	1	1
BDS00928	78	Closed	Firm	64	Old	F	162.8	73.5	27.73	23	Brazil	Pardo/Brown	4	Casual shoes	Yes	Hypertension	3	Angiotensin II receptor antagonist, Beta-blocker, Diuretic	Yes	Corrective lens, Denture	No	No	0	2	3	2	4	4	3	1	19	High Concern	7	10	3	300	3	180	0.02	0.01	High	65.19	0	167.69	2	2	0	1	1
BDS00929	78	Closed	Firm	64	Old	F	162.8	73.5	27.73	23	Brazil	Pardo/Brown	4	Casual shoes	Yes	Hypertension	3	Angiotensin II receptor antagonist, Beta-blocker, Diuretic	Yes	Corrective lens, Denture	No	No	0	2	3	2	4	4	3	1	19	High Concern	7	10	3	300	3	180	0.02	0.01	High	65.19	0	167.69	2	2	0	1	1
BDS00930	78	Closed	Firm	64	Old	F	162.8	73.5	27.73	23	Brazil	Pardo/Brown	4	Casual shoes	Yes	Hypertension	3	Angiotensin II receptor antagonist, Beta-blocker, Diuretic	Yes	Corrective lens, Denture	No	No	0	2	3	2	4	4	3	1	19	High Concern	7	10	3	300	3	180	0.02	0.01	High	65.19	0	167.69	2	2	0	1	1
BDS00931	78	Open	Firm	64	Old	F	162.8	73.5	27.73	23	Brazil	Pardo/Brown	4	Casual shoes	Yes	Hypertension	3	Angiotensin II receptor antagonist, Beta-blocker, Diuretic	Yes	Corrective lens, Denture	No	No	0	2	3	2	4	4	3	1	19	High Concern	7	10	3	300	3	180	0.02	0.01	High	65.19	0	167.69	2	2	0	1	1
BDS00932	78	Open	Firm	64	Old	F	162.8	73.5	27.73	23	Brazil	Pardo/Brown	4	Casual shoes	Yes	Hypertension	3	Angiotensin II receptor antagonist, Beta-blocker, Diuretic	Yes	Corrective lens, Denture	No	No	0	2	3	2	4	4	3	1	19	High Concern	7	10	3	300	3	180	0.02	0.01	High	65.19	0	167.69	2	2	0	1	1
BDS00933	78	Open	Firm	64	Old	F	162.8	73.5	27.73	23	Brazil	Pardo/Brown	4	Casual shoes	Yes	Hypertension	3	Angiotensin II receptor antagonist, Beta-blocker, Diuretic	Yes	Corrective lens, Denture	No	No	0	2	3	2	4	4	3	1	19	High Concern	7	10	3	300	3	180	0.02	0.01	High	65.19	0	167.69	2	2	0	1	1
BDS00934	78	Closed	Foam	64	Old	F	162.8	73.5	27.73	23	Brazil	Pardo/Brown	4	Casual shoes	Yes	Hypertension	3	Angiotensin II receptor antagonist, Beta-blocker, Diuretic	Yes	Corrective lens, Denture	No	No	0	2	3	2	4	4	3	1	19	High Concern	7	10	3	300	3	180	0.02	0.01	High	65.19	0	167.69	2	2	0	1	1
BDS00935	78	Closed	Foam	64	Old	F	162.8	73.5	27.73	23	Brazil	Pardo/Brown	4	Casual shoes	Yes	Hypertension	3	Angiotensin II receptor antagonist, Beta-blocker, Diuretic	Yes	Corrective lens, Denture	No	No	0	2	3	2	4	4	3	1	19	High Concern	7	10	3	300	3	180	0.02	0.01	High	65.19	0	167.69	2	2	0	1	1
BDS00936	78	Closed	Foam	64	Old	F	162.8	73.5	27.73	23	Brazil	Pardo/Brown	4	Casual shoes	Yes	Hypertension	3	Angiotensin II receptor antagonist, Beta-blocker, Diuretic	Yes	Corrective lens, Denture	No	No	0	2	3	2	4	4	3	1	19	High Concern	7	10	3	300	3	180	0.02	0.01	High	65.19	0	167.69	2	2	0	1	1
BDS00937	79	Closed	Foam	72.25	Old	F	148.5	70.55	31.99	20.65	Brazil	Pardo/Brown	4	Walking shoes	Yes	Hypertension, Osteoporosis, Herniated lumbar disc, Labyrinthitis	2	Angiotensin-converting enzyme inhibitor, Analgesic	Yes	Corrective lens, Denture	No	No	0	2	3	1	4	3	3	1	17	High Concern	4	60	1	60	2	60	0.17	0.21	Moderate	51.44	0	293.31	4	2	1	1	1
BDS00938	79	Closed	Foam	72.25	Old	F	148.5	70.55	31.99	20.65	Brazil	Pardo/Brown	4	Walking shoes	Yes	Hypertension, Osteoporosis, Herniated lumbar disc, Labyrinthitis	2	Angiotensin-converting enzyme inhibitor, Analgesic	Yes	Corrective lens, Denture	No	No	0	2	3	1	4	3	3	1	17	High Concern	4	60	1	60	2	60	0.17	0.21	Moderate	51.44	0	293.31	4	2	1	1	1
BDS00939	79	Closed	Foam	72.25	Old	F	148.5	70.55	31.99	20.65	Brazil	Pardo/Brown	4	Walking shoes	Yes	Hypertension, Osteoporosis, Herniated lumbar disc, Labyrinthitis	2	Angiotensin-converting enzyme inhibitor, Analgesic	Yes	Corrective lens, Denture	No	No	0	2	3	1	4	3	3	1	17	High Concern	4	60	1	60	2	60	0.17	0.21	Moderate	51.44	0	293.31	4	2	1	1	1
BDS00940	79	Closed	Firm	72.25	Old	F	148.5	70.55	31.99	20.65	Brazil	Pardo/Brown	4	Walking shoes	Yes	Hypertension, Osteoporosis, Herniated lumbar disc, Labyrinthitis	2	Angiotensin-converting enzyme inhibitor, Analgesic	Yes	Corrective lens, Denture	No	No	0	2	3	1	4	3	3	1	17	High Concern	4	60	1	60	2	60	0.17	0.21	Moderate	51.44	0	293.31	4	2	1	1	1
BDS00941	79	Closed	Firm	72.25	Old	F	148.5	70.55	31.99	20.65	Brazil	Pardo/Brown	4	Walking shoes	Yes	Hypertension, Osteoporosis, Herniated lumbar disc, Labyrinthitis	2	Angiotensin-converting enzyme inhibitor, Analgesic	Yes	Corrective lens, Denture	No	No	0	2	3	1	4	3	3	1	17	High Concern	4	60	1	60	2	60	0.17	0.21	Moderate	51.44	0	293.31	4	2	1	1	1
BDS00942	79	Closed	Firm	72.25	Old	F	148.5	70.55	31.99	20.65	Brazil	Pardo/Brown	4	Walking shoes	Yes	Hypertension, Osteoporosis, Herniated lumbar disc, Labyrinthitis	2	Angiotensin-converting enzyme inhibitor, Analgesic	Yes	Corrective lens, Denture	No	No	0	2	3	1	4	3	3	1	17	High Concern	4	60	1	60	2	60	0.17	0.21	Moderate	51.44	0	293.31	4	2	1	1	1
BDS00943	79	Open	Firm	72.25	Old	F	148.5	70.55	31.99	20.65	Brazil	Pardo/Brown	4	Walking shoes	Yes	Hypertension, Osteoporosis, Herniated lumbar disc, Labyrinthitis	2	Angiotensin-converting enzyme inhibitor, Analgesic	Yes	Corrective lens, Denture	No	No	0	2	3	1	4	3	3	1	17	High Concern	4	60	1	60	2	60	0.17	0.21	Moderate	51.44	0	293.31	4	2	1	1	1
BDS00944	79	Open	Firm	72.25	Old	F	148.5	70.55	31.99	20.65	Brazil	Pardo/Brown	4	Walking shoes	Yes	Hypertension, Osteoporosis, Herniated lumbar disc, Labyrinthitis	2	Angiotensin-converting enzyme inhibitor, Analgesic	Yes	Corrective lens, Denture	No	No	0	2	3	1	4	3	3	1	17	High Concern	4	60	1	60	2	60	0.17	0.21	Moderate	51.44	0	293.31	4	2	1	1	1
BDS00945	79	Open	Firm	72.25	Old	F	148.5	70.55	31.99	20.65	Brazil	Pardo/Brown	4	Walking shoes	Yes	Hypertension, Osteoporosis, Herniated lumbar disc, Labyrinthitis	2	Angiotensin-converting enzyme inhibitor, Analgesic	Yes	Corrective lens, Denture	No	No	0	2	3	1	4	3	3	1	17	High Concern	4	60	1	60	2	60	0.17	0.21	Moderate	51.44	0	293.31	4	2	1	1	1
BDS00946	79	Open	Foam	72.25	Old	F	148.5	70.55	31.99	20.65	Brazil	Pardo/Brown	4	Walking shoes	Yes	Hypertension, Osteoporosis, Herniated lumbar disc, Labyrinthitis	2	Angiotensin-converting enzyme inhibitor, Analgesic	Yes	Corrective lens, Denture	No	No	0	2	3	1	4	3	3	1	17	High Concern	4	60	1	60	2	60	0.17	0.21	Moderate	51.44	0	293.31	4	2	1	1	1
BDS00947	79	Open	Foam	72.25	Old	F	148.5	70.55	31.99	20.65	Brazil	Pardo/Brown	4	Walking shoes	Yes	Hypertension, Osteoporosis, Herniated lumbar disc, Labyrinthitis	2	Angiotensin-converting enzyme inhibitor, Analgesic	Yes	Corrective lens, Denture	No	No	0	2	3	1	4	3	3	1	17	High Concern	4	60	1	60	2	60	0.17	0.21	Moderate	51.44	0	293.31	4	2	1	1	1
BDS00948	79	Open	Foam	72.25	Old	F	148.5	70.55	31.99	20.65	Brazil	Pardo/Brown	4	Walking shoes	Yes	Hypertension, Osteoporosis, Herniated lumbar disc, Labyrinthitis	2	Angiotensin-converting enzyme inhibitor, Analgesic	Yes	Corrective lens, Denture	No	No	0	2	3	1	4	3	3	1	17	High Concern	4	60	1	60	2	60	0.17	0.21	Moderate	51.44	0	293.31	4	2	1	1	1
BDS00949	80	Open	Foam	23.17	Young	F	161	52	20.06	22.85	Brazil	White	16	Walking shoes	Yes	Hashimoto disease, Rhinitis	0	No	Yes	Corrective lens, Extensor left knee orthosis	Yes	Physical (Cerebral Palsy)	12	2	2	2	3	4	4	2	19	High Concern	0	0	2	60	0	0	0.63	0.71	Low	16.41	0	39.84	0	2	0	0	0
BDS00950	80	Open	Foam	23.17	Young	F	161	52	20.06	22.85	Brazil	White	16	Walking shoes	Yes	Hashimoto disease, Rhinitis	0	No	Yes	Corrective lens, Extensor left knee orthosis	Yes	Physical (Cerebral Palsy)	12	2	2	2	3	4	4	2	19	High Concern	0	0	2	60	0	0	0.63	0.71	Low	16.41	0	39.84	0	2	0	0	0
BDS00951	80	Open	Foam	23.17	Young	F	161	52	20.06	22.85	Brazil	White	16	Walking shoes	Yes	Hashimoto disease, Rhinitis	0	No	Yes	Corrective lens, Extensor left knee orthosis	Yes	Physical (Cerebral Palsy)	12	2	2	2	3	4	4	2	19	High Concern	0	0	2	60	0	0	0.63	0.71	Low	16.41	0	39.84	0	2	0	0	0
BDS00952	80	Open	Firm	23.17	Young	F	161	52	20.06	22.85	Brazil	White	16	Walking shoes	Yes	Hashimoto disease, Rhinitis	0	No	Yes	Corrective lens, Extensor left knee orthosis	Yes	Physical (Cerebral Palsy)	12	2	2	2	3	4	4	2	19	High Concern	0	0	2	60	0	0	0.63	0.71	Low	16.41	0	39.84	0	2	0	0	0
BDS00953	80	Open	Firm	23.17	Young	F	161	52	20.06	22.85	Brazil	White	16	Walking shoes	Yes	Hashimoto disease, Rhinitis	0	No	Yes	Corrective lens, Extensor left knee orthosis	Yes	Physical (Cerebral Palsy)	12	2	2	2	3	4	4	2	19	High Concern	0	0	2	60	0	0	0.63	0.71	Low	16.41	0	39.84	0	2	0	0	0
BDS00954	80	Open	Firm	23.17	Young	F	161	52	20.06	22.85	Brazil	White	16	Walking shoes	Yes	Hashimoto disease, Rhinitis	0	No	Yes	Corrective lens, Extensor left knee orthosis	Yes	Physical (Cerebral Palsy)	12	2	2	2	3	4	4	2	19	High Concern	0	0	2	60	0	0	0.63	0.71	Low	16.41	0	39.84	0	2	0	0	0
BDS00955	80	Closed	Firm	23.17	Young	F	161	52	20.06	22.85	Brazil	White	16	Walking shoes	Yes	Hashimoto disease, Rhinitis	0	No	Yes	Corrective lens, Extensor left knee orthosis	Yes	Physical (Cerebral Palsy)	12	2	2	2	3	4	4	2	19	High Concern	0	0	2	60	0	0	0.63	0.71	Low	16.41	0	39.84	0	2	0	0	0
BDS00956	80	Closed	Firm	23.17	Young	F	161	52	20.06	22.85	Brazil	White	16	Walking shoes	Yes	Hashimoto disease, Rhinitis	0	No	Yes	Corrective lens, Extensor left knee orthosis	Yes	Physical (Cerebral Palsy)	12	2	2	2	3	4	4	2	19	High Concern	0	0	2	60	0	0	0.63	0.71	Low	16.41	0	39.84	0	2	0	0	0
BDS00957	80	Closed	Firm	23.17	Young	F	161	52	20.06	22.85	Brazil	White	16	Walking shoes	Yes	Hashimoto disease, Rhinitis	0	No	Yes	Corrective lens, Extensor left knee orthosis	Yes	Physical (Cerebral Palsy)	12	2	2	2	3	4	4	2	19	High Concern	0	0	2	60	0	0	0.63	0.71	Low	16.41	0	39.84	0	2	0	0	0
BDS00958	80	Closed	Foam	23.17	Young	F	161	52	20.06	22.85	Brazil	White	16	Walking shoes	Yes	Hashimoto disease, Rhinitis	0	No	Yes	Corrective lens, Extensor left knee orthosis	Yes	Physical (Cerebral Palsy)	12	2	2	2	3	4	4	2	19	High Concern	0	0	2	60	0	0	0.63	0.71	Low	16.41	0	39.84	0	2	0	0	0
BDS00959	80	Closed	Foam	23.17	Young	F	161	52	20.06	22.85	Brazil	White	16	Walking shoes	Yes	Hashimoto disease, Rhinitis	0	No	Yes	Corrective lens, Extensor left knee orthosis	Yes	Physical (Cerebral Palsy)	12	2	2	2	3	4	4	2	19	High Concern	0	0	2	60	0	0	0.63	0.71	Low	16.41	0	39.84	0	2	0	0	0
BDS00960	80	Closed	Foam	23.17	Young	F	161	52	20.06	22.85	Brazil	White	16	Walking shoes	Yes	Hashimoto disease, Rhinitis	0	No	Yes	Corrective lens, Extensor left knee orthosis	Yes	Physical (Cerebral Palsy)	12	2	2	2	3	4	4	2	19	High Concern	0	0	2	60	0	0	0.63	0.71	Low	16.41	0	39.84	0	2	0	0	0
BDS00961	81	Open	Foam	68.83	Old	F	158.5	70.45	28.04	23.4	Brazil	Pardo/Brown	11	Walking shoes, Casual shoes	Yes	Osteoporosis	1	Bisphosphonate	Yes	Corrective lens, Denture	No	No	2	1	1	1	1	1	1	1	7	Low Concern	3	60	7	180	0	0	0.08	0.13	High	60.25	1	123.31	3	2	1	0	0
BDS00962	81	Open	Foam	68.83	Old	F	158.5	70.45	28.04	23.4	Brazil	Pardo/Brown	11	Walking shoes, Casual shoes	Yes	Osteoporosis	1	Bisphosphonate	Yes	Corrective lens, Denture	No	No	2	1	1	1	1	1	1	1	7	Low Concern	3	60	7	180	0	0	0.08	0.13	High	60.25	1	123.31	3	2	1	0	0
BDS00963	81	Open	Foam	68.83	Old	F	158.5	70.45	28.04	23.4	Brazil	Pardo/Brown	11	Walking shoes, Casual shoes	Yes	Osteoporosis	1	Bisphosphonate	Yes	Corrective lens, Denture	No	No	2	1	1	1	1	1	1	1	7	Low Concern	3	60	7	180	0	0	0.08	0.13	High	60.25	1	123.31	3	2	1	0	0
BDS00964	81	Closed	Foam	68.83	Old	F	158.5	70.45	28.04	23.4	Brazil	Pardo/Brown	11	Walking shoes, Casual shoes	Yes	Osteoporosis	1	Bisphosphonate	Yes	Corrective lens, Denture	No	No	2	1	1	1	1	1	1	1	7	Low Concern	3	60	7	180	0	0	0.08	0.13	High	60.25	1	123.31	3	2	1	0	0
BDS00965	81	Closed	Foam	68.83	Old	F	158.5	70.45	28.04	23.4	Brazil	Pardo/Brown	11	Walking shoes, Casual shoes	Yes	Osteoporosis	1	Bisphosphonate	Yes	Corrective lens, Denture	No	No	2	1	1	1	1	1	1	1	7	Low Concern	3	60	7	180	0	0	0.08	0.13	High	60.25	1	123.31	3	2	1	0	0
BDS00966	81	Closed	Firm	68.83	Old	F	158.5	70.45	28.04	23.4	Brazil	Pardo/Brown	11	Walking shoes, Casual shoes	Yes	Osteoporosis	1	Bisphosphonate	Yes	Corrective lens, Denture	No	No	2	1	1	1	1	1	1	1	7	Low Concern	3	60	7	180	0	0	0.08	0.13	High	60.25	1	123.31	3	2	1	0	0
BDS00967	81	Closed	Firm	68.83	Old	F	158.5	70.45	28.04	23.4	Brazil	Pardo/Brown	11	Walking shoes, Casual shoes	Yes	Osteoporosis	1	Bisphosphonate	Yes	Corrective lens, Denture	No	No	2	1	1	1	1	1	1	1	7	Low Concern	3	60	7	180	0	0	0.08	0.13	High	60.25	1	123.31	3	2	1	0	0
BDS00968	81	Closed	Firm	68.83	Old	F	158.5	70.45	28.04	23.4	Brazil	Pardo/Brown	11	Walking shoes, Casual shoes	Yes	Osteoporosis	1	Bisphosphonate	Yes	Corrective lens, Denture	No	No	2	1	1	1	1	1	1	1	7	Low Concern	3	60	7	180	0	0	0.08	0.13	High	60.25	1	123.31	3	2	1	0	0
BDS00969	81	Open	Firm	68.83	Old	F	158.5	70.45	28.04	23.4	Brazil	Pardo/Brown	11	Walking shoes, Casual shoes	Yes	Osteoporosis	1	Bisphosphonate	Yes	Corrective lens, Denture	No	No	2	1	1	1	1	1	1	1	7	Low Concern	3	60	7	180	0	0	0.08	0.13	High	60.25	1	123.31	3	2	1	0	0
BDS00970	81	Open	Firm	68.83	Old	F	158.5	70.45	28.04	23.4	Brazil	Pardo/Brown	11	Walking shoes, Casual shoes	Yes	Osteoporosis	1	Bisphosphonate	Yes	Corrective lens, Denture	No	No	2	1	1	1	1	1	1	1	7	Low Concern	3	60	7	180	0	0	0.08	0.13	High	60.25	1	123.31	3	2	1	0	0
BDS00971	81	Open	Firm	68.83	Old	F	158.5	70.45	28.04	23.4	Brazil	Pardo/Brown	11	Walking shoes, Casual shoes	Yes	Osteoporosis	1	Bisphosphonate	Yes	Corrective lens, Denture	No	No	2	1	1	1	1	1	1	1	7	Low Concern	3	60	7	180	0	0	0.08	0.13	High	60.25	1	123.31	3	2	1	0	0
BDS00972	81	Closed	Foam	68.83	Old	F	158.5	70.45	28.04	23.4	Brazil	Pardo/Brown	11	Walking shoes, Casual shoes	Yes	Osteoporosis	1	Bisphosphonate	Yes	Corrective lens, Denture	No	No	2	1	1	1	1	1	1	1	7	Low Concern	3	60	7	180	0	0	0.08	0.13	High	60.25	1	123.31	3	2	1	0	0
BDS00973	82	Closed	Foam	76.25	Old	F	152.5	51.3	22.06	21.75	Brazil	Yellow	4	Walking shoes, Flip-Flops	Yes	Diabetes mellitus, Hypertension, Osteoporosis, Arthrosis	3	Biguanide, Hypertension, Osteoporosis	Yes	Corrective lens, Dental implant, Denture	No	No	0	2	2	2	3	2	3	2	16	High Concern	5	30	2	150	1	60	0.08	0.08	Moderate	72	0	153.56	0	2	0	0	0
BDS00974	82	Closed	Foam	76.25	Old	F	152.5	51.3	22.06	21.75	Brazil	Yellow	4	Walking shoes, Flip-Flops	Yes	Diabetes mellitus, Hypertension, Osteoporosis, Arthrosis	3	Biguanide, Hypertension, Osteoporosis	Yes	Corrective lens, Dental implant, Denture	No	No	0	2	2	2	3	2	3	2	16	High Concern	5	30	2	150	1	60	0.08	0.08	Moderate	72	0	153.56	0	2	0	0	0
BDS00975	82	Closed	Foam	76.25	Old	F	152.5	51.3	22.06	21.75	Brazil	Yellow	4	Walking shoes, Flip-Flops	Yes	Diabetes mellitus, Hypertension, Osteoporosis, Arthrosis	3	Biguanide, Hypertension, Osteoporosis	Yes	Corrective lens, Dental implant, Denture	No	No	0	2	2	2	3	2	3	2	16	High Concern	5	30	2	150	1	60	0.08	0.08	Moderate	72	0	153.56	0	2	0	0	0
BDS00976	82	Open	Firm	76.25	Old	F	152.5	51.3	22.06	21.75	Brazil	Yellow	4	Walking shoes, Flip-Flops	Yes	Diabetes mellitus, Hypertension, Osteoporosis, Arthrosis	3	Biguanide, Hypertension, Osteoporosis	Yes	Corrective lens, Dental implant, Denture	No	No	0	2	2	2	3	2	3	2	16	High Concern	5	30	2	150	1	60	0.08	0.08	Moderate	72	0	153.56	0	2	0	0	0
BDS00977	82	Open	Firm	76.25	Old	F	152.5	51.3	22.06	21.75	Brazil	Yellow	4	Walking shoes, Flip-Flops	Yes	Diabetes mellitus, Hypertension, Osteoporosis, Arthrosis	3	Biguanide, Hypertension, Osteoporosis	Yes	Corrective lens, Dental implant, Denture	No	No	0	2	2	2	3	2	3	2	16	High Concern	5	30	2	150	1	60	0.08	0.08	Moderate	72	0	153.56	0	2	0	0	0
BDS00978	82	Open	Firm	76.25	Old	F	152.5	51.3	22.06	21.75	Brazil	Yellow	4	Walking shoes, Flip-Flops	Yes	Diabetes mellitus, Hypertension, Osteoporosis, Arthrosis	3	Biguanide, Hypertension, Osteoporosis	Yes	Corrective lens, Dental implant, Denture	No	No	0	2	2	2	3	2	3	2	16	High Concern	5	30	2	150	1	60	0.08	0.08	Moderate	72	0	153.56	0	2	0	0	0
BDS00979	82	Open	Foam	76.25	Old	F	152.5	51.3	22.06	21.75	Brazil	Yellow	4	Walking shoes, Flip-Flops	Yes	Diabetes mellitus, Hypertension, Osteoporosis, Arthrosis	3	Biguanide, Hypertension, Osteoporosis	Yes	Corrective lens, Dental implant, Denture	No	No	0	2	2	2	3	2	3	2	16	High Concern	5	30	2	150	1	60	0.08	0.08	Moderate	72	0	153.56	0	2	0	0	0
BDS00980	82	Open	Foam	76.25	Old	F	152.5	51.3	22.06	21.75	Brazil	Yellow	4	Walking shoes, Flip-Flops	Yes	Diabetes mellitus, Hypertension, Osteoporosis, Arthrosis	3	Biguanide, Hypertension, Osteoporosis	Yes	Corrective lens, Dental implant, Denture	No	No	0	2	2	2	3	2	3	2	16	High Concern	5	30	2	150	1	60	0.08	0.08	Moderate	72	0	153.56	0	2	0	0	0
BDS00981	82	Open	Foam	76.25	Old	F	152.5	51.3	22.06	21.75	Brazil	Yellow	4	Walking shoes, Flip-Flops	Yes	Diabetes mellitus, Hypertension, Osteoporosis, Arthrosis	3	Biguanide, Hypertension, Osteoporosis	Yes	Corrective lens, Dental implant, Denture	No	No	0	2	2	2	3	2	3	2	16	High Concern	5	30	2	150	1	60	0.08	0.08	Moderate	72	0	153.56	0	2	0	0	0
BDS00982	82	Closed	Firm	76.25	Old	F	152.5	51.3	22.06	21.75	Brazil	Yellow	4	Walking shoes, Flip-Flops	Yes	Diabetes mellitus, Hypertension, Osteoporosis, Arthrosis	3	Biguanide, Hypertension, Osteoporosis	Yes	Corrective lens, Dental implant, Denture	No	No	0	2	2	2	3	2	3	2	16	High Concern	5	30	2	150	1	60	0.08	0.08	Moderate	72	0	153.56	0	2	0	0	0
BDS00983	82	Closed	Firm	76.25	Old	F	152.5	51.3	22.06	21.75	Brazil	Yellow	4	Walking shoes, Flip-Flops	Yes	Diabetes mellitus, Hypertension, Osteoporosis, Arthrosis	3	Biguanide, Hypertension, Osteoporosis	Yes	Corrective lens, Dental implant, Denture	No	No	0	2	2	2	3	2	3	2	16	High Concern	5	30	2	150	1	60	0.08	0.08	Moderate	72	0	153.56	0	2	0	0	0
BDS00984	82	Closed	Firm	76.25	Old	F	152.5	51.3	22.06	21.75	Brazil	Yellow	4	Walking shoes, Flip-Flops	Yes	Diabetes mellitus, Hypertension, Osteoporosis, Arthrosis	3	Biguanide, Hypertension, Osteoporosis	Yes	Corrective lens, Dental implant, Denture	No	No	0	2	2	2	3	2	3	2	16	High Concern	5	30	2	150	1	60	0.08	0.08	Moderate	72	0	153.56	0	2	0	0	0
BDS00985	83	Closed	Foam	80.08	Old	M	158.8	60.75	24.09	24.45	Brazil	Yellow	1	Casual shoes	Yes	Diabetes mellitus	0	No	Yes	Dental implant	No	No	0	1	1	1	1	1	1	1	7	Low Concern	7	60	5	120	0	0	0.06	0.25	High	84	0	300	2	2	2	0	0
BDS00986	83	Closed	Foam	80.08	Old	M	158.8	60.75	24.09	24.45	Brazil	Yellow	1	Casual shoes	Yes	Diabetes mellitus	0	No	Yes	Dental implant	No	No	0	1	1	1	1	1	1	1	7	Low Concern	7	60	5	120	0	0	0.06	0.25	High	84	0	300	2	2	2	0	0
BDS00987	83	Closed	Foam	80.08	Old	M	158.8	60.75	24.09	24.45	Brazil	Yellow	1	Casual shoes	Yes	Diabetes mellitus	0	No	Yes	Dental implant	No	No	0	1	1	1	1	1	1	1	7	Low Concern	7	60	5	120	0	0	0.06	0.25	High	84	0	300	2	2	2	0	0
BDS00988	83	Closed	Firm	80.08	Old	M	158.8	60.75	24.09	24.45	Brazil	Yellow	1	Casual shoes	Yes	Diabetes mellitus	0	No	Yes	Dental implant	No	No	0	1	1	1	1	1	1	1	7	Low Concern	7	60	5	120	0	0	0.06	0.25	High	84	0	300	2	2	2	0	0
BDS00989	83	Closed	Firm	80.08	Old	M	158.8	60.75	24.09	24.45	Brazil	Yellow	1	Casual shoes	Yes	Diabetes mellitus	0	No	Yes	Dental implant	No	No	0	1	1	1	1	1	1	1	7	Low Concern	7	60	5	120	0	0	0.06	0.25	High	84	0	300	2	2	2	0	0
BDS00990	83	Closed	Firm	80.08	Old	M	158.8	60.75	24.09	24.45	Brazil	Yellow	1	Casual shoes	Yes	Diabetes mellitus	0	No	Yes	Dental implant	No	No	0	1	1	1	1	1	1	1	7	Low Concern	7	60	5	120	0	0	0.06	0.25	High	84	0	300	2	2	2	0	0
BDS00991	83	Open	Foam	80.08	Old	M	158.8	60.75	24.09	24.45	Brazil	Yellow	1	Casual shoes	Yes	Diabetes mellitus	0	No	Yes	Dental implant	No	No	0	1	1	1	1	1	1	1	7	Low Concern	7	60	5	120	0	0	0.06	0.25	High	84	0	300	2	2	2	0	0
BDS00992	83	Open	Foam	80.08	Old	M	158.8	60.75	24.09	24.45	Brazil	Yellow	1	Casual shoes	Yes	Diabetes mellitus	0	No	Yes	Dental implant	No	No	0	1	1	1	1	1	1	1	7	Low Concern	7	60	5	120	0	0	0.06	0.25	High	84	0	300	2	2	2	0	0
BDS00993	83	Open	Foam	80.08	Old	M	158.8	60.75	24.09	24.45	Brazil	Yellow	1	Casual shoes	Yes	Diabetes mellitus	0	No	Yes	Dental implant	No	No	0	1	1	1	1	1	1	1	7	Low Concern	7	60	5	120	0	0	0.06	0.25	High	84	0	300	2	2	2	0	0
BDS00994	83	Open	Firm	80.08	Old	M	158.8	60.75	24.09	24.45	Brazil	Yellow	1	Casual shoes	Yes	Diabetes mellitus	0	No	Yes	Dental implant	No	No	0	1	1	1	1	1	1	1	7	Low Concern	7	60	5	120	0	0	0.06	0.25	High	84	0	300	2	2	2	0	0
BDS00995	83	Open	Firm	80.08	Old	M	158.8	60.75	24.09	24.45	Brazil	Yellow	1	Casual shoes	Yes	Diabetes mellitus	0	No	Yes	Dental implant	No	No	0	1	1	1	1	1	1	1	7	Low Concern	7	60	5	120	0	0	0.06	0.25	High	84	0	300	2	2	2	0	0
BDS00996	83	Open	Firm	80.08	Old	M	158.8	60.75	24.09	24.45	Brazil	Yellow	1	Casual shoes	Yes	Diabetes mellitus	0	No	Yes	Dental implant	No	No	0	1	1	1	1	1	1	1	7	Low Concern	7	60	5	120	0	0	0.06	0.25	High	84	0	300	2	2	2	0	0
BDS00997	84	Closed	Foam	78.42	Old	F	154.2	67.9	28.56	22.25	Brazil	White	7	Casual shoes	Yes	Labyrinthitis, Hypertension, Hypercholesterolemia	2	Angiotensin II receptor antagonist, Hypercholesterolemia	Yes	Corrective lens, Dental prosthesis	No	No	0	1	1	1	4	1	1	1	10	Moderate Concern	3	60	2	60	5	60	0.08	0.17	High	84.31	0	256.78	2	2	1	1	1
BDS00998	84	Closed	Foam	78.42	Old	F	154.2	67.9	28.56	22.25	Brazil	White	7	Casual shoes	Yes	Labyrinthitis, Hypertension, Hypercholesterolemia	2	Angiotensin II receptor antagonist, Hypercholesterolemia	Yes	Corrective lens, Dental prosthesis	No	No	0	1	1	1	4	1	1	1	10	Moderate Concern	3	60	2	60	5	60	0.08	0.17	High	84.31	0	256.78	2	2	1	1	1
BDS00999	84	Closed	Foam	78.42	Old	F	154.2	67.9	28.56	22.25	Brazil	White	7	Casual shoes	Yes	Labyrinthitis, Hypertension, Hypercholesterolemia	2	Angiotensin II receptor antagonist, Hypercholesterolemia	Yes	Corrective lens, Dental prosthesis	No	No	0	1	1	1	4	1	1	1	10	Moderate Concern	3	60	2	60	5	60	0.08	0.17	High	84.31	0	256.78	2	2	1	1	1
BDS01000	84	Closed	Firm	78.42	Old	F	154.2	67.9	28.56	22.25	Brazil	White	7	Casual shoes	Yes	Labyrinthitis, Hypertension, Hypercholesterolemia	2	Angiotensin II receptor antagonist, Hypercholesterolemia	Yes	Corrective lens, Dental prosthesis	No	No	0	1	1	1	4	1	1	1	10	Moderate Concern	3	60	2	60	5	60	0.08	0.17	High	84.31	0	256.78	2	2	1	1	1
BDS01001	84	Closed	Firm	78.42	Old	F	154.2	67.9	28.56	22.25	Brazil	White	7	Casual shoes	Yes	Labyrinthitis, Hypertension, Hypercholesterolemia	2	Angiotensin II receptor antagonist, Hypercholesterolemia	Yes	Corrective lens, Dental prosthesis	No	No	0	1	1	1	4	1	1	1	10	Moderate Concern	3	60	2	60	5	60	0.08	0.17	High	84.31	0	256.78	2	2	1	1	1
BDS01002	84	Closed	Firm	78.42	Old	F	154.2	67.9	28.56	22.25	Brazil	White	7	Casual shoes	Yes	Labyrinthitis, Hypertension, Hypercholesterolemia	2	Angiotensin II receptor antagonist, Hypercholesterolemia	Yes	Corrective lens, Dental prosthesis	No	No	0	1	1	1	4	1	1	1	10	Moderate Concern	3	60	2	60	5	60	0.08	0.17	High	84.31	0	256.78	2	2	1	1	1
BDS01003	84	Open	Foam	78.42	Old	F	154.2	67.9	28.56	22.25	Brazil	White	7	Casual shoes	Yes	Labyrinthitis, Hypertension, Hypercholesterolemia	2	Angiotensin II receptor antagonist, Hypercholesterolemia	Yes	Corrective lens, Dental prosthesis	No	No	0	1	1	1	4	1	1	1	10	Moderate Concern	3	60	2	60	5	60	0.08	0.17	High	84.31	0	256.78	2	2	1	1	1
BDS01004	84	Open	Foam	78.42	Old	F	154.2	67.9	28.56	22.25	Brazil	White	7	Casual shoes	Yes	Labyrinthitis, Hypertension, Hypercholesterolemia	2	Angiotensin II receptor antagonist, Hypercholesterolemia	Yes	Corrective lens, Dental prosthesis	No	No	0	1	1	1	4	1	1	1	10	Moderate Concern	3	60	2	60	5	60	0.08	0.17	High	84.31	0	256.78	2	2	1	1	1
BDS01005	84	Open	Foam	78.42	Old	F	154.2	67.9	28.56	22.25	Brazil	White	7	Casual shoes	Yes	Labyrinthitis, Hypertension, Hypercholesterolemia	2	Angiotensin II receptor antagonist, Hypercholesterolemia	Yes	Corrective lens, Dental prosthesis	No	No	0	1	1	1	4	1	1	1	10	Moderate Concern	3	60	2	60	5	60	0.08	0.17	High	84.31	0	256.78	2	2	1	1	1
BDS01006	84	Open	Firm	78.42	Old	F	154.2	67.9	28.56	22.25	Brazil	White	7	Casual shoes	Yes	Labyrinthitis, Hypertension, Hypercholesterolemia	2	Angiotensin II receptor antagonist, Hypercholesterolemia	Yes	Corrective lens, Dental prosthesis	No	No	0	1	1	1	4	1	1	1	10	Moderate Concern	3	60	2	60	5	60	0.08	0.17	High	84.31	0	256.78	2	2	1	1	1
BDS01007	84	Open	Firm	78.42	Old	F	154.2	67.9	28.56	22.25	Brazil	White	7	Casual shoes	Yes	Labyrinthitis, Hypertension, Hypercholesterolemia	2	Angiotensin II receptor antagonist, Hypercholesterolemia	Yes	Corrective lens, Dental prosthesis	No	No	0	1	1	1	4	1	1	1	10	Moderate Concern	3	60	2	60	5	60	0.08	0.17	High	84.31	0	256.78	2	2	1	1	1
BDS01008	84	Open	Firm	78.42	Old	F	154.2	67.9	28.56	22.25	Brazil	White	7	Casual shoes	Yes	Labyrinthitis, Hypertension, Hypercholesterolemia	2	Angiotensin II receptor antagonist, Hypercholesterolemia	Yes	Corrective lens, Dental prosthesis	No	No	0	1	1	1	4	1	1	1	10	Moderate Concern	3	60	2	60	5	60	0.08	0.17	High	84.31	0	256.78	2	2	1	1	1
BDS01009	85	Closed	Foam	68.08	Old	F	154.5	57.15	23.94	21.5	Brazil	White	12	Casual shoes	Yes	Diabetes mellitus, Arthrosis of the feet/hands, Vascular leakage of the eyes	1	Sulfonylurea	Yes	Corrective lens, Protese dentaria	Yes	Visual (Left eye and Right eye)	1	2	2	2	2	2	3	2	15	High Concern	3	180	2	180	0	0	0.13	0.13	Moderate	65.78	0	181.12	3	2	0	0	0
BDS01010	85	Closed	Foam	68.08	Old	F	154.5	57.15	23.94	21.5	Brazil	White	12	Casual shoes	Yes	Diabetes mellitus, Arthrosis of the feet/hands, Vascular leakage of the eyes	1	Sulfonylurea	Yes	Corrective lens, Protese dentaria	Yes	Visual (Left eye and Right eye)	1	2	2	2	2	2	3	2	15	High Concern	3	180	2	180	0	0	0.13	0.13	Moderate	65.78	0	181.12	3	2	0	0	0
BDS01011	85	Open	Foam	68.08	Old	F	154.5	57.15	23.94	21.5	Brazil	White	12	Casual shoes	Yes	Diabetes mellitus, Arthrosis of the feet/hands, Vascular leakage of the eyes	1	Sulfonylurea	Yes	Corrective lens, Protese dentaria	Yes	Visual (Left eye and Right eye)	1	2	2	2	2	2	3	2	15	High Concern	3	180	2	180	0	0	0.13	0.13	Moderate	65.78	0	181.12	3	2	0	0	0
BDS01012	85	Open	Foam	68.08	Old	F	154.5	57.15	23.94	21.5	Brazil	White	12	Casual shoes	Yes	Diabetes mellitus, Arthrosis of the feet/hands, Vascular leakage of the eyes	1	Sulfonylurea	Yes	Corrective lens, Protese dentaria	Yes	Visual (Left eye and Right eye)	1	2	2	2	2	2	3	2	15	High Concern	3	180	2	180	0	0	0.13	0.13	Moderate	65.78	0	181.12	3	2	0	0	0
BDS01013	85	Open	Foam	68.08	Old	F	154.5	57.15	23.94	21.5	Brazil	White	12	Casual shoes	Yes	Diabetes mellitus, Arthrosis of the feet/hands, Vascular leakage of the eyes	1	Sulfonylurea	Yes	Corrective lens, Protese dentaria	Yes	Visual (Left eye and Right eye)	1	2	2	2	2	2	3	2	15	High Concern	3	180	2	180	0	0	0.13	0.13	Moderate	65.78	0	181.12	3	2	0	0	0
BDS01014	85	Open	Firm	68.08	Old	F	154.5	57.15	23.94	21.5	Brazil	White	12	Casual shoes	Yes	Diabetes mellitus, Arthrosis of the feet/hands, Vascular leakage of the eyes	1	Sulfonylurea	Yes	Corrective lens, Protese dentaria	Yes	Visual (Left eye and Right eye)	1	2	2	2	2	2	3	2	15	High Concern	3	180	2	180	0	0	0.13	0.13	Moderate	65.78	0	181.12	3	2	0	0	0
BDS01015	85	Open	Firm	68.08	Old	F	154.5	57.15	23.94	21.5	Brazil	White	12	Casual shoes	Yes	Diabetes mellitus, Arthrosis of the feet/hands, Vascular leakage of the eyes	1	Sulfonylurea	Yes	Corrective lens, Protese dentaria	Yes	Visual (Left eye and Right eye)	1	2	2	2	2	2	3	2	15	High Concern	3	180	2	180	0	0	0.13	0.13	Moderate	65.78	0	181.12	3	2	0	0	0
BDS01016	85	Open	Firm	68.08	Old	F	154.5	57.15	23.94	21.5	Brazil	White	12	Casual shoes	Yes	Diabetes mellitus, Arthrosis of the feet/hands, Vascular leakage of the eyes	1	Sulfonylurea	Yes	Corrective lens, Protese dentaria	Yes	Visual (Left eye and Right eye)	1	2	2	2	2	2	3	2	15	High Concern	3	180	2	180	0	0	0.13	0.13	Moderate	65.78	0	181.12	3	2	0	0	0
BDS01017	85	Closed	Firm	68.08	Old	F	154.5	57.15	23.94	21.5	Brazil	White	12	Casual shoes	Yes	Diabetes mellitus, Arthrosis of the feet/hands, Vascular leakage of the eyes	1	Sulfonylurea	Yes	Corrective lens, Protese dentaria	Yes	Visual (Left eye and Right eye)	1	2	2	2	2	2	3	2	15	High Concern	3	180	2	180	0	0	0.13	0.13	Moderate	65.78	0	181.12	3	2	0	0	0
BDS01018	85	Closed	Firm	68.08	Old	F	154.5	57.15	23.94	21.5	Brazil	White	12	Casual shoes	Yes	Diabetes mellitus, Arthrosis of the feet/hands, Vascular leakage of the eyes	1	Sulfonylurea	Yes	Corrective lens, Protese dentaria	Yes	Visual (Left eye and Right eye)	1	2	2	2	2	2	3	2	15	High Concern	3	180	2	180	0	0	0.13	0.13	Moderate	65.78	0	181.12	3	2	0	0	0
BDS01019	85	Closed	Firm	68.08	Old	F	154.5	57.15	23.94	21.5	Brazil	White	12	Casual shoes	Yes	Diabetes mellitus, Arthrosis of the feet/hands, Vascular leakage of the eyes	1	Sulfonylurea	Yes	Corrective lens, Protese dentaria	Yes	Visual (Left eye and Right eye)	1	2	2	2	2	2	3	2	15	High Concern	3	180	2	180	0	0	0.13	0.13	Moderate	65.78	0	181.12	3	2	0	0	0
BDS01020	85	Closed	Foam	68.08	Old	F	154.5	57.15	23.94	21.5	Brazil	White	12	Casual shoes	Yes	Diabetes mellitus, Arthrosis of the feet/hands, Vascular leakage of the eyes	1	Sulfonylurea	Yes	Corrective lens, Protese dentaria	Yes	Visual (Left eye and Right eye)	1	2	2	2	2	2	3	2	15	High Concern	3	180	2	180	0	0	0.13	0.13	Moderate	65.78	0	181.12	3	2	0	0	0
BDS01021	86	Open	Firm	75.67	Old	F	155.6	69.25	28.6	21.5	Brazil	White	4	Sandal	Yes	Hypertension, Hypercholesterolemia, Glaucoma, Arthrosis	2	HMG coenzyme A reductase inhibitor, Knee cartilage replacement	Yes	Corrective lens, Hearing aid, Dental prosthesis	Yes	Hearing (Left ear and Right ear)	0	3	1	1	3	4	3	3	18	High Concern	6	90	3	60	2	180	0.08	0.29	High	63.75	1	281.81	1	2	0	0	0
BDS01022	86	Open	Firm	75.67	Old	F	155.6	69.25	28.6	21.5	Brazil	White	4	Sandal	Yes	Hypertension, Hypercholesterolemia, Glaucoma, Arthrosis	2	HMG coenzyme A reductase inhibitor, Knee cartilage replacement	Yes	Corrective lens, Hearing aid, Dental prosthesis	Yes	Hearing (Left ear and Right ear)	0	3	1	1	3	4	3	3	18	High Concern	6	90	3	60	2	180	0.08	0.29	High	63.75	1	281.81	1	2	0	0	0
BDS01023	86	Open	Firm	75.67	Old	F	155.6	69.25	28.6	21.5	Brazil	White	4	Sandal	Yes	Hypertension, Hypercholesterolemia, Glaucoma, Arthrosis	2	HMG coenzyme A reductase inhibitor, Knee cartilage replacement	Yes	Corrective lens, Hearing aid, Dental prosthesis	Yes	Hearing (Left ear and Right ear)	0	3	1	1	3	4	3	3	18	High Concern	6	90	3	60	2	180	0.08	0.29	High	63.75	1	281.81	1	2	0	0	0
BDS01024	86	Closed	Firm	75.67	Old	F	155.6	69.25	28.6	21.5	Brazil	White	4	Sandal	Yes	Hypertension, Hypercholesterolemia, Glaucoma, Arthrosis	2	HMG coenzyme A reductase inhibitor, Knee cartilage replacement	Yes	Corrective lens, Hearing aid, Dental prosthesis	Yes	Hearing (Left ear and Right ear)	0	3	1	1	3	4	3	3	18	High Concern	6	90	3	60	2	180	0.08	0.29	High	63.75	1	281.81	1	2	0	0	0
BDS01025	86	Closed	Firm	75.67	Old	F	155.6	69.25	28.6	21.5	Brazil	White	4	Sandal	Yes	Hypertension, Hypercholesterolemia, Glaucoma, Arthrosis	2	HMG coenzyme A reductase inhibitor, Knee cartilage replacement	Yes	Corrective lens, Hearing aid, Dental prosthesis	Yes	Hearing (Left ear and Right ear)	0	3	1	1	3	4	3	3	18	High Concern	6	90	3	60	2	180	0.08	0.29	High	63.75	1	281.81	1	2	0	0	0
BDS01026	86	Closed	Firm	75.67	Old	F	155.6	69.25	28.6	21.5	Brazil	White	4	Sandal	Yes	Hypertension, Hypercholesterolemia, Glaucoma, Arthrosis	2	HMG coenzyme A reductase inhibitor, Knee cartilage replacement	Yes	Corrective lens, Hearing aid, Dental prosthesis	Yes	Hearing (Left ear and Right ear)	0	3	1	1	3	4	3	3	18	High Concern	6	90	3	60	2	180	0.08	0.29	High	63.75	1	281.81	1	2	0	0	0
BDS01033	87	Open	Firm	83.67	Old	F	149	58.9	26.53	22.2	Brazil	Black	3	Casual shoes	Yes	Arrhythmia, Arthrosis	1	Antiarrhythmic	Yes	Corrective lens, Hearing aid, Denture	Yes	Hearing (Right ear)	0	1	2	1	1	2	1	1	9	Moderate Concern	0	0	0	0	0	0	0.17	0.21	Low	100.57	1	300	0	2	1	0	0
BDS01034	87	Open	Firm	83.67	Old	F	149	58.9	26.53	22.2	Brazil	Black	3	Casual shoes	Yes	Arrhythmia, Arthrosis	1	Antiarrhythmic	Yes	Corrective lens, Hearing aid, Denture	Yes	Hearing (Right ear)	0	1	2	1	1	2	1	1	9	Moderate Concern	0	0	0	0	0	0	0.17	0.21	Low	100.57	1	300	0	2	1	0	0
BDS01035	87	Open	Firm	83.67	Old	F	149	58.9	26.53	22.2	Brazil	Black	3	Casual shoes	Yes	Arrhythmia, Arthrosis	1	Antiarrhythmic	Yes	Corrective lens, Hearing aid, Denture	Yes	Hearing (Right ear)	0	1	2	1	1	2	1	1	9	Moderate Concern	0	0	0	0	0	0	0.17	0.21	Low	100.57	1	300	0	2	1	0	0
BDS01036	87	Open	Foam	83.67	Old	F	149	58.9	26.53	22.2	Brazil	Black	3	Casual shoes	Yes	Arrhythmia, Arthrosis	1	Antiarrhythmic	Yes	Corrective lens, Hearing aid, Denture	Yes	Hearing (Right ear)	0	1	2	1	1	2	1	1	9	Moderate Concern	0	0	0	0	0	0	0.17	0.21	Low	100.57	1	300	0	2	1	0	0
BDS01037	87	Open	Foam	83.67	Old	F	149	58.9	26.53	22.2	Brazil	Black	3	Casual shoes	Yes	Arrhythmia, Arthrosis	1	Antiarrhythmic	Yes	Corrective lens, Hearing aid, Denture	Yes	Hearing (Right ear)	0	1	2	1	1	2	1	1	9	Moderate Concern	0	0	0	0	0	0	0.17	0.21	Low	100.57	1	300	0	2	1	0	0
BDS01038	87	Open	Foam	83.67	Old	F	149	58.9	26.53	22.2	Brazil	Black	3	Casual shoes	Yes	Arrhythmia, Arthrosis	1	Antiarrhythmic	Yes	Corrective lens, Hearing aid, Denture	Yes	Hearing (Right ear)	0	1	2	1	1	2	1	1	9	Moderate Concern	0	0	0	0	0	0	0.17	0.21	Low	100.57	1	300	0	2	1	0	0
BDS01039	87	Closed	Foam	83.67	Old	F	149	58.9	26.53	22.2	Brazil	Black	3	Casual shoes	Yes	Arrhythmia, Arthrosis	1	Antiarrhythmic	Yes	Corrective lens, Hearing aid, Denture	Yes	Hearing (Right ear)	0	1	2	1	1	2	1	1	9	Moderate Concern	0	0	0	0	0	0	0.17	0.21	Low	100.57	1	300	0	2	1	0	0
BDS01040	87	Closed	Foam	83.67	Old	F	149	58.9	26.53	22.2	Brazil	Black	3	Casual shoes	Yes	Arrhythmia, Arthrosis	1	Antiarrhythmic	Yes	Corrective lens, Hearing aid, Denture	Yes	Hearing (Right ear)	0	1	2	1	1	2	1	1	9	Moderate Concern	0	0	0	0	0	0	0.17	0.21	Low	100.57	1	300	0	2	1	0	0
BDS01041	87	Closed	Foam	83.67	Old	F	149	58.9	26.53	22.2	Brazil	Black	3	Casual shoes	Yes	Arrhythmia, Arthrosis	1	Antiarrhythmic	Yes	Corrective lens, Hearing aid, Denture	Yes	Hearing (Right ear)	0	1	2	1	1	2	1	1	9	Moderate Concern	0	0	0	0	0	0	0.17	0.21	Low	100.57	1	300	0	2	1	0	0
BDS01042	87	Closed	Firm	83.67	Old	F	149	58.9	26.53	22.2	Brazil	Black	3	Casual shoes	Yes	Arrhythmia, Arthrosis	1	Antiarrhythmic	Yes	Corrective lens, Hearing aid, Denture	Yes	Hearing (Right ear)	0	1	2	1	1	2	1	1	9	Moderate Concern	0	0	0	0	0	0	0.17	0.21	Low	100.57	1	300	0	2	1	0	0
BDS01043	87	Closed	Firm	83.67	Old	F	149	58.9	26.53	22.2	Brazil	Black	3	Casual shoes	Yes	Arrhythmia, Arthrosis	1	Antiarrhythmic	Yes	Corrective lens, Hearing aid, Denture	Yes	Hearing (Right ear)	0	1	2	1	1	2	1	1	9	Moderate Concern	0	0	0	0	0	0	0.17	0.21	Low	100.57	1	300	0	2	1	0	0
BDS01044	87	Closed	Firm	83.67	Old	F	149	58.9	26.53	22.2	Brazil	Black	3	Casual shoes	Yes	Arrhythmia, Arthrosis	1	Antiarrhythmic	Yes	Corrective lens, Hearing aid, Denture	Yes	Hearing (Right ear)	0	1	2	1	1	2	1	1	9	Moderate Concern	0	0	0	0	0	0	0.17	0.21	Low	100.57	1	300	0	2	1	0	0
BDS01045	88	Closed	Firm	72.5	Old	F	140	54.55	27.83	21.2	Brazil	White	14	Casual shoes	Yes	Diabetes mellitus, Osteoporosis	1	Biguanide	Yes	Corrective lens, Dental implant	No	No	0	1	2	1	3	1	2	1	11	Moderate Concern	1	60	1	15	0	0	0.13	0.19	Low	51.12	0	234.87	4	2	1	0	0
BDS01046	88	Closed	Firm	72.5	Old	F	140	54.55	27.83	21.2	Brazil	White	14	Casual shoes	Yes	Diabetes mellitus, Osteoporosis	1	Biguanide	Yes	Corrective lens, Dental implant	No	No	0	1	2	1	3	1	2	1	11	Moderate Concern	1	60	1	15	0	0	0.13	0.19	Low	51.12	0	234.87	4	2	1	0	0
BDS01047	88	Closed	Firm	72.5	Old	F	140	54.55	27.83	21.2	Brazil	White	14	Casual shoes	Yes	Diabetes mellitus, Osteoporosis	1	Biguanide	Yes	Corrective lens, Dental implant	No	No	0	1	2	1	3	1	2	1	11	Moderate Concern	1	60	1	15	0	0	0.13	0.19	Low	51.12	0	234.87	4	2	1	0	0
BDS01048	88	Open	Firm	72.5	Old	F	140	54.55	27.83	21.2	Brazil	White	14	Casual shoes	Yes	Diabetes mellitus, Osteoporosis	1	Biguanide	Yes	Corrective lens, Dental implant	No	No	0	1	2	1	3	1	2	1	11	Moderate Concern	1	60	1	15	0	0	0.13	0.19	Low	51.12	0	234.87	4	2	1	0	0
BDS01049	88	Open	Firm	72.5	Old	F	140	54.55	27.83	21.2	Brazil	White	14	Casual shoes	Yes	Diabetes mellitus, Osteoporosis	1	Biguanide	Yes	Corrective lens, Dental implant	No	No	0	1	2	1	3	1	2	1	11	Moderate Concern	1	60	1	15	0	0	0.13	0.19	Low	51.12	0	234.87	4	2	1	0	0
BDS01050	88	Open	Firm	72.5	Old	F	140	54.55	27.83	21.2	Brazil	White	14	Casual shoes	Yes	Diabetes mellitus, Osteoporosis	1	Biguanide	Yes	Corrective lens, Dental implant	No	No	0	1	2	1	3	1	2	1	11	Moderate Concern	1	60	1	15	0	0	0.13	0.19	Low	51.12	0	234.87	4	2	1	0	0
BDS01051	88	Open	Foam	72.5	Old	F	140	54.55	27.83	21.2	Brazil	White	14	Casual shoes	Yes	Diabetes mellitus, Osteoporosis	1	Biguanide	Yes	Corrective lens, Dental implant	No	No	0	1	2	1	3	1	2	1	11	Moderate Concern	1	60	1	15	0	0	0.13	0.19	Low	51.12	0	234.87	4	2	1	0	0
BDS01052	88	Open	Foam	72.5	Old	F	140	54.55	27.83	21.2	Brazil	White	14	Casual shoes	Yes	Diabetes mellitus, Osteoporosis	1	Biguanide	Yes	Corrective lens, Dental implant	No	No	0	1	2	1	3	1	2	1	11	Moderate Concern	1	60	1	15	0	0	0.13	0.19	Low	51.12	0	234.87	4	2	1	0	0
BDS01053	88	Open	Foam	72.5	Old	F	140	54.55	27.83	21.2	Brazil	White	14	Casual shoes	Yes	Diabetes mellitus, Osteoporosis	1	Biguanide	Yes	Corrective lens, Dental implant	No	No	0	1	2	1	3	1	2	1	11	Moderate Concern	1	60	1	15	0	0	0.13	0.19	Low	51.12	0	234.87	4	2	1	0	0
BDS01054	88	Closed	Foam	72.5	Old	F	140	54.55	27.83	21.2	Brazil	White	14	Casual shoes	Yes	Diabetes mellitus, Osteoporosis	1	Biguanide	Yes	Corrective lens, Dental implant	No	No	0	1	2	1	3	1	2	1	11	Moderate Concern	1	60	1	15	0	0	0.13	0.19	Low	51.12	0	234.87	4	2	1	0	0
BDS01055	88	Closed	Foam	72.5	Old	F	140	54.55	27.83	21.2	Brazil	White	14	Casual shoes	Yes	Diabetes mellitus, Osteoporosis	1	Biguanide	Yes	Corrective lens, Dental implant	No	No	0	1	2	1	3	1	2	1	11	Moderate Concern	1	60	1	15	0	0	0.13	0.19	Low	51.12	0	234.87	4	2	1	0	0
BDS01056	88	Closed	Foam	72.5	Old	F	140	54.55	27.83	21.2	Brazil	White	14	Casual shoes	Yes	Diabetes mellitus, Osteoporosis	1	Biguanide	Yes	Corrective lens, Dental implant	No	No	0	1	2	1	3	1	2	1	11	Moderate Concern	1	60	1	15	0	0	0.13	0.19	Low	51.12	0	234.87	4	2	1	0	0
BDS01057	89	Closed	Foam	22.83	Young	M	171.6	72.8	24.72	26.1	Brazil	-	11	Flip-Flops	No	No	0	No	No	No	No	No	0	1	1	1	2	1	1	1	8	Low Concern	7	30	3	20	0	0	0.54	0.46	Moderate	18.16	0	49.22	0	2	2	2	2
BDS01058	89	Closed	Foam	22.83	Young	M	171.6	72.8	24.72	26.1	Brazil	-	11	Flip-Flops	No	No	0	No	No	No	No	No	0	1	1	1	2	1	1	1	8	Low Concern	7	30	3	20	0	0	0.54	0.46	Moderate	18.16	0	49.22	0	2	2	2	2
BDS01059	89	Closed	Foam	22.83	Young	M	171.6	72.8	24.72	26.1	Brazil	-	11	Flip-Flops	No	No	0	No	No	No	No	No	0	1	1	1	2	1	1	1	8	Low Concern	7	30	3	20	0	0	0.54	0.46	Moderate	18.16	0	49.22	0	2	2	2	2
BDS01060	89	Closed	Firm	22.83	Young	M	171.6	72.8	24.72	26.1	Brazil	-	11	Flip-Flops	No	No	0	No	No	No	No	No	0	1	1	1	2	1	1	1	8	Low Concern	7	30	3	20	0	0	0.54	0.46	Moderate	18.16	0	49.22	0	2	2	2	2
BDS01061	89	Closed	Firm	22.83	Young	M	171.6	72.8	24.72	26.1	Brazil	-	11	Flip-Flops	No	No	0	No	No	No	No	No	0	1	1	1	2	1	1	1	8	Low Concern	7	30	3	20	0	0	0.54	0.46	Moderate	18.16	0	49.22	0	2	2	2	2
BDS01062	89	Closed	Firm	22.83	Young	M	171.6	72.8	24.72	26.1	Brazil	-	11	Flip-Flops	No	No	0	No	No	No	No	No	0	1	1	1	2	1	1	1	8	Low Concern	7	30	3	20	0	0	0.54	0.46	Moderate	18.16	0	49.22	0	2	2	2	2
BDS01063	89	Open	Foam	22.83	Young	M	171.6	72.8	24.72	26.1	Brazil	-	11	Flip-Flops	No	No	0	No	No	No	No	No	0	1	1	1	2	1	1	1	8	Low Concern	7	30	3	20	0	0	0.54	0.46	Moderate	18.16	0	49.22	0	2	2	2	2
BDS01064	89	Open	Foam	22.83	Young	M	171.6	72.8	24.72	26.1	Brazil	-	11	Flip-Flops	No	No	0	No	No	No	No	No	0	1	1	1	2	1	1	1	8	Low Concern	7	30	3	20	0	0	0.54	0.46	Moderate	18.16	0	49.22	0	2	2	2	2
BDS01065	89	Open	Foam	22.83	Young	M	171.6	72.8	24.72	26.1	Brazil	-	11	Flip-Flops	No	No	0	No	No	No	No	No	0	1	1	1	2	1	1	1	8	Low Concern	7	30	3	20	0	0	0.54	0.46	Moderate	18.16	0	49.22	0	2	2	2	2
BDS01066	89	Open	Firm	22.83	Young	M	171.6	72.8	24.72	26.1	Brazil	-	11	Flip-Flops	No	No	0	No	No	No	No	No	0	1	1	1	2	1	1	1	8	Low Concern	7	30	3	20	0	0	0.54	0.46	Moderate	18.16	0	49.22	0	2	2	2	2
BDS01067	89	Open	Firm	22.83	Young	M	171.6	72.8	24.72	26.1	Brazil	-	11	Flip-Flops	No	No	0	No	No	No	No	No	0	1	1	1	2	1	1	1	8	Low Concern	7	30	3	20	0	0	0.54	0.46	Moderate	18.16	0	49.22	0	2	2	2	2
BDS01068	89	Open	Firm	22.83	Young	M	171.6	72.8	24.72	26.1	Brazil	-	11	Flip-Flops	No	No	0	No	No	No	No	No	0	1	1	1	2	1	1	1	8	Low Concern	7	30	3	20	0	0	0.54	0.46	Moderate	18.16	0	49.22	0	2	2	2	2
BDS01069	90	Open	Foam	28.92	Young	M	175	72.8	23.77	25.35	Brazil	White	18	Walking shoes	No	No	0	No	Yes	Corrective lens	No	No	1	2	1	1	1	1	1	1	8	Low Concern	3	30	1	120	0	0	0.63	0.38	Low	20.38	0	41.62	0	2	2	2	2
BDS01070	90	Open	Foam	28.92	Young	M	175	72.8	23.77	25.35	Brazil	White	18	Walking shoes	No	No	0	No	Yes	Corrective lens	No	No	1	2	1	1	1	1	1	1	8	Low Concern	3	30	1	120	0	0	0.63	0.38	Low	20.38	0	41.62	0	2	2	2	2
BDS01071	90	Open	Foam	28.92	Young	M	175	72.8	23.77	25.35	Brazil	White	18	Walking shoes	No	No	0	No	Yes	Corrective lens	No	No	1	2	1	1	1	1	1	1	8	Low Concern	3	30	1	120	0	0	0.63	0.38	Low	20.38	0	41.62	0	2	2	2	2
BDS01072	90	Open	Firm	28.92	Young	M	175	72.8	23.77	25.35	Brazil	White	18	Walking shoes	No	No	0	No	Yes	Corrective lens	No	No	1	2	1	1	1	1	1	1	8	Low Concern	3	30	1	120	0	0	0.63	0.38	Low	20.38	0	41.62	0	2	2	2	2
BDS01073	90	Open	Firm	28.92	Young	M	175	72.8	23.77	25.35	Brazil	White	18	Walking shoes	No	No	0	No	Yes	Corrective lens	No	No	1	2	1	1	1	1	1	1	8	Low Concern	3	30	1	120	0	0	0.63	0.38	Low	20.38	0	41.62	0	2	2	2	2
BDS01074	90	Open	Firm	28.92	Young	M	175	72.8	23.77	25.35	Brazil	White	18	Walking shoes	No	No	0	No	Yes	Corrective lens	No	No	1	2	1	1	1	1	1	1	8	Low Concern	3	30	1	120	0	0	0.63	0.38	Low	20.38	0	41.62	0	2	2	2	2
BDS01075	90	Closed	Foam	28.92	Young	M	175	72.8	23.77	25.35	Brazil	White	18	Walking shoes	No	No	0	No	Yes	Corrective lens	No	No	1	2	1	1	1	1	1	1	8	Low Concern	3	30	1	120	0	0	0.63	0.38	Low	20.38	0	41.62	0	2	2	2	2
BDS01076	90	Closed	Foam	28.92	Young	M	175	72.8	23.77	25.35	Brazil	White	18	Walking shoes	No	No	0	No	Yes	Corrective lens	No	No	1	2	1	1	1	1	1	1	8	Low Concern	3	30	1	120	0	0	0.63	0.38	Low	20.38	0	41.62	0	2	2	2	2
BDS01077	90	Closed	Foam	28.92	Young	M	175	72.8	23.77	25.35	Brazil	White	18	Walking shoes	No	No	0	No	Yes	Corrective lens	No	No	1	2	1	1	1	1	1	1	8	Low Concern	3	30	1	120	0	0	0.63	0.38	Low	20.38	0	41.62	0	2	2	2	2
BDS01078	90	Closed	Firm	28.92	Young	M	175	72.8	23.77	25.35	Brazil	White	18	Walking shoes	No	No	0	No	Yes	Corrective lens	No	No	1	2	1	1	1	1	1	1	8	Low Concern	3	30	1	120	0	0	0.63	0.38	Low	20.38	0	41.62	0	2	2	2	2
BDS01079	90	Closed	Firm	28.92	Young	M	175	72.8	23.77	25.35	Brazil	White	18	Walking shoes	No	No	0	No	Yes	Corrective lens	No	No	1	2	1	1	1	1	1	1	8	Low Concern	3	30	1	120	0	0	0.63	0.38	Low	20.38	0	41.62	0	2	2	2	2
BDS01080	90	Closed	Firm	28.92	Young	M	175	72.8	23.77	25.35	Brazil	White	18	Walking shoes	No	No	0	No	Yes	Corrective lens	No	No	1	2	1	1	1	1	1	1	8	Low Concern	3	30	1	120	0	0	0.63	0.38	Low	20.38	0	41.62	0	2	2	2	2
BDS01081	91	Open	Firm	71.17	Old	F	142	64.25	31.86	21.5	Brazil	White	4	Sandal	Yes	Hypothyroidism, Hypertension, Hypercholesterolemia	2	Beta-blocker, Synthetic thyroid hormone	Yes	Corrective lens, Dental prosthesis	No	No	0	1	1	1	1	1	1	1	7	Low Concern	4	40	7	120	2	60	0.13	0.08	High	34.32	0	136.72	1	2	1	0	0
BDS01082	91	Open	Firm	71.17	Old	F	142	64.25	31.86	21.5	Brazil	White	4	Sandal	Yes	Hypothyroidism, Hypertension, Hypercholesterolemia	2	Beta-blocker, Synthetic thyroid hormone	Yes	Corrective lens, Dental prosthesis	No	No	0	1	1	1	1	1	1	1	7	Low Concern	4	40	7	120	2	60	0.13	0.08	High	34.32	0	136.72	1	2	1	0	0
BDS01083	91	Open	Firm	71.17	Old	F	142	64.25	31.86	21.5	Brazil	White	4	Sandal	Yes	Hypothyroidism, Hypertension, Hypercholesterolemia	2	Beta-blocker, Synthetic thyroid hormone	Yes	Corrective lens, Dental prosthesis	No	No	0	1	1	1	1	1	1	1	7	Low Concern	4	40	7	120	2	60	0.13	0.08	High	34.32	0	136.72	1	2	1	0	0
BDS01084	91	Closed	Foam	71.17	Old	F	142	64.25	31.86	21.5	Brazil	White	4	Sandal	Yes	Hypothyroidism, Hypertension, Hypercholesterolemia	2	Beta-blocker, Synthetic thyroid hormone	Yes	Corrective lens, Dental prosthesis	No	No	0	1	1	1	1	1	1	1	7	Low Concern	4	40	7	120	2	60	0.13	0.08	High	34.32	0	136.72	1	2	1	0	0
BDS01085	91	Closed	Foam	71.17	Old	F	142	64.25	31.86	21.5	Brazil	White	4	Sandal	Yes	Hypothyroidism, Hypertension, Hypercholesterolemia	2	Beta-blocker, Synthetic thyroid hormone	Yes	Corrective lens, Dental prosthesis	No	No	0	1	1	1	1	1	1	1	7	Low Concern	4	40	7	120	2	60	0.13	0.08	High	34.32	0	136.72	1	2	1	0	0
BDS01086	91	Closed	Foam	71.17	Old	F	142	64.25	31.86	21.5	Brazil	White	4	Sandal	Yes	Hypothyroidism, Hypertension, Hypercholesterolemia	2	Beta-blocker, Synthetic thyroid hormone	Yes	Corrective lens, Dental prosthesis	No	No	0	1	1	1	1	1	1	1	7	Low Concern	4	40	7	120	2	60	0.13	0.08	High	34.32	0	136.72	1	2	1	0	0
BDS01087	91	Open	Foam	71.17	Old	F	142	64.25	31.86	21.5	Brazil	White	4	Sandal	Yes	Hypothyroidism, Hypertension, Hypercholesterolemia	2	Beta-blocker, Synthetic thyroid hormone	Yes	Corrective lens, Dental prosthesis	No	No	0	1	1	1	1	1	1	1	7	Low Concern	4	40	7	120	2	60	0.13	0.08	High	34.32	0	136.72	1	2	1	0	0
BDS01088	91	Open	Foam	71.17	Old	F	142	64.25	31.86	21.5	Brazil	White	4	Sandal	Yes	Hypothyroidism, Hypertension, Hypercholesterolemia	2	Beta-blocker, Synthetic thyroid hormone	Yes	Corrective lens, Dental prosthesis	No	No	0	1	1	1	1	1	1	1	7	Low Concern	4	40	7	120	2	60	0.13	0.08	High	34.32	0	136.72	1	2	1	0	0
BDS01089	91	Open	Foam	71.17	Old	F	142	64.25	31.86	21.5	Brazil	White	4	Sandal	Yes	Hypothyroidism, Hypertension, Hypercholesterolemia	2	Beta-blocker, Synthetic thyroid hormone	Yes	Corrective lens, Dental prosthesis	No	No	0	1	1	1	1	1	1	1	7	Low Concern	4	40	7	120	2	60	0.13	0.08	High	34.32	0	136.72	1	2	1	0	0
BDS01090	91	Closed	Firm	71.17	Old	F	142	64.25	31.86	21.5	Brazil	White	4	Sandal	Yes	Hypothyroidism, Hypertension, Hypercholesterolemia	2	Beta-blocker, Synthetic thyroid hormone	Yes	Corrective lens, Dental prosthesis	No	No	0	1	1	1	1	1	1	1	7	Low Concern	4	40	7	120	2	60	0.13	0.08	High	34.32	0	136.72	1	2	1	0	0
BDS01091	91	Closed	Firm	71.17	Old	F	142	64.25	31.86	21.5	Brazil	White	4	Sandal	Yes	Hypothyroidism, Hypertension, Hypercholesterolemia	2	Beta-blocker, Synthetic thyroid hormone	Yes	Corrective lens, Dental prosthesis	No	No	0	1	1	1	1	1	1	1	7	Low Concern	4	40	7	120	2	60	0.13	0.08	High	34.32	0	136.72	1	2	1	0	0
BDS01092	91	Closed	Firm	71.17	Old	F	142	64.25	31.86	21.5	Brazil	White	4	Sandal	Yes	Hypothyroidism, Hypertension, Hypercholesterolemia	2	Beta-blocker, Synthetic thyroid hormone	Yes	Corrective lens, Dental prosthesis	No	No	0	1	1	1	1	1	1	1	7	Low Concern	4	40	7	120	2	60	0.13	0.08	High	34.32	0	136.72	1	2	1	0	0
BDS01093	92	Open	Firm	76.42	Old	F	156.8	62.45	25.4	21.4	Brazil	White	9	Casual shoes, Sandal	Yes	Hypercholesterolemia, Osteopenia	1	HMG coenzyme A reductase inhibitor	Yes	Corrective lens, Dental prosthesis	No	No	1	1	2	1	1	1	1	1	8	Low Concern	7	20	1	240	0	0	0.21	0.17	Moderate	34.85	1	74.21	2	2	0	0	0
BDS01094	92	Open	Firm	76.42	Old	F	156.8	62.45	25.4	21.4	Brazil	White	9	Casual shoes, Sandal	Yes	Hypercholesterolemia, Osteopenia	1	HMG coenzyme A reductase inhibitor	Yes	Corrective lens, Dental prosthesis	No	No	1	1	2	1	1	1	1	1	8	Low Concern	7	20	1	240	0	0	0.21	0.17	Moderate	34.85	1	74.21	2	2	0	0	0
BDS01095	92	Open	Firm	76.42	Old	F	156.8	62.45	25.4	21.4	Brazil	White	9	Casual shoes, Sandal	Yes	Hypercholesterolemia, Osteopenia	1	HMG coenzyme A reductase inhibitor	Yes	Corrective lens, Dental prosthesis	No	No	1	1	2	1	1	1	1	1	8	Low Concern	7	20	1	240	0	0	0.21	0.17	Moderate	34.85	1	74.21	2	2	0	0	0
BDS01096	92	Open	Foam	76.42	Old	F	156.8	62.45	25.4	21.4	Brazil	White	9	Casual shoes, Sandal	Yes	Hypercholesterolemia, Osteopenia	1	HMG coenzyme A reductase inhibitor	Yes	Corrective lens, Dental prosthesis	No	No	1	1	2	1	1	1	1	1	8	Low Concern	7	20	1	240	0	0	0.21	0.17	Moderate	34.85	1	74.21	2	2	0	0	0
BDS01097	92	Open	Foam	76.42	Old	F	156.8	62.45	25.4	21.4	Brazil	White	9	Casual shoes, Sandal	Yes	Hypercholesterolemia, Osteopenia	1	HMG coenzyme A reductase inhibitor	Yes	Corrective lens, Dental prosthesis	No	No	1	1	2	1	1	1	1	1	8	Low Concern	7	20	1	240	0	0	0.21	0.17	Moderate	34.85	1	74.21	2	2	0	0	0
BDS01098	92	Open	Foam	76.42	Old	F	156.8	62.45	25.4	21.4	Brazil	White	9	Casual shoes, Sandal	Yes	Hypercholesterolemia, Osteopenia	1	HMG coenzyme A reductase inhibitor	Yes	Corrective lens, Dental prosthesis	No	No	1	1	2	1	1	1	1	1	8	Low Concern	7	20	1	240	0	0	0.21	0.17	Moderate	34.85	1	74.21	2	2	0	0	0
BDS01099	92	Closed	Foam	76.42	Old	F	156.8	62.45	25.4	21.4	Brazil	White	9	Casual shoes, Sandal	Yes	Hypercholesterolemia, Osteopenia	1	HMG coenzyme A reductase inhibitor	Yes	Corrective lens, Dental prosthesis	No	No	1	1	2	1	1	1	1	1	8	Low Concern	7	20	1	240	0	0	0.21	0.17	Moderate	34.85	1	74.21	2	2	0	0	0
BDS01100	92	Closed	Firm	76.42	Old	F	156.8	62.45	25.4	21.4	Brazil	White	9	Casual shoes, Sandal	Yes	Hypercholesterolemia, Osteopenia	1	HMG coenzyme A reductase inhibitor	Yes	Corrective lens, Dental prosthesis	No	No	1	1	2	1	1	1	1	1	8	Low Concern	7	20	1	240	0	0	0.21	0.17	Moderate	34.85	1	74.21	2	2	0	0	0
BDS01101	92	Closed	Firm	76.42	Old	F	156.8	62.45	25.4	21.4	Brazil	White	9	Casual shoes, Sandal	Yes	Hypercholesterolemia, Osteopenia	1	HMG coenzyme A reductase inhibitor	Yes	Corrective lens, Dental prosthesis	No	No	1	1	2	1	1	1	1	1	8	Low Concern	7	20	1	240	0	0	0.21	0.17	Moderate	34.85	1	74.21	2	2	0	0	0
BDS01102	92	Closed	Firm	76.42	Old	F	156.8	62.45	25.4	21.4	Brazil	White	9	Casual shoes, Sandal	Yes	Hypercholesterolemia, Osteopenia	1	HMG coenzyme A reductase inhibitor	Yes	Corrective lens, Dental prosthesis	No	No	1	1	2	1	1	1	1	1	8	Low Concern	7	20	1	240	0	0	0.21	0.17	Moderate	34.85	1	74.21	2	2	0	0	0
BDS01103	92	Closed	Foam	76.42	Old	F	156.8	62.45	25.4	21.4	Brazil	White	9	Casual shoes, Sandal	Yes	Hypercholesterolemia, Osteopenia	1	HMG coenzyme A reductase inhibitor	Yes	Corrective lens, Dental prosthesis	No	No	1	1	2	1	1	1	1	1	8	Low Concern	7	20	1	240	0	0	0.21	0.17	Moderate	34.85	1	74.21	2	2	0	0	0
BDS01104	92	Closed	Foam	76.42	Old	F	156.8	62.45	25.4	21.4	Brazil	White	9	Casual shoes, Sandal	Yes	Hypercholesterolemia, Osteopenia	1	HMG coenzyme A reductase inhibitor	Yes	Corrective lens, Dental prosthesis	No	No	1	1	2	1	1	1	1	1	8	Low Concern	7	20	1	240	0	0	0.21	0.17	Moderate	34.85	1	74.21	2	2	0	0	0
BDS01105	93	Closed	Firm	75.58	Old	M	168.8	75.9	26.64	24	Brazil	White	4	Walking shoes	Yes	Hypertension, Labyrinthitis, Prostate disease, Skin disease	2	Diuretic, Alpha-blocker	Yes	Corrective lens, Dental prosthesis, Denture	No	No	0	1	1	1	1	1	1	1	7	Low Concern	3	15	1	180	0	0	0.08	0.08	Low	60.75	0	300	8	2	1	0	0
BDS01106	93	Closed	Firm	75.58	Old	M	168.8	75.9	26.64	24	Brazil	White	4	Walking shoes	Yes	Hypertension, Labyrinthitis, Prostate disease, Skin disease	2	Diuretic, Alpha-blocker	Yes	Corrective lens, Dental prosthesis, Denture	No	No	0	1	1	1	1	1	1	1	7	Low Concern	3	15	1	180	0	0	0.08	0.08	Low	60.75	0	300	8	2	1	0	0
BDS01107	93	Closed	Firm	75.58	Old	M	168.8	75.9	26.64	24	Brazil	White	4	Walking shoes	Yes	Hypertension, Labyrinthitis, Prostate disease, Skin disease	2	Diuretic, Alpha-blocker	Yes	Corrective lens, Dental prosthesis, Denture	No	No	0	1	1	1	1	1	1	1	7	Low Concern	3	15	1	180	0	0	0.08	0.08	Low	60.75	0	300	8	2	1	0	0
BDS01108	93	Open	Foam	75.58	Old	M	168.8	75.9	26.64	24	Brazil	White	4	Walking shoes	Yes	Hypertension, Labyrinthitis, Prostate disease, Skin disease	2	Diuretic, Alpha-blocker	Yes	Corrective lens, Dental prosthesis, Denture	No	No	0	1	1	1	1	1	1	1	7	Low Concern	3	15	1	180	0	0	0.08	0.08	Low	60.75	0	300	8	2	1	0	0
BDS01109	93	Open	Foam	75.58	Old	M	168.8	75.9	26.64	24	Brazil	White	4	Walking shoes	Yes	Hypertension, Labyrinthitis, Prostate disease, Skin disease	2	Diuretic, Alpha-blocker	Yes	Corrective lens, Dental prosthesis, Denture	No	No	0	1	1	1	1	1	1	1	7	Low Concern	3	15	1	180	0	0	0.08	0.08	Low	60.75	0	300	8	2	1	0	0
BDS01110	93	Open	Foam	75.58	Old	M	168.8	75.9	26.64	24	Brazil	White	4	Walking shoes	Yes	Hypertension, Labyrinthitis, Prostate disease, Skin disease	2	Diuretic, Alpha-blocker	Yes	Corrective lens, Dental prosthesis, Denture	No	No	0	1	1	1	1	1	1	1	7	Low Concern	3	15	1	180	0	0	0.08	0.08	Low	60.75	0	300	8	2	1	0	0
BDS01111	93	Closed	Foam	75.58	Old	M	168.8	75.9	26.64	24	Brazil	White	4	Walking shoes	Yes	Hypertension, Labyrinthitis, Prostate disease, Skin disease	2	Diuretic, Alpha-blocker	Yes	Corrective lens, Dental prosthesis, Denture	No	No	0	1	1	1	1	1	1	1	7	Low Concern	3	15	1	180	0	0	0.08	0.08	Low	60.75	0	300	8	2	1	0	0
BDS01112	93	Closed	Foam	75.58	Old	M	168.8	75.9	26.64	24	Brazil	White	4	Walking shoes	Yes	Hypertension, Labyrinthitis, Prostate disease, Skin disease	2	Diuretic, Alpha-blocker	Yes	Corrective lens, Dental prosthesis, Denture	No	No	0	1	1	1	1	1	1	1	7	Low Concern	3	15	1	180	0	0	0.08	0.08	Low	60.75	0	300	8	2	1	0	0
BDS01113	93	Closed	Foam	75.58	Old	M	168.8	75.9	26.64	24	Brazil	White	4	Walking shoes	Yes	Hypertension, Labyrinthitis, Prostate disease, Skin disease	2	Diuretic, Alpha-blocker	Yes	Corrective lens, Dental prosthesis, Denture	No	No	0	1	1	1	1	1	1	1	7	Low Concern	3	15	1	180	0	0	0.08	0.08	Low	60.75	0	300	8	2	1	0	0
BDS01114	93	Open	Firm	75.58	Old	M	168.8	75.9	26.64	24	Brazil	White	4	Walking shoes	Yes	Hypertension, Labyrinthitis, Prostate disease, Skin disease	2	Diuretic, Alpha-blocker	Yes	Corrective lens, Dental prosthesis, Denture	No	No	0	1	1	1	1	1	1	1	7	Low Concern	3	15	1	180	0	0	0.08	0.08	Low	60.75	0	300	8	2	1	0	0
BDS01115	93	Open	Firm	75.58	Old	M	168.8	75.9	26.64	24	Brazil	White	4	Walking shoes	Yes	Hypertension, Labyrinthitis, Prostate disease, Skin disease	2	Diuretic, Alpha-blocker	Yes	Corrective lens, Dental prosthesis, Denture	No	No	0	1	1	1	1	1	1	1	7	Low Concern	3	15	1	180	0	0	0.08	0.08	Low	60.75	0	300	8	2	1	0	0
BDS01116	93	Open	Firm	75.58	Old	M	168.8	75.9	26.64	24	Brazil	White	4	Walking shoes	Yes	Hypertension, Labyrinthitis, Prostate disease, Skin disease	2	Diuretic, Alpha-blocker	Yes	Corrective lens, Dental prosthesis, Denture	No	No	0	1	1	1	1	1	1	1	7	Low Concern	3	15	1	180	0	0	0.08	0.08	Low	60.75	0	300	8	2	1	0	0
BDS01117	94	Open	Firm	76.33	Old	F	155	61.7	25.68	22.8	Brazil	White	10	Sandal	Yes	Hypercholesterolemia	2	HMG coenzyme A reductase inhibitor, Homeopathic	Yes	Corrective lens, Dental implant	No	No	0	1	1	1	1	1	1	1	7	Low Concern	4	60	3	90	7	180	0.13	0.17	High	49.75	0	99.72	0	2	1	0	0
BDS01118	94	Open	Firm	76.33	Old	F	155	61.7	25.68	22.8	Brazil	White	10	Sandal	Yes	Hypercholesterolemia	2	HMG coenzyme A reductase inhibitor, Homeopathic	Yes	Corrective lens, Dental implant	No	No	0	1	1	1	1	1	1	1	7	Low Concern	4	60	3	90	7	180	0.13	0.17	High	49.75	0	99.72	0	2	1	0	0
BDS01119	94	Open	Firm	76.33	Old	F	155	61.7	25.68	22.8	Brazil	White	10	Sandal	Yes	Hypercholesterolemia	2	HMG coenzyme A reductase inhibitor, Homeopathic	Yes	Corrective lens, Dental implant	No	No	0	1	1	1	1	1	1	1	7	Low Concern	4	60	3	90	7	180	0.13	0.17	High	49.75	0	99.72	0	2	1	0	0
BDS01120	94	Closed	Firm	76.33	Old	F	155	61.7	25.68	22.8	Brazil	White	10	Sandal	Yes	Hypercholesterolemia	2	HMG coenzyme A reductase inhibitor, Homeopathic	Yes	Corrective lens, Dental implant	No	No	0	1	1	1	1	1	1	1	7	Low Concern	4	60	3	90	7	180	0.13	0.17	High	49.75	0	99.72	0	2	1	0	0
BDS01121	94	Closed	Firm	76.33	Old	F	155	61.7	25.68	22.8	Brazil	White	10	Sandal	Yes	Hypercholesterolemia	2	HMG coenzyme A reductase inhibitor, Homeopathic	Yes	Corrective lens, Dental implant	No	No	0	1	1	1	1	1	1	1	7	Low Concern	4	60	3	90	7	180	0.13	0.17	High	49.75	0	99.72	0	2	1	0	0
BDS01122	94	Closed	Firm	76.33	Old	F	155	61.7	25.68	22.8	Brazil	White	10	Sandal	Yes	Hypercholesterolemia	2	HMG coenzyme A reductase inhibitor, Homeopathic	Yes	Corrective lens, Dental implant	No	No	0	1	1	1	1	1	1	1	7	Low Concern	4	60	3	90	7	180	0.13	0.17	High	49.75	0	99.72	0	2	1	0	0
BDS01123	94	Open	Foam	76.33	Old	F	155	61.7	25.68	22.8	Brazil	White	10	Sandal	Yes	Hypercholesterolemia	2	HMG coenzyme A reductase inhibitor, Homeopathic	Yes	Corrective lens, Dental implant	No	No	0	1	1	1	1	1	1	1	7	Low Concern	4	60	3	90	7	180	0.13	0.17	High	49.75	0	99.72	0	2	1	0	0
BDS01124	94	Open	Foam	76.33	Old	F	155	61.7	25.68	22.8	Brazil	White	10	Sandal	Yes	Hypercholesterolemia	2	HMG coenzyme A reductase inhibitor, Homeopathic	Yes	Corrective lens, Dental implant	No	No	0	1	1	1	1	1	1	1	7	Low Concern	4	60	3	90	7	180	0.13	0.17	High	49.75	0	99.72	0	2	1	0	0
BDS01125	94	Open	Foam	76.33	Old	F	155	61.7	25.68	22.8	Brazil	White	10	Sandal	Yes	Hypercholesterolemia	2	HMG coenzyme A reductase inhibitor, Homeopathic	Yes	Corrective lens, Dental implant	No	No	0	1	1	1	1	1	1	1	7	Low Concern	4	60	3	90	7	180	0.13	0.17	High	49.75	0	99.72	0	2	1	0	0
BDS01126	94	Closed	Foam	76.33	Old	F	155	61.7	25.68	22.8	Brazil	White	10	Sandal	Yes	Hypercholesterolemia	2	HMG coenzyme A reductase inhibitor, Homeopathic	Yes	Corrective lens, Dental implant	No	No	0	1	1	1	1	1	1	1	7	Low Concern	4	60	3	90	7	180	0.13	0.17	High	49.75	0	99.72	0	2	1	0	0
BDS01127	94	Closed	Foam	76.33	Old	F	155	61.7	25.68	22.8	Brazil	White	10	Sandal	Yes	Hypercholesterolemia	2	HMG coenzyme A reductase inhibitor, Homeopathic	Yes	Corrective lens, Dental implant	No	No	0	1	1	1	1	1	1	1	7	Low Concern	4	60	3	90	7	180	0.13	0.17	High	49.75	0	99.72	0	2	1	0	0
BDS01128	94	Closed	Foam	76.33	Old	F	155	61.7	25.68	22.8	Brazil	White	10	Sandal	Yes	Hypercholesterolemia	2	HMG coenzyme A reductase inhibitor, Homeopathic	Yes	Corrective lens, Dental implant	No	No	0	1	1	1	1	1	1	1	7	Low Concern	4	60	3	90	7	180	0.13	0.17	High	49.75	0	99.72	0	2	1	0	0
BDS01129	95	Open	Firm	77.08	Old	F	148.5	47.25	21.43	20.35	Brazil	White	6	Dress shoes	Yes	Hypercholesterolemia	1	HMG coenzyme A reductase inhibitor	Yes	Corrective lens, Dental prosthesis	No	No	1	1	1	1	1	1	1	2	8	Low Concern	6	30	1	60	0	0	0.08	0.08	Moderate	49.4	0	140.75	2	2	1	0	0
BDS01130	95	Open	Firm	77.08	Old	F	148.5	47.25	21.43	20.35	Brazil	White	6	Dress shoes	Yes	Hypercholesterolemia	1	HMG coenzyme A reductase inhibitor	Yes	Corrective lens, Dental prosthesis	No	No	1	1	1	1	1	1	1	2	8	Low Concern	6	30	1	60	0	0	0.08	0.08	Moderate	49.4	0	140.75	2	2	1	0	0
BDS01131	95	Open	Firm	77.08	Old	F	148.5	47.25	21.43	20.35	Brazil	White	6	Dress shoes	Yes	Hypercholesterolemia	1	HMG coenzyme A reductase inhibitor	Yes	Corrective lens, Dental prosthesis	No	No	1	1	1	1	1	1	1	2	8	Low Concern	6	30	1	60	0	0	0.08	0.08	Moderate	49.4	0	140.75	2	2	1	0	0
BDS01132	95	Closed	Foam	77.08	Old	F	148.5	47.25	21.43	20.35	Brazil	White	6	Dress shoes	Yes	Hypercholesterolemia	1	HMG coenzyme A reductase inhibitor	Yes	Corrective lens, Dental prosthesis	No	No	1	1	1	1	1	1	1	2	8	Low Concern	6	30	1	60	0	0	0.08	0.08	Moderate	49.4	0	140.75	2	2	1	0	0
BDS01133	95	Closed	Foam	77.08	Old	F	148.5	47.25	21.43	20.35	Brazil	White	6	Dress shoes	Yes	Hypercholesterolemia	1	HMG coenzyme A reductase inhibitor	Yes	Corrective lens, Dental prosthesis	No	No	1	1	1	1	1	1	1	2	8	Low Concern	6	30	1	60	0	0	0.08	0.08	Moderate	49.4	0	140.75	2	2	1	0	0
BDS01134	95	Closed	Foam	77.08	Old	F	148.5	47.25	21.43	20.35	Brazil	White	6	Dress shoes	Yes	Hypercholesterolemia	1	HMG coenzyme A reductase inhibitor	Yes	Corrective lens, Dental prosthesis	No	No	1	1	1	1	1	1	1	2	8	Low Concern	6	30	1	60	0	0	0.08	0.08	Moderate	49.4	0	140.75	2	2	1	0	0
BDS01135	95	Open	Foam	77.08	Old	F	148.5	47.25	21.43	20.35	Brazil	White	6	Dress shoes	Yes	Hypercholesterolemia	1	HMG coenzyme A reductase inhibitor	Yes	Corrective lens, Dental prosthesis	No	No	1	1	1	1	1	1	1	2	8	Low Concern	6	30	1	60	0	0	0.08	0.08	Moderate	49.4	0	140.75	2	2	1	0	0
BDS01136	95	Open	Foam	77.08	Old	F	148.5	47.25	21.43	20.35	Brazil	White	6	Dress shoes	Yes	Hypercholesterolemia	1	HMG coenzyme A reductase inhibitor	Yes	Corrective lens, Dental prosthesis	No	No	1	1	1	1	1	1	1	2	8	Low Concern	6	30	1	60	0	0	0.08	0.08	Moderate	49.4	0	140.75	2	2	1	0	0
BDS01137	95	Open	Foam	77.08	Old	F	148.5	47.25	21.43	20.35	Brazil	White	6	Dress shoes	Yes	Hypercholesterolemia	1	HMG coenzyme A reductase inhibitor	Yes	Corrective lens, Dental prosthesis	No	No	1	1	1	1	1	1	1	2	8	Low Concern	6	30	1	60	0	0	0.08	0.08	Moderate	49.4	0	140.75	2	2	1	0	0
BDS01138	95	Closed	Firm	77.08	Old	F	148.5	47.25	21.43	20.35	Brazil	White	6	Dress shoes	Yes	Hypercholesterolemia	1	HMG coenzyme A reductase inhibitor	Yes	Corrective lens, Dental prosthesis	No	No	1	1	1	1	1	1	1	2	8	Low Concern	6	30	1	60	0	0	0.08	0.08	Moderate	49.4	0	140.75	2	2	1	0	0
BDS01139	95	Closed	Firm	77.08	Old	F	148.5	47.25	21.43	20.35	Brazil	White	6	Dress shoes	Yes	Hypercholesterolemia	1	HMG coenzyme A reductase inhibitor	Yes	Corrective lens, Dental prosthesis	No	No	1	1	1	1	1	1	1	2	8	Low Concern	6	30	1	60	0	0	0.08	0.08	Moderate	49.4	0	140.75	2	2	1	0	0
BDS01140	95	Closed	Firm	77.08	Old	F	148.5	47.25	21.43	20.35	Brazil	White	6	Dress shoes	Yes	Hypercholesterolemia	1	HMG coenzyme A reductase inhibitor	Yes	Corrective lens, Dental prosthesis	No	No	1	1	1	1	1	1	1	2	8	Low Concern	6	30	1	60	0	0	0.08	0.08	Moderate	49.4	0	140.75	2	2	1	0	0
BDS01141	96	Closed	Foam	72.33	Old	M	154	49.3	20.79	23.25	Brazil	White	10	Casual shoes	Yes	Arthrosis	1	Homeopathic	Yes	Corrective lens, Dental prosthesis	No	No	0	1	1	1	2	2	1	1	9	Moderate Concern	3	30	7	120	1	180	0.08	0.02	High	44.28	0	129.22	1	2	1	0	1
BDS01142	96	Closed	Foam	72.33	Old	M	154	49.3	20.79	23.25	Brazil	White	10	Casual shoes	Yes	Arthrosis	1	Homeopathic	Yes	Corrective lens, Dental prosthesis	No	No	0	1	1	1	2	2	1	1	9	Moderate Concern	3	30	7	120	1	180	0.08	0.02	High	44.28	0	129.22	1	2	1	0	1
BDS01143	96	Closed	Foam	72.33	Old	M	154	49.3	20.79	23.25	Brazil	White	10	Casual shoes	Yes	Arthrosis	1	Homeopathic	Yes	Corrective lens, Dental prosthesis	No	No	0	1	1	1	2	2	1	1	9	Moderate Concern	3	30	7	120	1	180	0.08	0.02	High	44.28	0	129.22	1	2	1	0	1
BDS01144	96	Open	Firm	72.33	Old	M	154	49.3	20.79	23.25	Brazil	White	10	Casual shoes	Yes	Arthrosis	1	Homeopathic	Yes	Corrective lens, Dental prosthesis	No	No	0	1	1	1	2	2	1	1	9	Moderate Concern	3	30	7	120	1	180	0.08	0.02	High	44.28	0	129.22	1	2	1	0	1
BDS01145	96	Open	Firm	72.33	Old	M	154	49.3	20.79	23.25	Brazil	White	10	Casual shoes	Yes	Arthrosis	1	Homeopathic	Yes	Corrective lens, Dental prosthesis	No	No	0	1	1	1	2	2	1	1	9	Moderate Concern	3	30	7	120	1	180	0.08	0.02	High	44.28	0	129.22	1	2	1	0	1
BDS01146	96	Open	Firm	72.33	Old	M	154	49.3	20.79	23.25	Brazil	White	10	Casual shoes	Yes	Arthrosis	1	Homeopathic	Yes	Corrective lens, Dental prosthesis	No	No	0	1	1	1	2	2	1	1	9	Moderate Concern	3	30	7	120	1	180	0.08	0.02	High	44.28	0	129.22	1	2	1	0	1
BDS01147	96	Closed	Firm	72.33	Old	M	154	49.3	20.79	23.25	Brazil	White	10	Casual shoes	Yes	Arthrosis	1	Homeopathic	Yes	Corrective lens, Dental prosthesis	No	No	0	1	1	1	2	2	1	1	9	Moderate Concern	3	30	7	120	1	180	0.08	0.02	High	44.28	0	129.22	1	2	1	0	1
BDS01148	96	Closed	Firm	72.33	Old	M	154	49.3	20.79	23.25	Brazil	White	10	Casual shoes	Yes	Arthrosis	1	Homeopathic	Yes	Corrective lens, Dental prosthesis	No	No	0	1	1	1	2	2	1	1	9	Moderate Concern	3	30	7	120	1	180	0.08	0.02	High	44.28	0	129.22	1	2	1	0	1
BDS01149	96	Closed	Firm	72.33	Old	M	154	49.3	20.79	23.25	Brazil	White	10	Casual shoes	Yes	Arthrosis	1	Homeopathic	Yes	Corrective lens, Dental prosthesis	No	No	0	1	1	1	2	2	1	1	9	Moderate Concern	3	30	7	120	1	180	0.08	0.02	High	44.28	0	129.22	1	2	1	0	1
BDS01150	96	Open	Foam	72.33	Old	M	154	49.3	20.79	23.25	Brazil	White	10	Casual shoes	Yes	Arthrosis	1	Homeopathic	Yes	Corrective lens, Dental prosthesis	No	No	0	1	1	1	2	2	1	1	9	Moderate Concern	3	30	7	120	1	180	0.08	0.02	High	44.28	0	129.22	1	2	1	0	1
BDS01151	96	Open	Foam	72.33	Old	M	154	49.3	20.79	23.25	Brazil	White	10	Casual shoes	Yes	Arthrosis	1	Homeopathic	Yes	Corrective lens, Dental prosthesis	No	No	0	1	1	1	2	2	1	1	9	Moderate Concern	3	30	7	120	1	180	0.08	0.02	High	44.28	0	129.22	1	2	1	0	1
BDS01152	96	Open	Foam	72.33	Old	M	154	49.3	20.79	23.25	Brazil	White	10	Casual shoes	Yes	Arthrosis	1	Homeopathic	Yes	Corrective lens, Dental prosthesis	No	No	0	1	1	1	2	2	1	1	9	Moderate Concern	3	30	7	120	1	180	0.08	0.02	High	44.28	0	129.22	1	2	1	0	1
BDS01153	97	Closed	Firm	27.33	Young	M	172	51.05	17.26	24.55	Brazil	White	19	Walking shoes	No	No	0	No	Yes	Corrective lens	No	No	1	2	3	2	2	3	2	3	17	High Concern	6	30	5	90	1	180	0.21	0.33	High	20.53	0	38.48	0	2	2	2	2
BDS01154	97	Closed	Firm	27.33	Young	M	172	51.05	17.26	24.55	Brazil	White	19	Walking shoes	No	No	0	No	Yes	Corrective lens	No	No	1	2	3	2	2	3	2	3	17	High Concern	6	30	5	90	1	180	0.21	0.33	High	20.53	0	38.48	0	2	2	2	2
BDS01155	97	Closed	Firm	27.33	Young	M	172	51.05	17.26	24.55	Brazil	White	19	Walking shoes	No	No	0	No	Yes	Corrective lens	No	No	1	2	3	2	2	3	2	3	17	High Concern	6	30	5	90	1	180	0.21	0.33	High	20.53	0	38.48	0	2	2	2	2
BDS01156	97	Open	Firm	27.33	Young	M	172	51.05	17.26	24.55	Brazil	White	19	Walking shoes	No	No	0	No	Yes	Corrective lens	No	No	1	2	3	2	2	3	2	3	17	High Concern	6	30	5	90	1	180	0.21	0.33	High	20.53	0	38.48	0	2	2	2	2
BDS01157	97	Open	Firm	27.33	Young	M	172	51.05	17.26	24.55	Brazil	White	19	Walking shoes	No	No	0	No	Yes	Corrective lens	No	No	1	2	3	2	2	3	2	3	17	High Concern	6	30	5	90	1	180	0.21	0.33	High	20.53	0	38.48	0	2	2	2	2
BDS01158	97	Open	Firm	27.33	Young	M	172	51.05	17.26	24.55	Brazil	White	19	Walking shoes	No	No	0	No	Yes	Corrective lens	No	No	1	2	3	2	2	3	2	3	17	High Concern	6	30	5	90	1	180	0.21	0.33	High	20.53	0	38.48	0	2	2	2	2
BDS01159	97	Closed	Foam	27.33	Young	M	172	51.05	17.26	24.55	Brazil	White	19	Walking shoes	No	No	0	No	Yes	Corrective lens	No	No	1	2	3	2	2	3	2	3	17	High Concern	6	30	5	90	1	180	0.21	0.33	High	20.53	0	38.48	0	2	2	2	2
BDS01160	97	Closed	Foam	27.33	Young	M	172	51.05	17.26	24.55	Brazil	White	19	Walking shoes	No	No	0	No	Yes	Corrective lens	No	No	1	2	3	2	2	3	2	3	17	High Concern	6	30	5	90	1	180	0.21	0.33	High	20.53	0	38.48	0	2	2	2	2
BDS01161	97	Closed	Foam	27.33	Young	M	172	51.05	17.26	24.55	Brazil	White	19	Walking shoes	No	No	0	No	Yes	Corrective lens	No	No	1	2	3	2	2	3	2	3	17	High Concern	6	30	5	90	1	180	0.21	0.33	High	20.53	0	38.48	0	2	2	2	2
BDS01162	97	Open	Foam	27.33	Young	M	172	51.05	17.26	24.55	Brazil	White	19	Walking shoes	No	No	0	No	Yes	Corrective lens	No	No	1	2	3	2	2	3	2	3	17	High Concern	6	30	5	90	1	180	0.21	0.33	High	20.53	0	38.48	0	2	2	2	2
BDS01163	97	Open	Foam	27.33	Young	M	172	51.05	17.26	24.55	Brazil	White	19	Walking shoes	No	No	0	No	Yes	Corrective lens	No	No	1	2	3	2	2	3	2	3	17	High Concern	6	30	5	90	1	180	0.21	0.33	High	20.53	0	38.48	0	2	2	2	2
BDS01164	97	Open	Foam	27.33	Young	M	172	51.05	17.26	24.55	Brazil	White	19	Walking shoes	No	No	0	No	Yes	Corrective lens	No	No	1	2	3	2	2	3	2	3	17	High Concern	6	30	5	90	1	180	0.21	0.33	High	20.53	0	38.48	0	2	2	2	2
BDS01165	98	Open	Foam	74.92	Old	M	169.6	73.1	25.41	24.65	Brazil	White	2	Walking shoes	Yes	Heel spurs, Inflammation of the tibial nerve, Prostatitis, Skin cancer	6	Kinase inhibitor, Angiotensin-converting enzyme inhibitor, Diuretic, H2 blocker, HMG coenzyme A reductase inhibitor, Benzodiazepine	Yes	Corrective lens, Denture	No	No	0	2	1	1	2	1	2	1	10	Moderate Concern	3	30	2	60	3	180	0.08	0.29	High	56.16	1	281.87	4	2	2	1	0
BDS01166	98	Open	Foam	74.92	Old	M	169.6	73.1	25.41	24.65	Brazil	White	2	Walking shoes	Yes	Heel spurs, Inflammation of the tibial nerve, Prostatitis, Skin cancer	6	Kinase inhibitor, Angiotensin-converting enzyme inhibitor, Diuretic, H2 blocker, HMG coenzyme A reductase inhibitor, Benzodiazepine	Yes	Corrective lens, Denture	No	No	0	2	1	1	2	1	2	1	10	Moderate Concern	3	30	2	60	3	180	0.08	0.29	High	56.16	1	281.87	4	2	2	1	0
BDS01167	98	Open	Foam	74.92	Old	M	169.6	73.1	25.41	24.65	Brazil	White	2	Walking shoes	Yes	Heel spurs, Inflammation of the tibial nerve, Prostatitis, Skin cancer	6	Kinase inhibitor, Angiotensin-converting enzyme inhibitor, Diuretic, H2 blocker, HMG coenzyme A reductase inhibitor, Benzodiazepine	Yes	Corrective lens, Denture	No	No	0	2	1	1	2	1	2	1	10	Moderate Concern	3	30	2	60	3	180	0.08	0.29	High	56.16	1	281.87	4	2	2	1	0
BDS01168	98	Open	Firm	74.92	Old	M	169.6	73.1	25.41	24.65	Brazil	White	2	Walking shoes	Yes	Heel spurs, Inflammation of the tibial nerve, Prostatitis, Skin cancer	6	Kinase inhibitor, Angiotensin-converting enzyme inhibitor, Diuretic, H2 blocker, HMG coenzyme A reductase inhibitor, Benzodiazepine	Yes	Corrective lens, Denture	No	No	0	2	1	1	2	1	2	1	10	Moderate Concern	3	30	2	60	3	180	0.08	0.29	High	56.16	1	281.87	4	2	2	1	0
BDS01169	98	Open	Firm	74.92	Old	M	169.6	73.1	25.41	24.65	Brazil	White	2	Walking shoes	Yes	Heel spurs, Inflammation of the tibial nerve, Prostatitis, Skin cancer	6	Kinase inhibitor, Angiotensin-converting enzyme inhibitor, Diuretic, H2 blocker, HMG coenzyme A reductase inhibitor, Benzodiazepine	Yes	Corrective lens, Denture	No	No	0	2	1	1	2	1	2	1	10	Moderate Concern	3	30	2	60	3	180	0.08	0.29	High	56.16	1	281.87	4	2	2	1	0
BDS01170	98	Open	Firm	74.92	Old	M	169.6	73.1	25.41	24.65	Brazil	White	2	Walking shoes	Yes	Heel spurs, Inflammation of the tibial nerve, Prostatitis, Skin cancer	6	Kinase inhibitor, Angiotensin-converting enzyme inhibitor, Diuretic, H2 blocker, HMG coenzyme A reductase inhibitor, Benzodiazepine	Yes	Corrective lens, Denture	No	No	0	2	1	1	2	1	2	1	10	Moderate Concern	3	30	2	60	3	180	0.08	0.29	High	56.16	1	281.87	4	2	2	1	0
BDS01171	98	Closed	Foam	74.92	Old	M	169.6	73.1	25.41	24.65	Brazil	White	2	Walking shoes	Yes	Heel spurs, Inflammation of the tibial nerve, Prostatitis, Skin cancer	6	Kinase inhibitor, Angiotensin-converting enzyme inhibitor, Diuretic, H2 blocker, HMG coenzyme A reductase inhibitor, Benzodiazepine	Yes	Corrective lens, Denture	No	No	0	2	1	1	2	1	2	1	10	Moderate Concern	3	30	2	60	3	180	0.08	0.29	High	56.16	1	281.87	4	2	2	1	0
BDS01172	98	Closed	Foam	74.92	Old	M	169.6	73.1	25.41	24.65	Brazil	White	2	Walking shoes	Yes	Heel spurs, Inflammation of the tibial nerve, Prostatitis, Skin cancer	6	Kinase inhibitor, Angiotensin-converting enzyme inhibitor, Diuretic, H2 blocker, HMG coenzyme A reductase inhibitor, Benzodiazepine	Yes	Corrective lens, Denture	No	No	0	2	1	1	2	1	2	1	10	Moderate Concern	3	30	2	60	3	180	0.08	0.29	High	56.16	1	281.87	4	2	2	1	0
BDS01173	98	Closed	Foam	74.92	Old	M	169.6	73.1	25.41	24.65	Brazil	White	2	Walking shoes	Yes	Heel spurs, Inflammation of the tibial nerve, Prostatitis, Skin cancer	6	Kinase inhibitor, Angiotensin-converting enzyme inhibitor, Diuretic, H2 blocker, HMG coenzyme A reductase inhibitor, Benzodiazepine	Yes	Corrective lens, Denture	No	No	0	2	1	1	2	1	2	1	10	Moderate Concern	3	30	2	60	3	180	0.08	0.29	High	56.16	1	281.87	4	2	2	1	0
BDS01174	98	Closed	Firm	74.92	Old	M	169.6	73.1	25.41	24.65	Brazil	White	2	Walking shoes	Yes	Heel spurs, Inflammation of the tibial nerve, Prostatitis, Skin cancer	6	Kinase inhibitor, Angiotensin-converting enzyme inhibitor, Diuretic, H2 blocker, HMG coenzyme A reductase inhibitor, Benzodiazepine	Yes	Corrective lens, Denture	No	No	0	2	1	1	2	1	2	1	10	Moderate Concern	3	30	2	60	3	180	0.08	0.29	High	56.16	1	281.87	4	2	2	1	0
BDS01175	98	Closed	Firm	74.92	Old	M	169.6	73.1	25.41	24.65	Brazil	White	2	Walking shoes	Yes	Heel spurs, Inflammation of the tibial nerve, Prostatitis, Skin cancer	6	Kinase inhibitor, Angiotensin-converting enzyme inhibitor, Diuretic, H2 blocker, HMG coenzyme A reductase inhibitor, Benzodiazepine	Yes	Corrective lens, Denture	No	No	0	2	1	1	2	1	2	1	10	Moderate Concern	3	30	2	60	3	180	0.08	0.29	High	56.16	1	281.87	4	2	2	1	0
BDS01176	98	Closed	Firm	74.92	Old	M	169.6	73.1	25.41	24.65	Brazil	White	2	Walking shoes	Yes	Heel spurs, Inflammation of the tibial nerve, Prostatitis, Skin cancer	6	Kinase inhibitor, Angiotensin-converting enzyme inhibitor, Diuretic, H2 blocker, HMG coenzyme A reductase inhibitor, Benzodiazepine	Yes	Corrective lens, Denture	No	No	0	2	1	1	2	1	2	1	10	Moderate Concern	3	30	2	60	3	180	0.08	0.29	High	56.16	1	281.87	4	2	2	1	0
BDS01177	99	Open	Foam	27.25	Young	F	164.5	65.4	24.17	22.35	Brazil	White	18	Walking shoes, Sandal	Yes	Familial Hypercholesterolemia, Chodromalacia of the knees, Sinusitis, Rhinitis	2	Oral contraceptive	Yes	Dental retention	No	No	0	2	3	1	3	2	4	1	16	High Concern	1	30	6	180	3	30	0.33	0.17	High	17.25	1	38.03	1	2	1	2	2
BDS01178	99	Open	Foam	27.25	Young	F	164.5	65.4	24.17	22.35	Brazil	White	18	Walking shoes, Sandal	Yes	Familial Hypercholesterolemia, Chodromalacia of the knees, Sinusitis, Rhinitis	2	Oral contraceptive	Yes	Dental retention	No	No	0	2	3	1	3	2	4	1	16	High Concern	1	30	6	180	3	30	0.33	0.17	High	17.25	1	38.03	1	2	1	2	2
BDS01179	99	Open	Foam	27.25	Young	F	164.5	65.4	24.17	22.35	Brazil	White	18	Walking shoes, Sandal	Yes	Familial Hypercholesterolemia, Chodromalacia of the knees, Sinusitis, Rhinitis	2	Oral contraceptive	Yes	Dental retention	No	No	0	2	3	1	3	2	4	1	16	High Concern	1	30	6	180	3	30	0.33	0.17	High	17.25	1	38.03	1	2	1	2	2
BDS01180	99	Open	Firm	27.25	Young	F	164.5	65.4	24.17	22.35	Brazil	White	18	Walking shoes, Sandal	Yes	Familial Hypercholesterolemia, Chodromalacia of the knees, Sinusitis, Rhinitis	2	Oral contraceptive	Yes	Dental retention	No	No	0	2	3	1	3	2	4	1	16	High Concern	1	30	6	180	3	30	0.33	0.17	High	17.25	1	38.03	1	2	1	2	2
BDS01181	99	Open	Firm	27.25	Young	F	164.5	65.4	24.17	22.35	Brazil	White	18	Walking shoes, Sandal	Yes	Familial Hypercholesterolemia, Chodromalacia of the knees, Sinusitis, Rhinitis	2	Oral contraceptive	Yes	Dental retention	No	No	0	2	3	1	3	2	4	1	16	High Concern	1	30	6	180	3	30	0.33	0.17	High	17.25	1	38.03	1	2	1	2	2
BDS01182	99	Open	Firm	27.25	Young	F	164.5	65.4	24.17	22.35	Brazil	White	18	Walking shoes, Sandal	Yes	Familial Hypercholesterolemia, Chodromalacia of the knees, Sinusitis, Rhinitis	2	Oral contraceptive	Yes	Dental retention	No	No	0	2	3	1	3	2	4	1	16	High Concern	1	30	6	180	3	30	0.33	0.17	High	17.25	1	38.03	1	2	1	2	2
BDS01183	99	Closed	Firm	27.25	Young	F	164.5	65.4	24.17	22.35	Brazil	White	18	Walking shoes, Sandal	Yes	Familial Hypercholesterolemia, Chodromalacia of the knees, Sinusitis, Rhinitis	2	Oral contraceptive	Yes	Dental retention	No	No	0	2	3	1	3	2	4	1	16	High Concern	1	30	6	180	3	30	0.33	0.17	High	17.25	1	38.03	1	2	1	2	2
BDS01184	99	Closed	Firm	27.25	Young	F	164.5	65.4	24.17	22.35	Brazil	White	18	Walking shoes, Sandal	Yes	Familial Hypercholesterolemia, Chodromalacia of the knees, Sinusitis, Rhinitis	2	Oral contraceptive	Yes	Dental retention	No	No	0	2	3	1	3	2	4	1	16	High Concern	1	30	6	180	3	30	0.33	0.17	High	17.25	1	38.03	1	2	1	2	2
BDS01185	99	Closed	Firm	27.25	Young	F	164.5	65.4	24.17	22.35	Brazil	White	18	Walking shoes, Sandal	Yes	Familial Hypercholesterolemia, Chodromalacia of the knees, Sinusitis, Rhinitis	2	Oral contraceptive	Yes	Dental retention	No	No	0	2	3	1	3	2	4	1	16	High Concern	1	30	6	180	3	30	0.33	0.17	High	17.25	1	38.03	1	2	1	2	2
BDS01186	99	Closed	Foam	27.25	Young	F	164.5	65.4	24.17	22.35	Brazil	White	18	Walking shoes, Sandal	Yes	Familial Hypercholesterolemia, Chodromalacia of the knees, Sinusitis, Rhinitis	2	Oral contraceptive	Yes	Dental retention	No	No	0	2	3	1	3	2	4	1	16	High Concern	1	30	6	180	3	30	0.33	0.17	High	17.25	1	38.03	1	2	1	2	2
BDS01187	99	Closed	Foam	27.25	Young	F	164.5	65.4	24.17	22.35	Brazil	White	18	Walking shoes, Sandal	Yes	Familial Hypercholesterolemia, Chodromalacia of the knees, Sinusitis, Rhinitis	2	Oral contraceptive	Yes	Dental retention	No	No	0	2	3	1	3	2	4	1	16	High Concern	1	30	6	180	3	30	0.33	0.17	High	17.25	1	38.03	1	2	1	2	2
BDS01188	99	Closed	Foam	27.25	Young	F	164.5	65.4	24.17	22.35	Brazil	White	18	Walking shoes, Sandal	Yes	Familial Hypercholesterolemia, Chodromalacia of the knees, Sinusitis, Rhinitis	2	Oral contraceptive	Yes	Dental retention	No	No	0	2	3	1	3	2	4	1	16	High Concern	1	30	6	180	3	30	0.33	0.17	High	17.25	1	38.03	1	2	1	2	2
BDS01189	100	Open	Foam	69.58	Old	F	155	56.95	23.7	22.05	Brazil	White	8	Casual shoes, Sandal	Yes	Hypertension, Lumbar tumor, Osteoporosis	0	No	Yes	Corrective lens	No	No	0	2	3	1	3	3	4	4	20	High Concern	2	120	1	300	0	0	0.4	0.17	Low	36.79	0	78.64	0	2	2	1	0
BDS01190	100	Open	Foam	69.58	Old	F	155	56.95	23.7	22.05	Brazil	White	8	Casual shoes, Sandal	Yes	Hypertension, Lumbar tumor, Osteoporosis	0	No	Yes	Corrective lens	No	No	0	2	3	1	3	3	4	4	20	High Concern	2	120	1	300	0	0	0.4	0.17	Low	36.79	0	78.64	0	2	2	1	0
BDS01191	100	Open	Foam	69.58	Old	F	155	56.95	23.7	22.05	Brazil	White	8	Casual shoes, Sandal	Yes	Hypertension, Lumbar tumor, Osteoporosis	0	No	Yes	Corrective lens	No	No	0	2	3	1	3	3	4	4	20	High Concern	2	120	1	300	0	0	0.4	0.17	Low	36.79	0	78.64	0	2	2	1	0
BDS01192	100	Open	Firm	69.58	Old	F	155	56.95	23.7	22.05	Brazil	White	8	Casual shoes, Sandal	Yes	Hypertension, Lumbar tumor, Osteoporosis	0	No	Yes	Corrective lens	No	No	0	2	3	1	3	3	4	4	20	High Concern	2	120	1	300	0	0	0.4	0.17	Low	36.79	0	78.64	0	2	2	1	0
BDS01193	100	Open	Firm	69.58	Old	F	155	56.95	23.7	22.05	Brazil	White	8	Casual shoes, Sandal	Yes	Hypertension, Lumbar tumor, Osteoporosis	0	No	Yes	Corrective lens	No	No	0	2	3	1	3	3	4	4	20	High Concern	2	120	1	300	0	0	0.4	0.17	Low	36.79	0	78.64	0	2	2	1	0
BDS01194	100	Open	Firm	69.58	Old	F	155	56.95	23.7	22.05	Brazil	White	8	Casual shoes, Sandal	Yes	Hypertension, Lumbar tumor, Osteoporosis	0	No	Yes	Corrective lens	No	No	0	2	3	1	3	3	4	4	20	High Concern	2	120	1	300	0	0	0.4	0.17	Low	36.79	0	78.64	0	2	2	1	0
BDS01195	100	Closed	Foam	69.58	Old	F	155	56.95	23.7	22.05	Brazil	White	8	Casual shoes, Sandal	Yes	Hypertension, Lumbar tumor, Osteoporosis	0	No	Yes	Corrective lens	No	No	0	2	3	1	3	3	4	4	20	High Concern	2	120	1	300	0	0	0.4	0.17	Low	36.79	0	78.64	0	2	2	1	0
BDS01196	100	Closed	Foam	69.58	Old	F	155	56.95	23.7	22.05	Brazil	White	8	Casual shoes, Sandal	Yes	Hypertension, Lumbar tumor, Osteoporosis	0	No	Yes	Corrective lens	No	No	0	2	3	1	3	3	4	4	20	High Concern	2	120	1	300	0	0	0.4	0.17	Low	36.79	0	78.64	0	2	2	1	0
BDS01197	100	Closed	Foam	69.58	Old	F	155	56.95	23.7	22.05	Brazil	White	8	Casual shoes, Sandal	Yes	Hypertension, Lumbar tumor, Osteoporosis	0	No	Yes	Corrective lens	No	No	0	2	3	1	3	3	4	4	20	High Concern	2	120	1	300	0	0	0.4	0.17	Low	36.79	0	78.64	0	2	2	1	0
BDS01198	100	Closed	Firm	69.58	Old	F	155	56.95	23.7	22.05	Brazil	White	8	Casual shoes, Sandal	Yes	Hypertension, Lumbar tumor, Osteoporosis	0	No	Yes	Corrective lens	No	No	0	2	3	1	3	3	4	4	20	High Concern	2	120	1	300	0	0	0.4	0.17	Low	36.79	0	78.64	0	2	2	1	0
BDS01199	100	Closed	Firm	69.58	Old	F	155	56.95	23.7	22.05	Brazil	White	8	Casual shoes, Sandal	Yes	Hypertension, Lumbar tumor, Osteoporosis	0	No	Yes	Corrective lens	No	No	0	2	3	1	3	3	4	4	20	High Concern	2	120	1	300	0	0	0.4	0.17	Low	36.79	0	78.64	0	2	2	1	0
BDS01200	100	Closed	Firm	69.58	Old	F	155	56.95	23.7	22.05	Brazil	White	8	Casual shoes, Sandal	Yes	Hypertension, Lumbar tumor, Osteoporosis	0	No	Yes	Corrective lens	No	No	0	2	3	1	3	3	4	4	20	High Concern	2	120	1	300	0	0	0.4	0.17	Low	36.79	0	78.64	0	2	2	1	0
BDS01201	101	Open	Firm	29.33	Young	F	152.7	54.1	23.2	21.1	Brazil	Yellow	23	Walking shoes	No	No	1	Oral contraceptive	No	No	No	No	4	1	2	1	1	1	1	1	8	Low Concern	7	120	1	180	0	0	0.5	0.33	High	19.38	0	32.38	0	2	2	2	2
BDS01202	101	Open	Firm	29.33	Young	F	152.7	54.1	23.2	21.1	Brazil	Yellow	23	Walking shoes	No	No	1	Oral contraceptive	No	No	No	No	4	1	2	1	1	1	1	1	8	Low Concern	7	120	1	180	0	0	0.5	0.33	High	19.38	0	32.38	0	2	2	2	2
BDS01203	101	Open	Firm	29.33	Young	F	152.7	54.1	23.2	21.1	Brazil	Yellow	23	Walking shoes	No	No	1	Oral contraceptive	No	No	No	No	4	1	2	1	1	1	1	1	8	Low Concern	7	120	1	180	0	0	0.5	0.33	High	19.38	0	32.38	0	2	2	2	2
BDS01204	101	Closed	Firm	29.33	Young	F	152.7	54.1	23.2	21.1	Brazil	Yellow	23	Walking shoes	No	No	1	Oral contraceptive	No	No	No	No	4	1	2	1	1	1	1	1	8	Low Concern	7	120	1	180	0	0	0.5	0.33	High	19.38	0	32.38	0	2	2	2	2
BDS01205	101	Closed	Firm	29.33	Young	F	152.7	54.1	23.2	21.1	Brazil	Yellow	23	Walking shoes	No	No	1	Oral contraceptive	No	No	No	No	4	1	2	1	1	1	1	1	8	Low Concern	7	120	1	180	0	0	0.5	0.33	High	19.38	0	32.38	0	2	2	2	2
BDS01206	101	Closed	Firm	29.33	Young	F	152.7	54.1	23.2	21.1	Brazil	Yellow	23	Walking shoes	No	No	1	Oral contraceptive	No	No	No	No	4	1	2	1	1	1	1	1	8	Low Concern	7	120	1	180	0	0	0.5	0.33	High	19.38	0	32.38	0	2	2	2	2
BDS01207	101	Closed	Foam	29.33	Young	F	152.7	54.1	23.2	21.1	Brazil	Yellow	23	Walking shoes	No	No	1	Oral contraceptive	No	No	No	No	4	1	2	1	1	1	1	1	8	Low Concern	7	120	1	180	0	0	0.5	0.33	High	19.38	0	32.38	0	2	2	2	2
BDS01208	101	Closed	Foam	29.33	Young	F	152.7	54.1	23.2	21.1	Brazil	Yellow	23	Walking shoes	No	No	1	Oral contraceptive	No	No	No	No	4	1	2	1	1	1	1	1	8	Low Concern	7	120	1	180	0	0	0.5	0.33	High	19.38	0	32.38	0	2	2	2	2
BDS01209	101	Closed	Foam	29.33	Young	F	152.7	54.1	23.2	21.1	Brazil	Yellow	23	Walking shoes	No	No	1	Oral contraceptive	No	No	No	No	4	1	2	1	1	1	1	1	8	Low Concern	7	120	1	180	0	0	0.5	0.33	High	19.38	0	32.38	0	2	2	2	2
BDS01210	101	Open	Foam	29.33	Young	F	152.7	54.1	23.2	21.1	Brazil	Yellow	23	Walking shoes	No	No	1	Oral contraceptive	No	No	No	No	4	1	2	1	1	1	1	1	8	Low Concern	7	120	1	180	0	0	0.5	0.33	High	19.38	0	32.38	0	2	2	2	2
BDS01211	101	Open	Foam	29.33	Young	F	152.7	54.1	23.2	21.1	Brazil	Yellow	23	Walking shoes	No	No	1	Oral contraceptive	No	No	No	No	4	1	2	1	1	1	1	1	8	Low Concern	7	120	1	180	0	0	0.5	0.33	High	19.38	0	32.38	0	2	2	2	2
BDS01212	101	Open	Foam	29.33	Young	F	152.7	54.1	23.2	21.1	Brazil	Yellow	23	Walking shoes	No	No	1	Oral contraceptive	No	No	No	No	4	1	2	1	1	1	1	1	8	Low Concern	7	120	1	180	0	0	0.5	0.33	High	19.38	0	32.38	0	2	2	2	2
BDS01213	102	Closed	Foam	66.17	Old	F	149.8	46.4	20.68	19.1	Brazil	Yellow	11	Walking shoes, Sandal	No	No	0	No	Yes	Corrective lens, Denture, Bridge teeh	No	No	1	1	1	1	1	1	1	1	7	Low Concern	7	60	7	60	0	0	0.13	0.17	High	17.44	0	39.25	1	2	1	1	1
BDS01214	102	Closed	Foam	66.17	Old	F	149.8	46.4	20.68	19.1	Brazil	Yellow	11	Walking shoes, Sandal	No	No	0	No	Yes	Corrective lens, Denture, Bridge teeh	No	No	1	1	1	1	1	1	1	1	7	Low Concern	7	60	7	60	0	0	0.13	0.17	High	17.44	0	39.25	1	2	1	1	1
BDS01215	102	Closed	Foam	66.17	Old	F	149.8	46.4	20.68	19.1	Brazil	Yellow	11	Walking shoes, Sandal	No	No	0	No	Yes	Corrective lens, Denture, Bridge teeh	No	No	1	1	1	1	1	1	1	1	7	Low Concern	7	60	7	60	0	0	0.13	0.17	High	17.44	0	39.25	1	2	1	1	1
BDS01216	102	Closed	Firm	66.17	Old	F	149.8	46.4	20.68	19.1	Brazil	Yellow	11	Walking shoes, Sandal	No	No	0	No	Yes	Corrective lens, Denture, Bridge teeh	No	No	1	1	1	1	1	1	1	1	7	Low Concern	7	60	7	60	0	0	0.13	0.17	High	17.44	0	39.25	1	2	1	1	1
BDS01217	102	Closed	Firm	66.17	Old	F	149.8	46.4	20.68	19.1	Brazil	Yellow	11	Walking shoes, Sandal	No	No	0	No	Yes	Corrective lens, Denture, Bridge teeh	No	No	1	1	1	1	1	1	1	1	7	Low Concern	7	60	7	60	0	0	0.13	0.17	High	17.44	0	39.25	1	2	1	1	1
BDS01218	102	Closed	Firm	66.17	Old	F	149.8	46.4	20.68	19.1	Brazil	Yellow	11	Walking shoes, Sandal	No	No	0	No	Yes	Corrective lens, Denture, Bridge teeh	No	No	1	1	1	1	1	1	1	1	7	Low Concern	7	60	7	60	0	0	0.13	0.17	High	17.44	0	39.25	1	2	1	1	1
BDS01219	102	Open	Firm	66.17	Old	F	149.8	46.4	20.68	19.1	Brazil	Yellow	11	Walking shoes, Sandal	No	No	0	No	Yes	Corrective lens, Denture, Bridge teeh	No	No	1	1	1	1	1	1	1	1	7	Low Concern	7	60	7	60	0	0	0.13	0.17	High	17.44	0	39.25	1	2	1	1	1
BDS01220	102	Open	Firm	66.17	Old	F	149.8	46.4	20.68	19.1	Brazil	Yellow	11	Walking shoes, Sandal	No	No	0	No	Yes	Corrective lens, Denture, Bridge teeh	No	No	1	1	1	1	1	1	1	1	7	Low Concern	7	60	7	60	0	0	0.13	0.17	High	17.44	0	39.25	1	2	1	1	1
BDS01221	102	Open	Firm	66.17	Old	F	149.8	46.4	20.68	19.1	Brazil	Yellow	11	Walking shoes, Sandal	No	No	0	No	Yes	Corrective lens, Denture, Bridge teeh	No	No	1	1	1	1	1	1	1	1	7	Low Concern	7	60	7	60	0	0	0.13	0.17	High	17.44	0	39.25	1	2	1	1	1
BDS01222	102	Open	Foam	66.17	Old	F	149.8	46.4	20.68	19.1	Brazil	Yellow	11	Walking shoes, Sandal	No	No	0	No	Yes	Corrective lens, Denture, Bridge teeh	No	No	1	1	1	1	1	1	1	1	7	Low Concern	7	60	7	60	0	0	0.13	0.17	High	17.44	0	39.25	1	2	1	1	1
BDS01223	102	Open	Foam	66.17	Old	F	149.8	46.4	20.68	19.1	Brazil	Yellow	11	Walking shoes, Sandal	No	No	0	No	Yes	Corrective lens, Denture, Bridge teeh	No	No	1	1	1	1	1	1	1	1	7	Low Concern	7	60	7	60	0	0	0.13	0.17	High	17.44	0	39.25	1	2	1	1	1
BDS01224	102	Open	Foam	66.17	Old	F	149.8	46.4	20.68	19.1	Brazil	Yellow	11	Walking shoes, Sandal	No	No	0	No	Yes	Corrective lens, Denture, Bridge teeh	No	No	1	1	1	1	1	1	1	1	7	Low Concern	7	60	7	60	0	0	0.13	0.17	High	17.44	0	39.25	1	2	1	1	1
BDS01225	103	Closed	Firm	73.58	Old	F	153.8	66.1	27.94	21.75	Brazil	White	2	Orthopedic shoes	Yes	Hypercholesterolemia	2	Selective serotonin reuptake inhibitor, HMG coenzyme A reductase inhibitor	Yes	Corrective lens, Denture	No	No	0	1	1	1	3	2	2	1	11	Moderate Concern	7	30	7	30	2	120	0.04	0.04	High	78.59	2	300		2	1	0	0
BDS01226	103	Closed	Firm	73.58	Old	F	153.8	66.1	27.94	21.75	Brazil	White	2	Orthopedic shoes	Yes	Hypercholesterolemia	2	Selective serotonin reuptake inhibitor, HMG coenzyme A reductase inhibitor	Yes	Corrective lens, Denture	No	No	0	1	1	1	3	2	2	1	11	Moderate Concern	7	30	7	30	2	120	0.04	0.04	High	78.59	2	300		2	1	0	0
BDS01227	103	Closed	Firm	73.58	Old	F	153.8	66.1	27.94	21.75	Brazil	White	2	Orthopedic shoes	Yes	Hypercholesterolemia	2	Selective serotonin reuptake inhibitor, HMG coenzyme A reductase inhibitor	Yes	Corrective lens, Denture	No	No	0	1	1	1	3	2	2	1	11	Moderate Concern	7	30	7	30	2	120	0.04	0.04	High	78.59	2	300		2	1	0	0
BDS01228	103	Open	Foam	73.58	Old	F	153.8	66.1	27.94	21.75	Brazil	White	2	Orthopedic shoes	Yes	Hypercholesterolemia	2	Selective serotonin reuptake inhibitor, HMG coenzyme A reductase inhibitor	Yes	Corrective lens, Denture	No	No	0	1	1	1	3	2	2	1	11	Moderate Concern	7	30	7	30	2	120	0.04	0.04	High	78.59	2	300		2	1	0	0
BDS01229	103	Open	Foam	73.58	Old	F	153.8	66.1	27.94	21.75	Brazil	White	2	Orthopedic shoes	Yes	Hypercholesterolemia	2	Selective serotonin reuptake inhibitor, HMG coenzyme A reductase inhibitor	Yes	Corrective lens, Denture	No	No	0	1	1	1	3	2	2	1	11	Moderate Concern	7	30	7	30	2	120	0.04	0.04	High	78.59	2	300		2	1	0	0
BDS01230	103	Open	Foam	73.58	Old	F	153.8	66.1	27.94	21.75	Brazil	White	2	Orthopedic shoes	Yes	Hypercholesterolemia	2	Selective serotonin reuptake inhibitor, HMG coenzyme A reductase inhibitor	Yes	Corrective lens, Denture	No	No	0	1	1	1	3	2	2	1	11	Moderate Concern	7	30	7	30	2	120	0.04	0.04	High	78.59	2	300		2	1	0	0
BDS01231	103	Closed	Foam	73.58	Old	F	153.8	66.1	27.94	21.75	Brazil	White	2	Orthopedic shoes	Yes	Hypercholesterolemia	2	Selective serotonin reuptake inhibitor, HMG coenzyme A reductase inhibitor	Yes	Corrective lens, Denture	No	No	0	1	1	1	3	2	2	1	11	Moderate Concern	7	30	7	30	2	120	0.04	0.04	High	78.59	2	300		2	1	0	0
BDS01232	103	Closed	Foam	73.58	Old	F	153.8	66.1	27.94	21.75	Brazil	White	2	Orthopedic shoes	Yes	Hypercholesterolemia	2	Selective serotonin reuptake inhibitor, HMG coenzyme A reductase inhibitor	Yes	Corrective lens, Denture	No	No	0	1	1	1	3	2	2	1	11	Moderate Concern	7	30	7	30	2	120	0.04	0.04	High	78.59	2	300		2	1	0	0
BDS01233	103	Closed	Foam	73.58	Old	F	153.8	66.1	27.94	21.75	Brazil	White	2	Orthopedic shoes	Yes	Hypercholesterolemia	2	Selective serotonin reuptake inhibitor, HMG coenzyme A reductase inhibitor	Yes	Corrective lens, Denture	No	No	0	1	1	1	3	2	2	1	11	Moderate Concern	7	30	7	30	2	120	0.04	0.04	High	78.59	2	300		2	1	0	0
BDS01234	103	Open	Firm	73.58	Old	F	153.8	66.1	27.94	21.75	Brazil	White	2	Orthopedic shoes	Yes	Hypercholesterolemia	2	Selective serotonin reuptake inhibitor, HMG coenzyme A reductase inhibitor	Yes	Corrective lens, Denture	No	No	0	1	1	1	3	2	2	1	11	Moderate Concern	7	30	7	30	2	120	0.04	0.04	High	78.59	2	300		2	1	0	0
BDS01235	103	Open	Firm	73.58	Old	F	153.8	66.1	27.94	21.75	Brazil	White	2	Orthopedic shoes	Yes	Hypercholesterolemia	2	Selective serotonin reuptake inhibitor, HMG coenzyme A reductase inhibitor	Yes	Corrective lens, Denture	No	No	0	1	1	1	3	2	2	1	11	Moderate Concern	7	30	7	30	2	120	0.04	0.04	High	78.59	2	300		2	1	0	0
BDS01236	103	Open	Firm	73.58	Old	F	153.8	66.1	27.94	21.75	Brazil	White	2	Orthopedic shoes	Yes	Hypercholesterolemia	2	Selective serotonin reuptake inhibitor, HMG coenzyme A reductase inhibitor	Yes	Corrective lens, Denture	No	No	0	1	1	1	3	2	2	1	11	Moderate Concern	7	30	7	30	2	120	0.04	0.04	High	78.59	2	300		2	1	0	0
BDS01237	104	Closed	Foam	85.83	Old	F	145.7	59.8	28.17	23.15	Brazil	Pardo/Brown	4	Casual shoes	Yes	Hypertension	2	Angiotensin II receptor antagonist, Bisphosphonate	Yes	Corrective lens	No	No	0	1	1	1	1	1	1	1	7	Low Concern	5	45	0	0	0	0	0.04	0.04	Moderate	108.4	0	300	5	2	1	0	0
BDS01238	104	Closed	Foam	85.83	Old	F	145.7	59.8	28.17	23.15	Brazil	Pardo/Brown	4	Casual shoes	Yes	Hypertension	2	Angiotensin II receptor antagonist, Bisphosphonate	Yes	Corrective lens	No	No	0	1	1	1	1	1	1	1	7	Low Concern	5	45	0	0	0	0	0.04	0.04	Moderate	108.4	0	300	5	2	1	0	0
BDS01239	104	Closed	Foam	85.83	Old	F	145.7	59.8	28.17	23.15	Brazil	Pardo/Brown	4	Casual shoes	Yes	Hypertension	2	Angiotensin II receptor antagonist, Bisphosphonate	Yes	Corrective lens	No	No	0	1	1	1	1	1	1	1	7	Low Concern	5	45	0	0	0	0	0.04	0.04	Moderate	108.4	0	300	5	2	1	0	0
BDS01240	104	Closed	Firm	85.83	Old	F	145.7	59.8	28.17	23.15	Brazil	Pardo/Brown	4	Casual shoes	Yes	Hypertension	2	Angiotensin II receptor antagonist, Bisphosphonate	Yes	Corrective lens	No	No	0	1	1	1	1	1	1	1	7	Low Concern	5	45	0	0	0	0	0.04	0.04	Moderate	108.4	0	300	5	2	1	0	0
BDS01241	104	Closed	Firm	85.83	Old	F	145.7	59.8	28.17	23.15	Brazil	Pardo/Brown	4	Casual shoes	Yes	Hypertension	2	Angiotensin II receptor antagonist, Bisphosphonate	Yes	Corrective lens	No	No	0	1	1	1	1	1	1	1	7	Low Concern	5	45	0	0	0	0	0.04	0.04	Moderate	108.4	0	300	5	2	1	0	0
BDS01242	104	Closed	Firm	85.83	Old	F	145.7	59.8	28.17	23.15	Brazil	Pardo/Brown	4	Casual shoes	Yes	Hypertension	2	Angiotensin II receptor antagonist, Bisphosphonate	Yes	Corrective lens	No	No	0	1	1	1	1	1	1	1	7	Low Concern	5	45	0	0	0	0	0.04	0.04	Moderate	108.4	0	300	5	2	1	0	0
BDS01243	104	Open	Foam	85.83	Old	F	145.7	59.8	28.17	23.15	Brazil	Pardo/Brown	4	Casual shoes	Yes	Hypertension	2	Angiotensin II receptor antagonist, Bisphosphonate	Yes	Corrective lens	No	No	0	1	1	1	1	1	1	1	7	Low Concern	5	45	0	0	0	0	0.04	0.04	Moderate	108.4	0	300	5	2	1	0	0
BDS01244	104	Open	Foam	85.83	Old	F	145.7	59.8	28.17	23.15	Brazil	Pardo/Brown	4	Casual shoes	Yes	Hypertension	2	Angiotensin II receptor antagonist, Bisphosphonate	Yes	Corrective lens	No	No	0	1	1	1	1	1	1	1	7	Low Concern	5	45	0	0	0	0	0.04	0.04	Moderate	108.4	0	300	5	2	1	0	0
BDS01245	104	Open	Foam	85.83	Old	F	145.7	59.8	28.17	23.15	Brazil	Pardo/Brown	4	Casual shoes	Yes	Hypertension	2	Angiotensin II receptor antagonist, Bisphosphonate	Yes	Corrective lens	No	No	0	1	1	1	1	1	1	1	7	Low Concern	5	45	0	0	0	0	0.04	0.04	Moderate	108.4	0	300	5	2	1	0	0
BDS01246	104	Open	Firm	85.83	Old	F	145.7	59.8	28.17	23.15	Brazil	Pardo/Brown	4	Casual shoes	Yes	Hypertension	2	Angiotensin II receptor antagonist, Bisphosphonate	Yes	Corrective lens	No	No	0	1	1	1	1	1	1	1	7	Low Concern	5	45	0	0	0	0	0.04	0.04	Moderate	108.4	0	300	5	2	1	0	0
BDS01247	104	Open	Firm	85.83	Old	F	145.7	59.8	28.17	23.15	Brazil	Pardo/Brown	4	Casual shoes	Yes	Hypertension	2	Angiotensin II receptor antagonist, Bisphosphonate	Yes	Corrective lens	No	No	0	1	1	1	1	1	1	1	7	Low Concern	5	45	0	0	0	0	0.04	0.04	Moderate	108.4	0	300	5	2	1	0	0
BDS01248	104	Open	Firm	85.83	Old	F	145.7	59.8	28.17	23.15	Brazil	Pardo/Brown	4	Casual shoes	Yes	Hypertension	2	Angiotensin II receptor antagonist, Bisphosphonate	Yes	Corrective lens	No	No	0	1	1	1	1	1	1	1	7	Low Concern	5	45	0	0	0	0	0.04	0.04	Moderate	108.4	0	300	5	2	1	0	0
BDS01249	105	Open	Foam	80	Old	F	150.5	55.65	24.57	23	Brazil	White	4	Sandal	Yes	Osteoporosis, Hypertension, Hyperthyroidism	4	Synthetic thyroid hormone, Beta-blocker, Diuretic, Bisphosphonate	Yes	Corrective lens, Dental prosthesis	No	No	1	1	1	1	1	1	1	1	7	Low Concern	1	60	1	60	0	0	0.03	0.06	Low	85.97	0	300	4	2	1	1	1
BDS01250	105	Open	Foam	80	Old	F	150.5	55.65	24.57	23	Brazil	White	4	Sandal	Yes	Osteoporosis, Hypertension, Hyperthyroidism	4	Synthetic thyroid hormone, Beta-blocker, Diuretic, Bisphosphonate	Yes	Corrective lens, Dental prosthesis	No	No	1	1	1	1	1	1	1	1	7	Low Concern	1	60	1	60	0	0	0.03	0.06	Low	85.97	0	300	4	2	1	1	1
BDS01251	105	Open	Foam	80	Old	F	150.5	55.65	24.57	23	Brazil	White	4	Sandal	Yes	Osteoporosis, Hypertension, Hyperthyroidism	4	Synthetic thyroid hormone, Beta-blocker, Diuretic, Bisphosphonate	Yes	Corrective lens, Dental prosthesis	No	No	1	1	1	1	1	1	1	1	7	Low Concern	1	60	1	60	0	0	0.03	0.06	Low	85.97	0	300	4	2	1	1	1
BDS01252	105	Closed	Firm	80	Old	F	150.5	55.65	24.57	23	Brazil	White	4	Sandal	Yes	Osteoporosis, Hypertension, Hyperthyroidism	4	Synthetic thyroid hormone, Beta-blocker, Diuretic, Bisphosphonate	Yes	Corrective lens, Dental prosthesis	No	No	1	1	1	1	1	1	1	1	7	Low Concern	1	60	1	60	0	0	0.03	0.06	Low	85.97	0	300	4	2	1	1	1
BDS01253	105	Closed	Firm	80	Old	F	150.5	55.65	24.57	23	Brazil	White	4	Sandal	Yes	Osteoporosis, Hypertension, Hyperthyroidism	4	Synthetic thyroid hormone, Beta-blocker, Diuretic, Bisphosphonate	Yes	Corrective lens, Dental prosthesis	No	No	1	1	1	1	1	1	1	1	7	Low Concern	1	60	1	60	0	0	0.03	0.06	Low	85.97	0	300	4	2	1	1	1
BDS01254	105	Closed	Firm	80	Old	F	150.5	55.65	24.57	23	Brazil	White	4	Sandal	Yes	Osteoporosis, Hypertension, Hyperthyroidism	4	Synthetic thyroid hormone, Beta-blocker, Diuretic, Bisphosphonate	Yes	Corrective lens, Dental prosthesis	No	No	1	1	1	1	1	1	1	1	7	Low Concern	1	60	1	60	0	0	0.03	0.06	Low	85.97	0	300	4	2	1	1	1
BDS01255	105	Closed	Foam	80	Old	F	150.5	55.65	24.57	23	Brazil	White	4	Sandal	Yes	Osteoporosis, Hypertension, Hyperthyroidism	4	Synthetic thyroid hormone, Beta-blocker, Diuretic, Bisphosphonate	Yes	Corrective lens, Dental prosthesis	No	No	1	1	1	1	1	1	1	1	7	Low Concern	1	60	1	60	0	0	0.03	0.06	Low	85.97	0	300	4	2	1	1	1
BDS01256	105	Closed	Foam	80	Old	F	150.5	55.65	24.57	23	Brazil	White	4	Sandal	Yes	Osteoporosis, Hypertension, Hyperthyroidism	4	Synthetic thyroid hormone, Beta-blocker, Diuretic, Bisphosphonate	Yes	Corrective lens, Dental prosthesis	No	No	1	1	1	1	1	1	1	1	7	Low Concern	1	60	1	60	0	0	0.03	0.06	Low	85.97	0	300	4	2	1	1	1
BDS01257	105	Closed	Foam	80	Old	F	150.5	55.65	24.57	23	Brazil	White	4	Sandal	Yes	Osteoporosis, Hypertension, Hyperthyroidism	4	Synthetic thyroid hormone, Beta-blocker, Diuretic, Bisphosphonate	Yes	Corrective lens, Dental prosthesis	No	No	1	1	1	1	1	1	1	1	7	Low Concern	1	60	1	60	0	0	0.03	0.06	Low	85.97	0	300	4	2	1	1	1
BDS01258	105	Open	Firm	80	Old	F	150.5	55.65	24.57	23	Brazil	White	4	Sandal	Yes	Osteoporosis, Hypertension, Hyperthyroidism	4	Synthetic thyroid hormone, Beta-blocker, Diuretic, Bisphosphonate	Yes	Corrective lens, Dental prosthesis	No	No	1	1	1	1	1	1	1	1	7	Low Concern	1	60	1	60	0	0	0.03	0.06	Low	85.97	0	300	4	2	1	1	1
BDS01259	105	Open	Firm	80	Old	F	150.5	55.65	24.57	23	Brazil	White	4	Sandal	Yes	Osteoporosis, Hypertension, Hyperthyroidism	4	Synthetic thyroid hormone, Beta-blocker, Diuretic, Bisphosphonate	Yes	Corrective lens, Dental prosthesis	No	No	1	1	1	1	1	1	1	1	7	Low Concern	1	60	1	60	0	0	0.03	0.06	Low	85.97	0	300	4	2	1	1	1
BDS01260	105	Open	Firm	80	Old	F	150.5	55.65	24.57	23	Brazil	White	4	Sandal	Yes	Osteoporosis, Hypertension, Hyperthyroidism	4	Synthetic thyroid hormone, Beta-blocker, Diuretic, Bisphosphonate	Yes	Corrective lens, Dental prosthesis	No	No	1	1	1	1	1	1	1	1	7	Low Concern	1	60	1	60	0	0	0.03	0.06	Low	85.97	0	300	4	2	1	1	1
BDS01261	106	Closed	Firm	66.83	Old	F	148.8	53.6	24.21	21.5	Brazil	White	12	Walking shoes	Yes	Allergy, Osteoporosis, Conjunctivitis	2	Benzodiazepine, Bisphosphonate	Yes	Corrective lens, Denture	No	No	0	2	1	1	2	2	1	2	11	Moderate Concern	7	60	7	20	1	240	0.13	0.08	High	52.19	0	234.65	2	2	1	1	1
BDS01262	106	Closed	Firm	66.83	Old	F	148.8	53.6	24.21	21.5	Brazil	White	12	Walking shoes	Yes	Allergy, Osteoporosis, Conjunctivitis	2	Benzodiazepine, Bisphosphonate	Yes	Corrective lens, Denture	No	No	0	2	1	1	2	2	1	2	11	Moderate Concern	7	60	7	20	1	240	0.13	0.08	High	52.19	0	234.65	2	2	1	1	1
BDS01263	106	Closed	Firm	66.83	Old	F	148.8	53.6	24.21	21.5	Brazil	White	12	Walking shoes	Yes	Allergy, Osteoporosis, Conjunctivitis	2	Benzodiazepine, Bisphosphonate	Yes	Corrective lens, Denture	No	No	0	2	1	1	2	2	1	2	11	Moderate Concern	7	60	7	20	1	240	0.13	0.08	High	52.19	0	234.65	2	2	1	1	1
BDS01264	106	Open	Foam	66.83	Old	F	148.8	53.6	24.21	21.5	Brazil	White	12	Walking shoes	Yes	Allergy, Osteoporosis, Conjunctivitis	2	Benzodiazepine, Bisphosphonate	Yes	Corrective lens, Denture	No	No	0	2	1	1	2	2	1	2	11	Moderate Concern	7	60	7	20	1	240	0.13	0.08	High	52.19	0	234.65	2	2	1	1	1
BDS01265	106	Open	Foam	66.83	Old	F	148.8	53.6	24.21	21.5	Brazil	White	12	Walking shoes	Yes	Allergy, Osteoporosis, Conjunctivitis	2	Benzodiazepine, Bisphosphonate	Yes	Corrective lens, Denture	No	No	0	2	1	1	2	2	1	2	11	Moderate Concern	7	60	7	20	1	240	0.13	0.08	High	52.19	0	234.65	2	2	1	1	1
BDS01266	106	Open	Foam	66.83	Old	F	148.8	53.6	24.21	21.5	Brazil	White	12	Walking shoes	Yes	Allergy, Osteoporosis, Conjunctivitis	2	Benzodiazepine, Bisphosphonate	Yes	Corrective lens, Denture	No	No	0	2	1	1	2	2	1	2	11	Moderate Concern	7	60	7	20	1	240	0.13	0.08	High	52.19	0	234.65	2	2	1	1	1
BDS01267	106	Open	Firm	66.83	Old	F	148.8	53.6	24.21	21.5	Brazil	White	12	Walking shoes	Yes	Allergy, Osteoporosis, Conjunctivitis	2	Benzodiazepine, Bisphosphonate	Yes	Corrective lens, Denture	No	No	0	2	1	1	2	2	1	2	11	Moderate Concern	7	60	7	20	1	240	0.13	0.08	High	52.19	0	234.65	2	2	1	1	1
BDS01268	106	Open	Firm	66.83	Old	F	148.8	53.6	24.21	21.5	Brazil	White	12	Walking shoes	Yes	Allergy, Osteoporosis, Conjunctivitis	2	Benzodiazepine, Bisphosphonate	Yes	Corrective lens, Denture	No	No	0	2	1	1	2	2	1	2	11	Moderate Concern	7	60	7	20	1	240	0.13	0.08	High	52.19	0	234.65	2	2	1	1	1
BDS01269	106	Open	Firm	66.83	Old	F	148.8	53.6	24.21	21.5	Brazil	White	12	Walking shoes	Yes	Allergy, Osteoporosis, Conjunctivitis	2	Benzodiazepine, Bisphosphonate	Yes	Corrective lens, Denture	No	No	0	2	1	1	2	2	1	2	11	Moderate Concern	7	60	7	20	1	240	0.13	0.08	High	52.19	0	234.65	2	2	1	1	1
BDS01270	106	Closed	Foam	66.83	Old	F	148.8	53.6	24.21	21.5	Brazil	White	12	Walking shoes	Yes	Allergy, Osteoporosis, Conjunctivitis	2	Benzodiazepine, Bisphosphonate	Yes	Corrective lens, Denture	No	No	0	2	1	1	2	2	1	2	11	Moderate Concern	7	60	7	20	1	240	0.13	0.08	High	52.19	0	234.65	2	2	1	1	1
BDS01271	106	Closed	Foam	66.83	Old	F	148.8	53.6	24.21	21.5	Brazil	White	12	Walking shoes	Yes	Allergy, Osteoporosis, Conjunctivitis	2	Benzodiazepine, Bisphosphonate	Yes	Corrective lens, Denture	No	No	0	2	1	1	2	2	1	2	11	Moderate Concern	7	60	7	20	1	240	0.13	0.08	High	52.19	0	234.65	2	2	1	1	1
BDS01272	106	Closed	Foam	66.83	Old	F	148.8	53.6	24.21	21.5	Brazil	White	12	Walking shoes	Yes	Allergy, Osteoporosis, Conjunctivitis	2	Benzodiazepine, Bisphosphonate	Yes	Corrective lens, Denture	No	No	0	2	1	1	2	2	1	2	11	Moderate Concern	7	60	7	20	1	240	0.13	0.08	High	52.19	0	234.65	2	2	1	1	1
BDS01273	107	Closed	Firm	63.17	Old	F	157.2	60.05	24.3	22.3	Brazil	White	11	Casual shoes	Yes	Hypothyroidism	1	Synthetic thyroid hormone	Yes	Corrective lens, Hearing aid	Yes	Hearing (Left ear and Right ear)	0	1	1	1	2	2	2	1	10	Moderate Concern	4	30	5	15	0	0	0.13	0.13	Moderate	47.28	1	249.53	1	2	2	0	0
BDS01274	107	Closed	Firm	63.17	Old	F	157.2	60.05	24.3	22.3	Brazil	White	11	Casual shoes	Yes	Hypothyroidism	1	Synthetic thyroid hormone	Yes	Corrective lens, Hearing aid	Yes	Hearing (Left ear and Right ear)	0	1	1	1	2	2	2	1	10	Moderate Concern	4	30	5	15	0	0	0.13	0.13	Moderate	47.28	1	249.53	1	2	2	0	0
BDS01275	107	Closed	Firm	63.17	Old	F	157.2	60.05	24.3	22.3	Brazil	White	11	Casual shoes	Yes	Hypothyroidism	1	Synthetic thyroid hormone	Yes	Corrective lens, Hearing aid	Yes	Hearing (Left ear and Right ear)	0	1	1	1	2	2	2	1	10	Moderate Concern	4	30	5	15	0	0	0.13	0.13	Moderate	47.28	1	249.53	1	2	2	0	0
BDS01276	107	Open	Foam	63.17	Old	F	157.2	60.05	24.3	22.3	Brazil	White	11	Casual shoes	Yes	Hypothyroidism	1	Synthetic thyroid hormone	Yes	Corrective lens, Hearing aid	Yes	Hearing (Left ear and Right ear)	0	1	1	1	2	2	2	1	10	Moderate Concern	4	30	5	15	0	0	0.13	0.13	Moderate	47.28	1	249.53	1	2	2	0	0
BDS01277	107	Open	Foam	63.17	Old	F	157.2	60.05	24.3	22.3	Brazil	White	11	Casual shoes	Yes	Hypothyroidism	1	Synthetic thyroid hormone	Yes	Corrective lens, Hearing aid	Yes	Hearing (Left ear and Right ear)	0	1	1	1	2	2	2	1	10	Moderate Concern	4	30	5	15	0	0	0.13	0.13	Moderate	47.28	1	249.53	1	2	2	0	0
BDS01278	107	Open	Foam	63.17	Old	F	157.2	60.05	24.3	22.3	Brazil	White	11	Casual shoes	Yes	Hypothyroidism	1	Synthetic thyroid hormone	Yes	Corrective lens, Hearing aid	Yes	Hearing (Left ear and Right ear)	0	1	1	1	2	2	2	1	10	Moderate Concern	4	30	5	15	0	0	0.13	0.13	Moderate	47.28	1	249.53	1	2	2	0	0
BDS01279	107	Open	Firm	63.17	Old	F	157.2	60.05	24.3	22.3	Brazil	White	11	Casual shoes	Yes	Hypothyroidism	1	Synthetic thyroid hormone	Yes	Corrective lens, Hearing aid	Yes	Hearing (Left ear and Right ear)	0	1	1	1	2	2	2	1	10	Moderate Concern	4	30	5	15	0	0	0.13	0.13	Moderate	47.28	1	249.53	1	2	2	0	0
BDS01280	107	Open	Firm	63.17	Old	F	157.2	60.05	24.3	22.3	Brazil	White	11	Casual shoes	Yes	Hypothyroidism	1	Synthetic thyroid hormone	Yes	Corrective lens, Hearing aid	Yes	Hearing (Left ear and Right ear)	0	1	1	1	2	2	2	1	10	Moderate Concern	4	30	5	15	0	0	0.13	0.13	Moderate	47.28	1	249.53	1	2	2	0	0
BDS01281	107	Open	Firm	63.17	Old	F	157.2	60.05	24.3	22.3	Brazil	White	11	Casual shoes	Yes	Hypothyroidism	1	Synthetic thyroid hormone	Yes	Corrective lens, Hearing aid	Yes	Hearing (Left ear and Right ear)	0	1	1	1	2	2	2	1	10	Moderate Concern	4	30	5	15	0	0	0.13	0.13	Moderate	47.28	1	249.53	1	2	2	0	0
BDS01282	107	Closed	Foam	63.17	Old	F	157.2	60.05	24.3	22.3	Brazil	White	11	Casual shoes	Yes	Hypothyroidism	1	Synthetic thyroid hormone	Yes	Corrective lens, Hearing aid	Yes	Hearing (Left ear and Right ear)	0	1	1	1	2	2	2	1	10	Moderate Concern	4	30	5	15	0	0	0.13	0.13	Moderate	47.28	1	249.53	1	2	2	0	0
BDS01283	107	Closed	Foam	63.17	Old	F	157.2	60.05	24.3	22.3	Brazil	White	11	Casual shoes	Yes	Hypothyroidism	1	Synthetic thyroid hormone	Yes	Corrective lens, Hearing aid	Yes	Hearing (Left ear and Right ear)	0	1	1	1	2	2	2	1	10	Moderate Concern	4	30	5	15	0	0	0.13	0.13	Moderate	47.28	1	249.53	1	2	2	0	0
BDS01284	107	Closed	Foam	63.17	Old	F	157.2	60.05	24.3	22.3	Brazil	White	11	Casual shoes	Yes	Hypothyroidism	1	Synthetic thyroid hormone	Yes	Corrective lens, Hearing aid	Yes	Hearing (Left ear and Right ear)	0	1	1	1	2	2	2	1	10	Moderate Concern	4	30	5	15	0	0	0.13	0.13	Moderate	47.28	1	249.53	1	2	2	0	0
BDS01285	108	Closed	Firm	74.67	Old	F	163.7	63.05	23.53	23.3	Brazil	White	4	Casual shoes	Yes	Arthrosis of the knees	3	Salicylate, Beta blocker, Selective serotonin reuptake inhibitor	Yes	Corrective lens, Denture, Dental implant	No	No	1	1	2	1	2	2	2	2	12	Moderate Concern	7	20	7	10	0	0	0.02	0.04	Moderate	54.35	0	118.6	1	2	1	0	1
BDS01286	108	Closed	Firm	74.67	Old	F	163.7	63.05	23.53	23.3	Brazil	White	4	Casual shoes	Yes	Arthrosis of the knees	3	Salicylate, Beta blocker, Selective serotonin reuptake inhibitor	Yes	Corrective lens, Denture, Dental implant	No	No	1	1	2	1	2	2	2	2	12	Moderate Concern	7	20	7	10	0	0	0.02	0.04	Moderate	54.35	0	118.6	1	2	1	0	1
BDS01287	108	Closed	Firm	74.67	Old	F	163.7	63.05	23.53	23.3	Brazil	White	4	Casual shoes	Yes	Arthrosis of the knees	3	Salicylate, Beta blocker, Selective serotonin reuptake inhibitor	Yes	Corrective lens, Denture, Dental implant	No	No	1	1	2	1	2	2	2	2	12	Moderate Concern	7	20	7	10	0	0	0.02	0.04	Moderate	54.35	0	118.6	1	2	1	0	1
BDS01288	108	Open	Foam	74.67	Old	F	163.7	63.05	23.53	23.3	Brazil	White	4	Casual shoes	Yes	Arthrosis of the knees	3	Salicylate, Beta blocker, Selective serotonin reuptake inhibitor	Yes	Corrective lens, Denture, Dental implant	No	No	1	1	2	1	2	2	2	2	12	Moderate Concern	7	20	7	10	0	0	0.02	0.04	Moderate	54.35	0	118.6	1	2	1	0	1
BDS01289	108	Open	Foam	74.67	Old	F	163.7	63.05	23.53	23.3	Brazil	White	4	Casual shoes	Yes	Arthrosis of the knees	3	Salicylate, Beta blocker, Selective serotonin reuptake inhibitor	Yes	Corrective lens, Denture, Dental implant	No	No	1	1	2	1	2	2	2	2	12	Moderate Concern	7	20	7	10	0	0	0.02	0.04	Moderate	54.35	0	118.6	1	2	1	0	1
BDS01290	108	Open	Foam	74.67	Old	F	163.7	63.05	23.53	23.3	Brazil	White	4	Casual shoes	Yes	Arthrosis of the knees	3	Salicylate, Beta blocker, Selective serotonin reuptake inhibitor	Yes	Corrective lens, Denture, Dental implant	No	No	1	1	2	1	2	2	2	2	12	Moderate Concern	7	20	7	10	0	0	0.02	0.04	Moderate	54.35	0	118.6	1	2	1	0	1
BDS01291	108	Closed	Foam	74.67	Old	F	163.7	63.05	23.53	23.3	Brazil	White	4	Casual shoes	Yes	Arthrosis of the knees	3	Salicylate, Beta blocker, Selective serotonin reuptake inhibitor	Yes	Corrective lens, Denture, Dental implant	No	No	1	1	2	1	2	2	2	2	12	Moderate Concern	7	20	7	10	0	0	0.02	0.04	Moderate	54.35	0	118.6	1	2	1	0	1
BDS01292	108	Closed	Foam	74.67	Old	F	163.7	63.05	23.53	23.3	Brazil	White	4	Casual shoes	Yes	Arthrosis of the knees	3	Salicylate, Beta blocker, Selective serotonin reuptake inhibitor	Yes	Corrective lens, Denture, Dental implant	No	No	1	1	2	1	2	2	2	2	12	Moderate Concern	7	20	7	10	0	0	0.02	0.04	Moderate	54.35	0	118.6	1	2	1	0	1
BDS01293	108	Closed	Foam	74.67	Old	F	163.7	63.05	23.53	23.3	Brazil	White	4	Casual shoes	Yes	Arthrosis of the knees	3	Salicylate, Beta blocker, Selective serotonin reuptake inhibitor	Yes	Corrective lens, Denture, Dental implant	No	No	1	1	2	1	2	2	2	2	12	Moderate Concern	7	20	7	10	0	0	0.02	0.04	Moderate	54.35	0	118.6	1	2	1	0	1
BDS01294	108	Open	Firm	74.67	Old	F	163.7	63.05	23.53	23.3	Brazil	White	4	Casual shoes	Yes	Arthrosis of the knees	3	Salicylate, Beta blocker, Selective serotonin reuptake inhibitor	Yes	Corrective lens, Denture, Dental implant	No	No	1	1	2	1	2	2	2	2	12	Moderate Concern	7	20	7	10	0	0	0.02	0.04	Moderate	54.35	0	118.6	1	2	1	0	1
BDS01295	108	Open	Firm	74.67	Old	F	163.7	63.05	23.53	23.3	Brazil	White	4	Casual shoes	Yes	Arthrosis of the knees	3	Salicylate, Beta blocker, Selective serotonin reuptake inhibitor	Yes	Corrective lens, Denture, Dental implant	No	No	1	1	2	1	2	2	2	2	12	Moderate Concern	7	20	7	10	0	0	0.02	0.04	Moderate	54.35	0	118.6	1	2	1	0	1
BDS01296	108	Open	Firm	74.67	Old	F	163.7	63.05	23.53	23.3	Brazil	White	4	Casual shoes	Yes	Arthrosis of the knees	3	Salicylate, Beta blocker, Selective serotonin reuptake inhibitor	Yes	Corrective lens, Denture, Dental implant	No	No	1	1	2	1	2	2	2	2	12	Moderate Concern	7	20	7	10	0	0	0.02	0.04	Moderate	54.35	0	118.6	1	2	1	0	1
BDS01297	109	Closed	Firm	34.83	Young	F	158.5	50.9	20.26	21.65	Brazil	White	16	Walking shoes	Yes	Osteoporosis, Fibromyalgia	3	Bisphosphonates, Proton pump inhibitor, Oral contraceptive	Yes	Corrective lens	No	No	0	3	4	2	3	4	4	3	23	High Concern	6	60	7	30	2	15	0.54	0.42	Moderate	16.41	0	38.9	0	2	2	0	1
BDS01298	109	Closed	Firm	34.83	Young	F	158.5	50.9	20.26	21.65	Brazil	White	16	Walking shoes	Yes	Osteoporosis, Fibromyalgia	3	Bisphosphonates, Proton pump inhibitor, Oral contraceptive	Yes	Corrective lens	No	No	0	3	4	2	3	4	4	3	23	High Concern	6	60	7	30	2	15	0.54	0.42	Moderate	16.41	0	38.9	0	2	2	0	1
BDS01299	109	Closed	Firm	34.83	Young	F	158.5	50.9	20.26	21.65	Brazil	White	16	Walking shoes	Yes	Osteoporosis, Fibromyalgia	3	Bisphosphonates, Proton pump inhibitor, Oral contraceptive	Yes	Corrective lens	No	No	0	3	4	2	3	4	4	3	23	High Concern	6	60	7	30	2	15	0.54	0.42	Moderate	16.41	0	38.9	0	2	2	0	1
BDS01300	109	Open	Foam	34.83	Young	F	158.5	50.9	20.26	21.65	Brazil	White	16	Walking shoes	Yes	Osteoporosis, Fibromyalgia	3	Bisphosphonates, Proton pump inhibitor, Oral contraceptive	Yes	Corrective lens	No	No	0	3	4	2	3	4	4	3	23	High Concern	6	60	7	30	2	15	0.54	0.42	Moderate	16.41	0	38.9	0	2	2	0	1
BDS01301	109	Open	Foam	34.83	Young	F	158.5	50.9	20.26	21.65	Brazil	White	16	Walking shoes	Yes	Osteoporosis, Fibromyalgia	3	Bisphosphonates, Proton pump inhibitor, Oral contraceptive	Yes	Corrective lens	No	No	0	3	4	2	3	4	4	3	23	High Concern	6	60	7	30	2	15	0.54	0.42	Moderate	16.41	0	38.9	0	2	2	0	1
BDS01302	109	Open	Foam	34.83	Young	F	158.5	50.9	20.26	21.65	Brazil	White	16	Walking shoes	Yes	Osteoporosis, Fibromyalgia	3	Bisphosphonates, Proton pump inhibitor, Oral contraceptive	Yes	Corrective lens	No	No	0	3	4	2	3	4	4	3	23	High Concern	6	60	7	30	2	15	0.54	0.42	Moderate	16.41	0	38.9	0	2	2	0	1
BDS01303	109	Closed	Foam	34.83	Young	F	158.5	50.9	20.26	21.65	Brazil	White	16	Walking shoes	Yes	Osteoporosis, Fibromyalgia	3	Bisphosphonates, Proton pump inhibitor, Oral contraceptive	Yes	Corrective lens	No	No	0	3	4	2	3	4	4	3	23	High Concern	6	60	7	30	2	15	0.54	0.42	Moderate	16.41	0	38.9	0	2	2	0	1
BDS01304	109	Closed	Foam	34.83	Young	F	158.5	50.9	20.26	21.65	Brazil	White	16	Walking shoes	Yes	Osteoporosis, Fibromyalgia	3	Bisphosphonates, Proton pump inhibitor, Oral contraceptive	Yes	Corrective lens	No	No	0	3	4	2	3	4	4	3	23	High Concern	6	60	7	30	2	15	0.54	0.42	Moderate	16.41	0	38.9	0	2	2	0	1
BDS01305	109	Closed	Foam	34.83	Young	F	158.5	50.9	20.26	21.65	Brazil	White	16	Walking shoes	Yes	Osteoporosis, Fibromyalgia	3	Bisphosphonates, Proton pump inhibitor, Oral contraceptive	Yes	Corrective lens	No	No	0	3	4	2	3	4	4	3	23	High Concern	6	60	7	30	2	15	0.54	0.42	Moderate	16.41	0	38.9	0	2	2	0	1
BDS01306	109	Open	Firm	34.83	Young	F	158.5	50.9	20.26	21.65	Brazil	White	16	Walking shoes	Yes	Osteoporosis, Fibromyalgia	3	Bisphosphonates, Proton pump inhibitor, Oral contraceptive	Yes	Corrective lens	No	No	0	3	4	2	3	4	4	3	23	High Concern	6	60	7	30	2	15	0.54	0.42	Moderate	16.41	0	38.9	0	2	2	0	1
BDS01307	109	Open	Firm	34.83	Young	F	158.5	50.9	20.26	21.65	Brazil	White	16	Walking shoes	Yes	Osteoporosis, Fibromyalgia	3	Bisphosphonates, Proton pump inhibitor, Oral contraceptive	Yes	Corrective lens	No	No	0	3	4	2	3	4	4	3	23	High Concern	6	60	7	30	2	15	0.54	0.42	Moderate	16.41	0	38.9	0	2	2	0	1
BDS01308	109	Open	Firm	34.83	Young	F	158.5	50.9	20.26	21.65	Brazil	White	16	Walking shoes	Yes	Osteoporosis, Fibromyalgia	3	Bisphosphonates, Proton pump inhibitor, Oral contraceptive	Yes	Corrective lens	No	No	0	3	4	2	3	4	4	3	23	High Concern	6	60	7	30	2	15	0.54	0.42	Moderate	16.41	0	38.9	0	2	2	0	1
BDS01309	110	Open	Foam	66.58	Old	F	159.3	57.05	22.48	24.05	Brazil	White	16	Casual shoes	Yes	Diabetes mellitus, Osteopenia, Labyrinthitis	1	Biguanide	Yes	Corrective lens	Yes	Hearing (Right ear)	1	1	1	1	1	1	1	1	7	Low Concern	4	20	1	30	0	0	0.25	0.25	Low	27.35	0	71.3	2	2	1	1	1
BDS01310	110	Open	Foam	66.58	Old	F	159.3	57.05	22.48	24.05	Brazil	White	16	Casual shoes	Yes	Diabetes mellitus, Osteopenia, Labyrinthitis	1	Biguanide	Yes	Corrective lens	Yes	Hearing (Right ear)	1	1	1	1	1	1	1	1	7	Low Concern	4	20	1	30	0	0	0.25	0.25	Low	27.35	0	71.3	2	2	1	1	1
BDS01311	110	Open	Foam	66.58	Old	F	159.3	57.05	22.48	24.05	Brazil	White	16	Casual shoes	Yes	Diabetes mellitus, Osteopenia, Labyrinthitis	1	Biguanide	Yes	Corrective lens	Yes	Hearing (Right ear)	1	1	1	1	1	1	1	1	7	Low Concern	4	20	1	30	0	0	0.25	0.25	Low	27.35	0	71.3	2	2	1	1	1
BDS01312	110	Closed	Firm	66.58	Old	F	159.3	57.05	22.48	24.05	Brazil	White	16	Casual shoes	Yes	Diabetes mellitus, Osteopenia, Labyrinthitis	1	Biguanide	Yes	Corrective lens	Yes	Hearing (Right ear)	1	1	1	1	1	1	1	1	7	Low Concern	4	20	1	30	0	0	0.25	0.25	Low	27.35	0	71.3	2	2	1	1	1
BDS01313	110	Closed	Firm	66.58	Old	F	159.3	57.05	22.48	24.05	Brazil	White	16	Casual shoes	Yes	Diabetes mellitus, Osteopenia, Labyrinthitis	1	Biguanide	Yes	Corrective lens	Yes	Hearing (Right ear)	1	1	1	1	1	1	1	1	7	Low Concern	4	20	1	30	0	0	0.25	0.25	Low	27.35	0	71.3	2	2	1	1	1
BDS01314	110	Closed	Firm	66.58	Old	F	159.3	57.05	22.48	24.05	Brazil	White	16	Casual shoes	Yes	Diabetes mellitus, Osteopenia, Labyrinthitis	1	Biguanide	Yes	Corrective lens	Yes	Hearing (Right ear)	1	1	1	1	1	1	1	1	7	Low Concern	4	20	1	30	0	0	0.25	0.25	Low	27.35	0	71.3	2	2	1	1	1
BDS01315	110	Open	Firm	66.58	Old	F	159.3	57.05	22.48	24.05	Brazil	White	16	Casual shoes	Yes	Diabetes mellitus, Osteopenia, Labyrinthitis	1	Biguanide	Yes	Corrective lens	Yes	Hearing (Right ear)	1	1	1	1	1	1	1	1	7	Low Concern	4	20	1	30	0	0	0.25	0.25	Low	27.35	0	71.3	2	2	1	1	1
BDS01316	110	Open	Firm	66.58	Old	F	159.3	57.05	22.48	24.05	Brazil	White	16	Casual shoes	Yes	Diabetes mellitus, Osteopenia, Labyrinthitis	1	Biguanide	Yes	Corrective lens	Yes	Hearing (Right ear)	1	1	1	1	1	1	1	1	7	Low Concern	4	20	1	30	0	0	0.25	0.25	Low	27.35	0	71.3	2	2	1	1	1
BDS01317	110	Open	Firm	66.58	Old	F	159.3	57.05	22.48	24.05	Brazil	White	16	Casual shoes	Yes	Diabetes mellitus, Osteopenia, Labyrinthitis	1	Biguanide	Yes	Corrective lens	Yes	Hearing (Right ear)	1	1	1	1	1	1	1	1	7	Low Concern	4	20	1	30	0	0	0.25	0.25	Low	27.35	0	71.3	2	2	1	1	1
BDS01318	110	Closed	Foam	66.58	Old	F	159.3	57.05	22.48	24.05	Brazil	White	16	Casual shoes	Yes	Diabetes mellitus, Osteopenia, Labyrinthitis	1	Biguanide	Yes	Corrective lens	Yes	Hearing (Right ear)	1	1	1	1	1	1	1	1	7	Low Concern	4	20	1	30	0	0	0.25	0.25	Low	27.35	0	71.3	2	2	1	1	1
BDS01319	110	Closed	Foam	66.58	Old	F	159.3	57.05	22.48	24.05	Brazil	White	16	Casual shoes	Yes	Diabetes mellitus, Osteopenia, Labyrinthitis	1	Biguanide	Yes	Corrective lens	Yes	Hearing (Right ear)	1	1	1	1	1	1	1	1	7	Low Concern	4	20	1	30	0	0	0.25	0.25	Low	27.35	0	71.3	2	2	1	1	1
BDS01320	110	Closed	Foam	66.58	Old	F	159.3	57.05	22.48	24.05	Brazil	White	16	Casual shoes	Yes	Diabetes mellitus, Osteopenia, Labyrinthitis	1	Biguanide	Yes	Corrective lens	Yes	Hearing (Right ear)	1	1	1	1	1	1	1	1	7	Low Concern	4	20	1	30	0	0	0.25	0.25	Low	27.35	0	71.3	2	2	1	1	1
BDS01321	111	Open	Foam	62.58	Old	F	157.5	58.5	23.58	21.1	Brazil	White	4	Casual shoes	Yes	Diabetes mellitus, Hypothyroidism, Hypercholesterolemia, Osteopenia	4	Biguanide, Synthetic thyroid hormone, HMG coenzyme A reductase inhibitor, Proton pump inhibitor	Yes	Corrective lens	No	No	0	2	1	1	2	2	1	1	10	Moderate Concern	7	20	7	240	0	0	0.17	0.21	High	81.97	0	174.65	0	2	1	1	1
BDS01322	111	Open	Foam	62.58	Old	F	157.5	58.5	23.58	21.1	Brazil	White	4	Casual shoes	Yes	Diabetes mellitus, Hypothyroidism, Hypercholesterolemia, Osteopenia	4	Biguanide, Synthetic thyroid hormone, HMG coenzyme A reductase inhibitor, Proton pump inhibitor	Yes	Corrective lens	No	No	0	2	1	1	2	2	1	1	10	Moderate Concern	7	20	7	240	0	0	0.17	0.21	High	81.97	0	174.65	0	2	1	1	1
BDS01323	111	Open	Foam	62.58	Old	F	157.5	58.5	23.58	21.1	Brazil	White	4	Casual shoes	Yes	Diabetes mellitus, Hypothyroidism, Hypercholesterolemia, Osteopenia	4	Biguanide, Synthetic thyroid hormone, HMG coenzyme A reductase inhibitor, Proton pump inhibitor	Yes	Corrective lens	No	No	0	2	1	1	2	2	1	1	10	Moderate Concern	7	20	7	240	0	0	0.17	0.21	High	81.97	0	174.65	0	2	1	1	1
BDS01324	111	Closed	Foam	62.58	Old	F	157.5	58.5	23.58	21.1	Brazil	White	4	Casual shoes	Yes	Diabetes mellitus, Hypothyroidism, Hypercholesterolemia, Osteopenia	4	Biguanide, Synthetic thyroid hormone, HMG coenzyme A reductase inhibitor, Proton pump inhibitor	Yes	Corrective lens	No	No	0	2	1	1	2	2	1	1	10	Moderate Concern	7	20	7	240	0	0	0.17	0.21	High	81.97	0	174.65	0	2	1	1	1
BDS01325	111	Closed	Foam	62.58	Old	F	157.5	58.5	23.58	21.1	Brazil	White	4	Casual shoes	Yes	Diabetes mellitus, Hypothyroidism, Hypercholesterolemia, Osteopenia	4	Biguanide, Synthetic thyroid hormone, HMG coenzyme A reductase inhibitor, Proton pump inhibitor	Yes	Corrective lens	No	No	0	2	1	1	2	2	1	1	10	Moderate Concern	7	20	7	240	0	0	0.17	0.21	High	81.97	0	174.65	0	2	1	1	1
BDS01326	111	Closed	Foam	62.58	Old	F	157.5	58.5	23.58	21.1	Brazil	White	4	Casual shoes	Yes	Diabetes mellitus, Hypothyroidism, Hypercholesterolemia, Osteopenia	4	Biguanide, Synthetic thyroid hormone, HMG coenzyme A reductase inhibitor, Proton pump inhibitor	Yes	Corrective lens	No	No	0	2	1	1	2	2	1	1	10	Moderate Concern	7	20	7	240	0	0	0.17	0.21	High	81.97	0	174.65	0	2	1	1	1
BDS01327	111	Open	Firm	62.58	Old	F	157.5	58.5	23.58	21.1	Brazil	White	4	Casual shoes	Yes	Diabetes mellitus, Hypothyroidism, Hypercholesterolemia, Osteopenia	4	Biguanide, Synthetic thyroid hormone, HMG coenzyme A reductase inhibitor, Proton pump inhibitor	Yes	Corrective lens	No	No	0	2	1	1	2	2	1	1	10	Moderate Concern	7	20	7	240	0	0	0.17	0.21	High	81.97	0	174.65	0	2	1	1	1
BDS01328	111	Open	Firm	62.58	Old	F	157.5	58.5	23.58	21.1	Brazil	White	4	Casual shoes	Yes	Diabetes mellitus, Hypothyroidism, Hypercholesterolemia, Osteopenia	4	Biguanide, Synthetic thyroid hormone, HMG coenzyme A reductase inhibitor, Proton pump inhibitor	Yes	Corrective lens	No	No	0	2	1	1	2	2	1	1	10	Moderate Concern	7	20	7	240	0	0	0.17	0.21	High	81.97	0	174.65	0	2	1	1	1
BDS01329	111	Open	Firm	62.58	Old	F	157.5	58.5	23.58	21.1	Brazil	White	4	Casual shoes	Yes	Diabetes mellitus, Hypothyroidism, Hypercholesterolemia, Osteopenia	4	Biguanide, Synthetic thyroid hormone, HMG coenzyme A reductase inhibitor, Proton pump inhibitor	Yes	Corrective lens	No	No	0	2	1	1	2	2	1	1	10	Moderate Concern	7	20	7	240	0	0	0.17	0.21	High	81.97	0	174.65	0	2	1	1	1
BDS01330	111	Closed	Firm	62.58	Old	F	157.5	58.5	23.58	21.1	Brazil	White	4	Casual shoes	Yes	Diabetes mellitus, Hypothyroidism, Hypercholesterolemia, Osteopenia	4	Biguanide, Synthetic thyroid hormone, HMG coenzyme A reductase inhibitor, Proton pump inhibitor	Yes	Corrective lens	No	No	0	2	1	1	2	2	1	1	10	Moderate Concern	7	20	7	240	0	0	0.17	0.21	High	81.97	0	174.65	0	2	1	1	1
BDS01331	111	Closed	Firm	62.58	Old	F	157.5	58.5	23.58	21.1	Brazil	White	4	Casual shoes	Yes	Diabetes mellitus, Hypothyroidism, Hypercholesterolemia, Osteopenia	4	Biguanide, Synthetic thyroid hormone, HMG coenzyme A reductase inhibitor, Proton pump inhibitor	Yes	Corrective lens	No	No	0	2	1	1	2	2	1	1	10	Moderate Concern	7	20	7	240	0	0	0.17	0.21	High	81.97	0	174.65	0	2	1	1	1
BDS01332	111	Closed	Firm	62.58	Old	F	157.5	58.5	23.58	21.1	Brazil	White	4	Casual shoes	Yes	Diabetes mellitus, Hypothyroidism, Hypercholesterolemia, Osteopenia	4	Biguanide, Synthetic thyroid hormone, HMG coenzyme A reductase inhibitor, Proton pump inhibitor	Yes	Corrective lens	No	No	0	2	1	1	2	2	1	1	10	Moderate Concern	7	20	7	240	0	0	0.17	0.21	High	81.97	0	174.65	0	2	1	1	1
BDS01333	112	Closed	Firm	78.33	Old	F	165.3	67.5	24.7	24.05	Brazil	White	4	Dress shoes	Yes	Diabetes mellitus, Hypertension	4	Sulfonylurea, Biguanide, Dipeptidyl peptidase-4 inhibitor, Angiotensin II receptor antagonist	Yes	Corrective lens, Dental prosthesis	No	No	0	1	1	1	1	1	1	1	7	Low Concern	6	70	3	30	2	60	0.08	0.13	Moderate	81.22	0	172.56	3	2	1	0	0
BDS01334	112	Closed	Firm	78.33	Old	F	165.3	67.5	24.7	24.05	Brazil	White	4	Dress shoes	Yes	Diabetes mellitus, Hypertension	4	Sulfonylurea, Biguanide, Dipeptidyl peptidase-4 inhibitor, Angiotensin II receptor antagonist	Yes	Corrective lens, Dental prosthesis	No	No	0	1	1	1	1	1	1	1	7	Low Concern	6	70	3	30	2	60	0.08	0.13	Moderate	81.22	0	172.56	3	2	1	0	0
BDS01335	112	Closed	Firm	78.33	Old	F	165.3	67.5	24.7	24.05	Brazil	White	4	Dress shoes	Yes	Diabetes mellitus, Hypertension	4	Sulfonylurea, Biguanide, Dipeptidyl peptidase-4 inhibitor, Angiotensin II receptor antagonist	Yes	Corrective lens, Dental prosthesis	No	No	0	1	1	1	1	1	1	1	7	Low Concern	6	70	3	30	2	60	0.08	0.13	Moderate	81.22	0	172.56	3	2	1	0	0
BDS01336	112	Closed	Foam	78.33	Old	F	165.3	67.5	24.7	24.05	Brazil	White	4	Dress shoes	Yes	Diabetes mellitus, Hypertension	4	Sulfonylurea, Biguanide, Dipeptidyl peptidase-4 inhibitor, Angiotensin II receptor antagonist	Yes	Corrective lens, Dental prosthesis	No	No	0	1	1	1	1	1	1	1	7	Low Concern	6	70	3	30	2	60	0.08	0.13	Moderate	81.22	0	172.56	3	2	1	0	0
BDS01337	112	Closed	Foam	78.33	Old	F	165.3	67.5	24.7	24.05	Brazil	White	4	Dress shoes	Yes	Diabetes mellitus, Hypertension	4	Sulfonylurea, Biguanide, Dipeptidyl peptidase-4 inhibitor, Angiotensin II receptor antagonist	Yes	Corrective lens, Dental prosthesis	No	No	0	1	1	1	1	1	1	1	7	Low Concern	6	70	3	30	2	60	0.08	0.13	Moderate	81.22	0	172.56	3	2	1	0	0
BDS01338	112	Closed	Foam	78.33	Old	F	165.3	67.5	24.7	24.05	Brazil	White	4	Dress shoes	Yes	Diabetes mellitus, Hypertension	4	Sulfonylurea, Biguanide, Dipeptidyl peptidase-4 inhibitor, Angiotensin II receptor antagonist	Yes	Corrective lens, Dental prosthesis	No	No	0	1	1	1	1	1	1	1	7	Low Concern	6	70	3	30	2	60	0.08	0.13	Moderate	81.22	0	172.56	3	2	1	0	0
BDS01339	112	Open	Firm	78.33	Old	F	165.3	67.5	24.7	24.05	Brazil	White	4	Dress shoes	Yes	Diabetes mellitus, Hypertension	4	Sulfonylurea, Biguanide, Dipeptidyl peptidase-4 inhibitor, Angiotensin II receptor antagonist	Yes	Corrective lens, Dental prosthesis	No	No	0	1	1	1	1	1	1	1	7	Low Concern	6	70	3	30	2	60	0.08	0.13	Moderate	81.22	0	172.56	3	2	1	0	0
BDS01340	112	Open	Firm	78.33	Old	F	165.3	67.5	24.7	24.05	Brazil	White	4	Dress shoes	Yes	Diabetes mellitus, Hypertension	4	Sulfonylurea, Biguanide, Dipeptidyl peptidase-4 inhibitor, Angiotensin II receptor antagonist	Yes	Corrective lens, Dental prosthesis	No	No	0	1	1	1	1	1	1	1	7	Low Concern	6	70	3	30	2	60	0.08	0.13	Moderate	81.22	0	172.56	3	2	1	0	0
BDS01341	112	Open	Firm	78.33	Old	F	165.3	67.5	24.7	24.05	Brazil	White	4	Dress shoes	Yes	Diabetes mellitus, Hypertension	4	Sulfonylurea, Biguanide, Dipeptidyl peptidase-4 inhibitor, Angiotensin II receptor antagonist	Yes	Corrective lens, Dental prosthesis	No	No	0	1	1	1	1	1	1	1	7	Low Concern	6	70	3	30	2	60	0.08	0.13	Moderate	81.22	0	172.56	3	2	1	0	0
BDS01342	112	Open	Foam	78.33	Old	F	165.3	67.5	24.7	24.05	Brazil	White	4	Dress shoes	Yes	Diabetes mellitus, Hypertension	4	Sulfonylurea, Biguanide, Dipeptidyl peptidase-4 inhibitor, Angiotensin II receptor antagonist	Yes	Corrective lens, Dental prosthesis	No	No	0	1	1	1	1	1	1	1	7	Low Concern	6	70	3	30	2	60	0.08	0.13	Moderate	81.22	0	172.56	3	2	1	0	0
BDS01343	112	Open	Foam	78.33	Old	F	165.3	67.5	24.7	24.05	Brazil	White	4	Dress shoes	Yes	Diabetes mellitus, Hypertension	4	Sulfonylurea, Biguanide, Dipeptidyl peptidase-4 inhibitor, Angiotensin II receptor antagonist	Yes	Corrective lens, Dental prosthesis	No	No	0	1	1	1	1	1	1	1	7	Low Concern	6	70	3	30	2	60	0.08	0.13	Moderate	81.22	0	172.56	3	2	1	0	0
BDS01344	112	Open	Foam	78.33	Old	F	165.3	67.5	24.7	24.05	Brazil	White	4	Dress shoes	Yes	Diabetes mellitus, Hypertension	4	Sulfonylurea, Biguanide, Dipeptidyl peptidase-4 inhibitor, Angiotensin II receptor antagonist	Yes	Corrective lens, Dental prosthesis	No	No	0	1	1	1	1	1	1	1	7	Low Concern	6	70	3	30	2	60	0.08	0.13	Moderate	81.22	0	172.56	3	2	1	0	0
BDS01345	113	Closed	Firm	73.33	Old	F	157.3	63.1	25.5	22.9	Brazil	Pardo/Brown	5	Casual shoes	Yes	Urinary tract infection, Osteopenia	1	Antibiotic	Yes	Corrective lens, Dental prosthesis	No	No	1	1	1	1	1	1	1	1	7	Low Concern	1	20	0	0	2	15	0.13	0.1	Low	128.81	1	242.87	6	2	1	0	0
BDS01346	113	Closed	Firm	73.33	Old	F	157.3	63.1	25.5	22.9	Brazil	Pardo/Brown	5	Casual shoes	Yes	Urinary tract infection, Osteopenia	1	Antibiotic	Yes	Corrective lens, Dental prosthesis	No	No	1	1	1	1	1	1	1	1	7	Low Concern	1	20	0	0	2	15	0.13	0.1	Low	128.81	1	242.87	6	2	1	0	0
BDS01347	113	Closed	Firm	73.33	Old	F	157.3	63.1	25.5	22.9	Brazil	Pardo/Brown	5	Casual shoes	Yes	Urinary tract infection, Osteopenia	1	Antibiotic	Yes	Corrective lens, Dental prosthesis	No	No	1	1	1	1	1	1	1	1	7	Low Concern	1	20	0	0	2	15	0.13	0.1	Low	128.81	1	242.87	6	2	1	0	0
BDS01348	113	Open	Firm	73.33	Old	F	157.3	63.1	25.5	22.9	Brazil	Pardo/Brown	5	Casual shoes	Yes	Urinary tract infection, Osteopenia	1	Antibiotic	Yes	Corrective lens, Dental prosthesis	No	No	1	1	1	1	1	1	1	1	7	Low Concern	1	20	0	0	2	15	0.13	0.1	Low	128.81	1	242.87	6	2	1	0	0
BDS01349	113	Open	Firm	73.33	Old	F	157.3	63.1	25.5	22.9	Brazil	Pardo/Brown	5	Casual shoes	Yes	Urinary tract infection, Osteopenia	1	Antibiotic	Yes	Corrective lens, Dental prosthesis	No	No	1	1	1	1	1	1	1	1	7	Low Concern	1	20	0	0	2	15	0.13	0.1	Low	128.81	1	242.87	6	2	1	0	0
BDS01350	113	Open	Firm	73.33	Old	F	157.3	63.1	25.5	22.9	Brazil	Pardo/Brown	5	Casual shoes	Yes	Urinary tract infection, Osteopenia	1	Antibiotic	Yes	Corrective lens, Dental prosthesis	No	No	1	1	1	1	1	1	1	1	7	Low Concern	1	20	0	0	2	15	0.13	0.1	Low	128.81	1	242.87	6	2	1	0	0
BDS01351	113	Open	Foam	73.33	Old	F	157.3	63.1	25.5	22.9	Brazil	Pardo/Brown	5	Casual shoes	Yes	Urinary tract infection, Osteopenia	1	Antibiotic	Yes	Corrective lens, Dental prosthesis	No	No	1	1	1	1	1	1	1	1	7	Low Concern	1	20	0	0	2	15	0.13	0.1	Low	128.81	1	242.87	6	2	1	0	0
BDS01352	113	Open	Foam	73.33	Old	F	157.3	63.1	25.5	22.9	Brazil	Pardo/Brown	5	Casual shoes	Yes	Urinary tract infection, Osteopenia	1	Antibiotic	Yes	Corrective lens, Dental prosthesis	No	No	1	1	1	1	1	1	1	1	7	Low Concern	1	20	0	0	2	15	0.13	0.1	Low	128.81	1	242.87	6	2	1	0	0
BDS01353	113	Open	Foam	73.33	Old	F	157.3	63.1	25.5	22.9	Brazil	Pardo/Brown	5	Casual shoes	Yes	Urinary tract infection, Osteopenia	1	Antibiotic	Yes	Corrective lens, Dental prosthesis	No	No	1	1	1	1	1	1	1	1	7	Low Concern	1	20	0	0	2	15	0.13	0.1	Low	128.81	1	242.87	6	2	1	0	0
BDS01354	113	Closed	Foam	73.33	Old	F	157.3	63.1	25.5	22.9	Brazil	Pardo/Brown	5	Casual shoes	Yes	Urinary tract infection, Osteopenia	1	Antibiotic	Yes	Corrective lens, Dental prosthesis	No	No	1	1	1	1	1	1	1	1	7	Low Concern	1	20	0	0	2	15	0.13	0.1	Low	128.81	1	242.87	6	2	1	0	0
BDS01355	113	Closed	Foam	73.33	Old	F	157.3	63.1	25.5	22.9	Brazil	Pardo/Brown	5	Casual shoes	Yes	Urinary tract infection, Osteopenia	1	Antibiotic	Yes	Corrective lens, Dental prosthesis	No	No	1	1	1	1	1	1	1	1	7	Low Concern	1	20	0	0	2	15	0.13	0.1	Low	128.81	1	242.87	6	2	1	0	0
BDS01356	113	Closed	Foam	73.33	Old	F	157.3	63.1	25.5	22.9	Brazil	Pardo/Brown	5	Casual shoes	Yes	Urinary tract infection, Osteopenia	1	Antibiotic	Yes	Corrective lens, Dental prosthesis	No	No	1	1	1	1	1	1	1	1	7	Low Concern	1	20	0	0	2	15	0.13	0.1	Low	128.81	1	242.87	6	2	1	0	0
BDS01357	114	Open	Firm	23.67	Young	F	168	72.3	25.62	24.4	Brazil	White	16	Flip-Flops	No	No	0	No	No	No	No	No	0	2	3	1	3	3	2	2	16	High Concern	5	40	4	20	0	0	0.33	0.13	Moderate	17.59	0	46.25	0	2	2	1	1
BDS01358	114	Open	Firm	23.67	Young	F	168	72.3	25.62	24.4	Brazil	White	16	Flip-Flops	No	No	0	No	No	No	No	No	0	2	3	1	3	3	2	2	16	High Concern	5	40	4	20	0	0	0.33	0.13	Moderate	17.59	0	46.25	0	2	2	1	1
BDS01359	114	Open	Firm	23.67	Young	F	168	72.3	25.62	24.4	Brazil	White	16	Flip-Flops	No	No	0	No	No	No	No	No	0	2	3	1	3	3	2	2	16	High Concern	5	40	4	20	0	0	0.33	0.13	Moderate	17.59	0	46.25	0	2	2	1	1
BDS01360	114	Closed	Firm	23.67	Young	F	168	72.3	25.62	24.4	Brazil	White	16	Flip-Flops	No	No	0	No	No	No	No	No	0	2	3	1	3	3	2	2	16	High Concern	5	40	4	20	0	0	0.33	0.13	Moderate	17.59	0	46.25	0	2	2	1	1
BDS01361	114	Closed	Firm	23.67	Young	F	168	72.3	25.62	24.4	Brazil	White	16	Flip-Flops	No	No	0	No	No	No	No	No	0	2	3	1	3	3	2	2	16	High Concern	5	40	4	20	0	0	0.33	0.13	Moderate	17.59	0	46.25	0	2	2	1	1
BDS01362	114	Closed	Firm	23.67	Young	F	168	72.3	25.62	24.4	Brazil	White	16	Flip-Flops	No	No	0	No	No	No	No	No	0	2	3	1	3	3	2	2	16	High Concern	5	40	4	20	0	0	0.33	0.13	Moderate	17.59	0	46.25	0	2	2	1	1
BDS01363	114	Closed	Foam	23.67	Young	F	168	72.3	25.62	24.4	Brazil	White	16	Flip-Flops	No	No	0	No	No	No	No	No	0	2	3	1	3	3	2	2	16	High Concern	5	40	4	20	0	0	0.33	0.13	Moderate	17.59	0	46.25	0	2	2	1	1
BDS01364	114	Closed	Foam	23.67	Young	F	168	72.3	25.62	24.4	Brazil	White	16	Flip-Flops	No	No	0	No	No	No	No	No	0	2	3	1	3	3	2	2	16	High Concern	5	40	4	20	0	0	0.33	0.13	Moderate	17.59	0	46.25	0	2	2	1	1
BDS01365	114	Closed	Foam	23.67	Young	F	168	72.3	25.62	24.4	Brazil	White	16	Flip-Flops	No	No	0	No	No	No	No	No	0	2	3	1	3	3	2	2	16	High Concern	5	40	4	20	0	0	0.33	0.13	Moderate	17.59	0	46.25	0	2	2	1	1
BDS01366	114	Open	Foam	23.67	Young	F	168	72.3	25.62	24.4	Brazil	White	16	Flip-Flops	No	No	0	No	No	No	No	No	0	2	3	1	3	3	2	2	16	High Concern	5	40	4	20	0	0	0.33	0.13	Moderate	17.59	0	46.25	0	2	2	1	1
BDS01367	114	Open	Foam	23.67	Young	F	168	72.3	25.62	24.4	Brazil	White	16	Flip-Flops	No	No	0	No	No	No	No	No	0	2	3	1	3	3	2	2	16	High Concern	5	40	4	20	0	0	0.33	0.13	Moderate	17.59	0	46.25	0	2	2	1	1
BDS01368	114	Open	Foam	23.67	Young	F	168	72.3	25.62	24.4	Brazil	White	16	Flip-Flops	No	No	0	No	No	No	No	No	0	2	3	1	3	3	2	2	16	High Concern	5	40	4	20	0	0	0.33	0.13	Moderate	17.59	0	46.25	0	2	2	1	1
BDS01369	115	Closed	Firm	24.75	Young	F	170	60.85	21.06	23	Brazil	White	17	Walking shoes	No	No	1	Oral contraceptive	Yes	Corrective lens, Dental retention	No	No	1	1	3	1	2	1	1	1	10	Moderate Concern	3	20	3	40	0	0	0.38	0.25	Moderate	15.97	0	58.66	3	2	2	2	2
BDS01370	115	Closed	Firm	24.75	Young	F	170	60.85	21.06	23	Brazil	White	17	Walking shoes	No	No	1	Oral contraceptive	Yes	Corrective lens, Dental retention	No	No	1	1	3	1	2	1	1	1	10	Moderate Concern	3	20	3	40	0	0	0.38	0.25	Moderate	15.97	0	58.66	3	2	2	2	2
BDS01371	115	Closed	Firm	24.75	Young	F	170	60.85	21.06	23	Brazil	White	17	Walking shoes	No	No	1	Oral contraceptive	Yes	Corrective lens, Dental retention	No	No	1	1	3	1	2	1	1	1	10	Moderate Concern	3	20	3	40	0	0	0.38	0.25	Moderate	15.97	0	58.66	3	2	2	2	2
BDS01372	115	Closed	Foam	24.75	Young	F	170	60.85	21.06	23	Brazil	White	17	Walking shoes	No	No	1	Oral contraceptive	Yes	Corrective lens, Dental retention	No	No	1	1	3	1	2	1	1	1	10	Moderate Concern	3	20	3	40	0	0	0.38	0.25	Moderate	15.97	0	58.66	3	2	2	2	2
BDS01373	115	Closed	Foam	24.75	Young	F	170	60.85	21.06	23	Brazil	White	17	Walking shoes	No	No	1	Oral contraceptive	Yes	Corrective lens, Dental retention	No	No	1	1	3	1	2	1	1	1	10	Moderate Concern	3	20	3	40	0	0	0.38	0.25	Moderate	15.97	0	58.66	3	2	2	2	2
BDS01374	115	Closed	Foam	24.75	Young	F	170	60.85	21.06	23	Brazil	White	17	Walking shoes	No	No	1	Oral contraceptive	Yes	Corrective lens, Dental retention	No	No	1	1	3	1	2	1	1	1	10	Moderate Concern	3	20	3	40	0	0	0.38	0.25	Moderate	15.97	0	58.66	3	2	2	2	2
BDS01375	115	Open	Foam	24.75	Young	F	170	60.85	21.06	23	Brazil	White	17	Walking shoes	No	No	1	Oral contraceptive	Yes	Corrective lens, Dental retention	No	No	1	1	3	1	2	1	1	1	10	Moderate Concern	3	20	3	40	0	0	0.38	0.25	Moderate	15.97	0	58.66	3	2	2	2	2
BDS01376	115	Open	Foam	24.75	Young	F	170	60.85	21.06	23	Brazil	White	17	Walking shoes	No	No	1	Oral contraceptive	Yes	Corrective lens, Dental retention	No	No	1	1	3	1	2	1	1	1	10	Moderate Concern	3	20	3	40	0	0	0.38	0.25	Moderate	15.97	0	58.66	3	2	2	2	2
BDS01377	115	Open	Foam	24.75	Young	F	170	60.85	21.06	23	Brazil	White	17	Walking shoes	No	No	1	Oral contraceptive	Yes	Corrective lens, Dental retention	No	No	1	1	3	1	2	1	1	1	10	Moderate Concern	3	20	3	40	0	0	0.38	0.25	Moderate	15.97	0	58.66	3	2	2	2	2
BDS01378	115	Open	Firm	24.75	Young	F	170	60.85	21.06	23	Brazil	White	17	Walking shoes	No	No	1	Oral contraceptive	Yes	Corrective lens, Dental retention	No	No	1	1	3	1	2	1	1	1	10	Moderate Concern	3	20	3	40	0	0	0.38	0.25	Moderate	15.97	0	58.66	3	2	2	2	2
BDS01379	115	Open	Firm	24.75	Young	F	170	60.85	21.06	23	Brazil	White	17	Walking shoes	No	No	1	Oral contraceptive	Yes	Corrective lens, Dental retention	No	No	1	1	3	1	2	1	1	1	10	Moderate Concern	3	20	3	40	0	0	0.38	0.25	Moderate	15.97	0	58.66	3	2	2	2	2
BDS01380	115	Open	Firm	24.75	Young	F	170	60.85	21.06	23	Brazil	White	17	Walking shoes	No	No	1	Oral contraceptive	Yes	Corrective lens, Dental retention	No	No	1	1	3	1	2	1	1	1	10	Moderate Concern	3	20	3	40	0	0	0.38	0.25	Moderate	15.97	0	58.66	3	2	2	2	2
BDS01381	116	Open	Foam	19.83	Young	F	171.7	72.8	24.69	24.2	Brazil	White	13	Walking shoes	Yes	Anxiety	2	Selective serotonin reuptake inhibitor, Proton pump inhibitor	No	No	No	No	0	2	1	2	1	1	1	3	11	Moderate Concern	7	30	2	10	7	80	0.21	0.42	High	30.88	0	36.88	0	2	2	1	1
BDS01382	116	Open	Foam	19.83	Young	F	171.7	72.8	24.69	24.2	Brazil	White	13	Walking shoes	Yes	Anxiety	2	Selective serotonin reuptake inhibitor, Proton pump inhibitor	No	No	No	No	0	2	1	2	1	1	1	3	11	Moderate Concern	7	30	2	10	7	80	0.21	0.42	High	30.88	0	36.88	0	2	2	1	1
BDS01383	116	Open	Foam	19.83	Young	F	171.7	72.8	24.69	24.2	Brazil	White	13	Walking shoes	Yes	Anxiety	2	Selective serotonin reuptake inhibitor, Proton pump inhibitor	No	No	No	No	0	2	1	2	1	1	1	3	11	Moderate Concern	7	30	2	10	7	80	0.21	0.42	High	30.88	0	36.88	0	2	2	1	1
BDS01384	116	Closed	Foam	19.83	Young	F	171.7	72.8	24.69	24.2	Brazil	White	13	Walking shoes	Yes	Anxiety	2	Selective serotonin reuptake inhibitor, Proton pump inhibitor	No	No	No	No	0	2	1	2	1	1	1	3	11	Moderate Concern	7	30	2	10	7	80	0.21	0.42	High	30.88	0	36.88	0	2	2	1	1
BDS01385	116	Closed	Foam	19.83	Young	F	171.7	72.8	24.69	24.2	Brazil	White	13	Walking shoes	Yes	Anxiety	2	Selective serotonin reuptake inhibitor, Proton pump inhibitor	No	No	No	No	0	2	1	2	1	1	1	3	11	Moderate Concern	7	30	2	10	7	80	0.21	0.42	High	30.88	0	36.88	0	2	2	1	1
BDS01386	116	Closed	Foam	19.83	Young	F	171.7	72.8	24.69	24.2	Brazil	White	13	Walking shoes	Yes	Anxiety	2	Selective serotonin reuptake inhibitor, Proton pump inhibitor	No	No	No	No	0	2	1	2	1	1	1	3	11	Moderate Concern	7	30	2	10	7	80	0.21	0.42	High	30.88	0	36.88	0	2	2	1	1
BDS01387	116	Closed	Firm	19.83	Young	F	171.7	72.8	24.69	24.2	Brazil	White	13	Walking shoes	Yes	Anxiety	2	Selective serotonin reuptake inhibitor, Proton pump inhibitor	No	No	No	No	0	2	1	2	1	1	1	3	11	Moderate Concern	7	30	2	10	7	80	0.21	0.42	High	30.88	0	36.88	0	2	2	1	1
BDS01388	116	Closed	Firm	19.83	Young	F	171.7	72.8	24.69	24.2	Brazil	White	13	Walking shoes	Yes	Anxiety	2	Selective serotonin reuptake inhibitor, Proton pump inhibitor	No	No	No	No	0	2	1	2	1	1	1	3	11	Moderate Concern	7	30	2	10	7	80	0.21	0.42	High	30.88	0	36.88	0	2	2	1	1
BDS01389	116	Closed	Firm	19.83	Young	F	171.7	72.8	24.69	24.2	Brazil	White	13	Walking shoes	Yes	Anxiety	2	Selective serotonin reuptake inhibitor, Proton pump inhibitor	No	No	No	No	0	2	1	2	1	1	1	3	11	Moderate Concern	7	30	2	10	7	80	0.21	0.42	High	30.88	0	36.88	0	2	2	1	1
BDS01390	116	Open	Firm	19.83	Young	F	171.7	72.8	24.69	24.2	Brazil	White	13	Walking shoes	Yes	Anxiety	2	Selective serotonin reuptake inhibitor, Proton pump inhibitor	No	No	No	No	0	2	1	2	1	1	1	3	11	Moderate Concern	7	30	2	10	7	80	0.21	0.42	High	30.88	0	36.88	0	2	2	1	1
BDS01391	116	Open	Firm	19.83	Young	F	171.7	72.8	24.69	24.2	Brazil	White	13	Walking shoes	Yes	Anxiety	2	Selective serotonin reuptake inhibitor, Proton pump inhibitor	No	No	No	No	0	2	1	2	1	1	1	3	11	Moderate Concern	7	30	2	10	7	80	0.21	0.42	High	30.88	0	36.88	0	2	2	1	1
BDS01392	116	Open	Firm	19.83	Young	F	171.7	72.8	24.69	24.2	Brazil	White	13	Walking shoes	Yes	Anxiety	2	Selective serotonin reuptake inhibitor, Proton pump inhibitor	No	No	No	No	0	2	1	2	1	1	1	3	11	Moderate Concern	7	30	2	10	7	80	0.21	0.42	High	30.88	0	36.88	0	2	2	1	1
BDS01393	117	Open	Foam	24.08	Young	F	156.5	47.35	19.33	20.9	Brazil	Yellow	18	Walking shoes, Casual shoes	No	No	1	Oral contraceptive	No	No	No	No	0	1	1	1	2	1	2	1	9	Moderate Concern	2	15	2	120	0	0	0.42	0.5	Low	16.14	0	29.28	0	2	2	2	2
BDS01394	117	Open	Foam	24.08	Young	F	156.5	47.35	19.33	20.9	Brazil	Yellow	18	Walking shoes, Casual shoes	No	No	1	Oral contraceptive	No	No	No	No	0	1	1	1	2	1	2	1	9	Moderate Concern	2	15	2	120	0	0	0.42	0.5	Low	16.14	0	29.28	0	2	2	2	2
BDS01395	117	Open	Foam	24.08	Young	F	156.5	47.35	19.33	20.9	Brazil	Yellow	18	Walking shoes, Casual shoes	No	No	1	Oral contraceptive	No	No	No	No	0	1	1	1	2	1	2	1	9	Moderate Concern	2	15	2	120	0	0	0.42	0.5	Low	16.14	0	29.28	0	2	2	2	2
BDS01396	117	Open	Firm	24.08	Young	F	156.5	47.35	19.33	20.9	Brazil	Yellow	18	Walking shoes, Casual shoes	No	No	1	Oral contraceptive	No	No	No	No	0	1	1	1	2	1	2	1	9	Moderate Concern	2	15	2	120	0	0	0.42	0.5	Low	16.14	0	29.28	0	2	2	2	2
BDS01397	117	Open	Firm	24.08	Young	F	156.5	47.35	19.33	20.9	Brazil	Yellow	18	Walking shoes, Casual shoes	No	No	1	Oral contraceptive	No	No	No	No	0	1	1	1	2	1	2	1	9	Moderate Concern	2	15	2	120	0	0	0.42	0.5	Low	16.14	0	29.28	0	2	2	2	2
BDS01398	117	Open	Firm	24.08	Young	F	156.5	47.35	19.33	20.9	Brazil	Yellow	18	Walking shoes, Casual shoes	No	No	1	Oral contraceptive	No	No	No	No	0	1	1	1	2	1	2	1	9	Moderate Concern	2	15	2	120	0	0	0.42	0.5	Low	16.14	0	29.28	0	2	2	2	2
BDS01399	117	Closed	Firm	24.08	Young	F	156.5	47.35	19.33	20.9	Brazil	Yellow	18	Walking shoes, Casual shoes	No	No	1	Oral contraceptive	No	No	No	No	0	1	1	1	2	1	2	1	9	Moderate Concern	2	15	2	120	0	0	0.42	0.5	Low	16.14	0	29.28	0	2	2	2	2
BDS01400	117	Closed	Firm	24.08	Young	F	156.5	47.35	19.33	20.9	Brazil	Yellow	18	Walking shoes, Casual shoes	No	No	1	Oral contraceptive	No	No	No	No	0	1	1	1	2	1	2	1	9	Moderate Concern	2	15	2	120	0	0	0.42	0.5	Low	16.14	0	29.28	0	2	2	2	2
BDS01401	117	Closed	Firm	24.08	Young	F	156.5	47.35	19.33	20.9	Brazil	Yellow	18	Walking shoes, Casual shoes	No	No	1	Oral contraceptive	No	No	No	No	0	1	1	1	2	1	2	1	9	Moderate Concern	2	15	2	120	0	0	0.42	0.5	Low	16.14	0	29.28	0	2	2	2	2
BDS01402	117	Closed	Foam	24.08	Young	F	156.5	47.35	19.33	20.9	Brazil	Yellow	18	Walking shoes, Casual shoes	No	No	1	Oral contraceptive	No	No	No	No	0	1	1	1	2	1	2	1	9	Moderate Concern	2	15	2	120	0	0	0.42	0.5	Low	16.14	0	29.28	0	2	2	2	2
BDS01403	117	Closed	Foam	24.08	Young	F	156.5	47.35	19.33	20.9	Brazil	Yellow	18	Walking shoes, Casual shoes	No	No	1	Oral contraceptive	No	No	No	No	0	1	1	1	2	1	2	1	9	Moderate Concern	2	15	2	120	0	0	0.42	0.5	Low	16.14	0	29.28	0	2	2	2	2
BDS01404	117	Closed	Foam	24.08	Young	F	156.5	47.35	19.33	20.9	Brazil	Yellow	18	Walking shoes, Casual shoes	No	No	1	Oral contraceptive	No	No	No	No	0	1	1	1	2	1	2	1	9	Moderate Concern	2	15	2	120	0	0	0.42	0.5	Low	16.14	0	29.28	0	2	2	2	2
BDS01405	118	Closed	Firm	38.25	Young	F	163.3	66.35	24.88	23.35	Brazil	White	18	Walking shoes, Casual shoes	No	No	0	No	No	No	No	No	0	2	1	1	2	1	2	1	10	Moderate Concern	5	40	1	60	1	60	0.38	0.25	Moderate	18.66	0	44.75	3	2	1	1	1
BDS01406	118	Closed	Firm	38.25	Young	F	163.3	66.35	24.88	23.35	Brazil	White	18	Walking shoes, Casual shoes	No	No	0	No	No	No	No	No	0	2	1	1	2	1	2	1	10	Moderate Concern	5	40	1	60	1	60	0.38	0.25	Moderate	18.66	0	44.75	3	2	1	1	1
BDS01407	118	Closed	Firm	38.25	Young	F	163.3	66.35	24.88	23.35	Brazil	White	18	Walking shoes, Casual shoes	No	No	0	No	No	No	No	No	0	2	1	1	2	1	2	1	10	Moderate Concern	5	40	1	60	1	60	0.38	0.25	Moderate	18.66	0	44.75	3	2	1	1	1
BDS01408	118	Closed	Foam	38.25	Young	F	163.3	66.35	24.88	23.35	Brazil	White	18	Walking shoes, Casual shoes	No	No	0	No	No	No	No	No	0	2	1	1	2	1	2	1	10	Moderate Concern	5	40	1	60	1	60	0.38	0.25	Moderate	18.66	0	44.75	3	2	1	1	1
BDS01409	118	Closed	Foam	38.25	Young	F	163.3	66.35	24.88	23.35	Brazil	White	18	Walking shoes, Casual shoes	No	No	0	No	No	No	No	No	0	2	1	1	2	1	2	1	10	Moderate Concern	5	40	1	60	1	60	0.38	0.25	Moderate	18.66	0	44.75	3	2	1	1	1
BDS01410	118	Closed	Foam	38.25	Young	F	163.3	66.35	24.88	23.35	Brazil	White	18	Walking shoes, Casual shoes	No	No	0	No	No	No	No	No	0	2	1	1	2	1	2	1	10	Moderate Concern	5	40	1	60	1	60	0.38	0.25	Moderate	18.66	0	44.75	3	2	1	1	1
BDS01411	118	Open	Foam	38.25	Young	F	163.3	66.35	24.88	23.35	Brazil	White	18	Walking shoes, Casual shoes	No	No	0	No	No	No	No	No	0	2	1	1	2	1	2	1	10	Moderate Concern	5	40	1	60	1	60	0.38	0.25	Moderate	18.66	0	44.75	3	2	1	1	1
BDS01412	118	Open	Foam	38.25	Young	F	163.3	66.35	24.88	23.35	Brazil	White	18	Walking shoes, Casual shoes	No	No	0	No	No	No	No	No	0	2	1	1	2	1	2	1	10	Moderate Concern	5	40	1	60	1	60	0.38	0.25	Moderate	18.66	0	44.75	3	2	1	1	1
BDS01413	118	Open	Foam	38.25	Young	F	163.3	66.35	24.88	23.35	Brazil	White	18	Walking shoes, Casual shoes	No	No	0	No	No	No	No	No	0	2	1	1	2	1	2	1	10	Moderate Concern	5	40	1	60	1	60	0.38	0.25	Moderate	18.66	0	44.75	3	2	1	1	1
BDS01414	118	Open	Firm	38.25	Young	F	163.3	66.35	24.88	23.35	Brazil	White	18	Walking shoes, Casual shoes	No	No	0	No	No	No	No	No	0	2	1	1	2	1	2	1	10	Moderate Concern	5	40	1	60	1	60	0.38	0.25	Moderate	18.66	0	44.75	3	2	1	1	1
BDS01415	118	Open	Firm	38.25	Young	F	163.3	66.35	24.88	23.35	Brazil	White	18	Walking shoes, Casual shoes	No	No	0	No	No	No	No	No	0	2	1	1	2	1	2	1	10	Moderate Concern	5	40	1	60	1	60	0.38	0.25	Moderate	18.66	0	44.75	3	2	1	1	1
BDS01416	118	Open	Firm	38.25	Young	F	163.3	66.35	24.88	23.35	Brazil	White	18	Walking shoes, Casual shoes	No	No	0	No	No	No	No	No	0	2	1	1	2	1	2	1	10	Moderate Concern	5	40	1	60	1	60	0.38	0.25	Moderate	18.66	0	44.75	3	2	1	1	1
BDS01417	119	Open	Foam	23.92	Young	F	173.5	52.15	17.32	23.7	Brazil	Pardo/Brown	16	Walking shoes, Flip-Flops	No	No	0	No	Yes	Corrective lens	No	No	0	2	3	2	3	2	2	1	15	High Concern	5	10	3	30	0	0	0.33	0.42	Moderate	24.63	2	52.09	1	2	2	2	1
BDS01418	119	Open	Foam	23.92	Young	F	173.5	52.15	17.32	23.7	Brazil	Pardo/Brown	16	Walking shoes, Flip-Flops	No	No	0	No	Yes	Corrective lens	No	No	0	2	3	2	3	2	2	1	15	High Concern	5	10	3	30	0	0	0.33	0.42	Moderate	24.63	2	52.09	1	2	2	2	1
BDS01419	119	Open	Foam	23.92	Young	F	173.5	52.15	17.32	23.7	Brazil	Pardo/Brown	16	Walking shoes, Flip-Flops	No	No	0	No	Yes	Corrective lens	No	No	0	2	3	2	3	2	2	1	15	High Concern	5	10	3	30	0	0	0.33	0.42	Moderate	24.63	2	52.09	1	2	2	2	1
BDS01420	119	Open	Firm	23.92	Young	F	173.5	52.15	17.32	23.7	Brazil	Pardo/Brown	16	Walking shoes, Flip-Flops	No	No	0	No	Yes	Corrective lens	No	No	0	2	3	2	3	2	2	1	15	High Concern	5	10	3	30	0	0	0.33	0.42	Moderate	24.63	2	52.09	1	2	2	2	1
BDS01421	119	Open	Firm	23.92	Young	F	173.5	52.15	17.32	23.7	Brazil	Pardo/Brown	16	Walking shoes, Flip-Flops	No	No	0	No	Yes	Corrective lens	No	No	0	2	3	2	3	2	2	1	15	High Concern	5	10	3	30	0	0	0.33	0.42	Moderate	24.63	2	52.09	1	2	2	2	1
BDS01422	119	Open	Firm	23.92	Young	F	173.5	52.15	17.32	23.7	Brazil	Pardo/Brown	16	Walking shoes, Flip-Flops	No	No	0	No	Yes	Corrective lens	No	No	0	2	3	2	3	2	2	1	15	High Concern	5	10	3	30	0	0	0.33	0.42	Moderate	24.63	2	52.09	1	2	2	2	1
BDS01423	119	Closed	Firm	23.92	Young	F	173.5	52.15	17.32	23.7	Brazil	Pardo/Brown	16	Walking shoes, Flip-Flops	No	No	0	No	Yes	Corrective lens	No	No	0	2	3	2	3	2	2	1	15	High Concern	5	10	3	30	0	0	0.33	0.42	Moderate	24.63	2	52.09	1	2	2	2	1
BDS01424	119	Closed	Firm	23.92	Young	F	173.5	52.15	17.32	23.7	Brazil	Pardo/Brown	16	Walking shoes, Flip-Flops	No	No	0	No	Yes	Corrective lens	No	No	0	2	3	2	3	2	2	1	15	High Concern	5	10	3	30	0	0	0.33	0.42	Moderate	24.63	2	52.09	1	2	2	2	1
BDS01425	119	Closed	Firm	23.92	Young	F	173.5	52.15	17.32	23.7	Brazil	Pardo/Brown	16	Walking shoes, Flip-Flops	No	No	0	No	Yes	Corrective lens	No	No	0	2	3	2	3	2	2	1	15	High Concern	5	10	3	30	0	0	0.33	0.42	Moderate	24.63	2	52.09	1	2	2	2	1
BDS01426	119	Closed	Foam	23.92	Young	F	173.5	52.15	17.32	23.7	Brazil	Pardo/Brown	16	Walking shoes, Flip-Flops	No	No	0	No	Yes	Corrective lens	No	No	0	2	3	2	3	2	2	1	15	High Concern	5	10	3	30	0	0	0.33	0.42	Moderate	24.63	2	52.09	1	2	2	2	1
BDS01427	119	Closed	Foam	23.92	Young	F	173.5	52.15	17.32	23.7	Brazil	Pardo/Brown	16	Walking shoes, Flip-Flops	No	No	0	No	Yes	Corrective lens	No	No	0	2	3	2	3	2	2	1	15	High Concern	5	10	3	30	0	0	0.33	0.42	Moderate	24.63	2	52.09	1	2	2	2	1
BDS01428	119	Closed	Foam	23.92	Young	F	173.5	52.15	17.32	23.7	Brazil	Pardo/Brown	16	Walking shoes, Flip-Flops	No	No	0	No	Yes	Corrective lens	No	No	0	2	3	2	3	2	2	1	15	High Concern	5	10	3	30	0	0	0.33	0.42	Moderate	24.63	2	52.09	1	2	2	2	1
BDS01429	120	Open	Foam	62.17	Old	F	170.3	63.85	22.02	23.6	Brazil	White	15	Walking shoes	Yes	Deep vein thrombosis	0	No	No	No	No	No	0	1	2	1	1	2	1	1	9	Moderate Concern	0	0	7	180	0	0	0.21	0.21	High	30.59	0	81.25	2	2	1	1	1
BDS01430	120	Open	Foam	62.17	Old	F	170.3	63.85	22.02	23.6	Brazil	White	15	Walking shoes	Yes	Deep vein thrombosis	0	No	No	No	No	No	0	1	2	1	1	2	1	1	9	Moderate Concern	0	0	7	180	0	0	0.21	0.21	High	30.59	0	81.25	2	2	1	1	1
BDS01431	120	Open	Foam	62.17	Old	F	170.3	63.85	22.02	23.6	Brazil	White	15	Walking shoes	Yes	Deep vein thrombosis	0	No	No	No	No	No	0	1	2	1	1	2	1	1	9	Moderate Concern	0	0	7	180	0	0	0.21	0.21	High	30.59	0	81.25	2	2	1	1	1
BDS01432	120	Closed	Firm	62.17	Old	F	170.3	63.85	22.02	23.6	Brazil	White	15	Walking shoes	Yes	Deep vein thrombosis	0	No	No	No	No	No	0	1	2	1	1	2	1	1	9	Moderate Concern	0	0	7	180	0	0	0.21	0.21	High	30.59	0	81.25	2	2	1	1	1
BDS01433	120	Closed	Firm	62.17	Old	F	170.3	63.85	22.02	23.6	Brazil	White	15	Walking shoes	Yes	Deep vein thrombosis	0	No	No	No	No	No	0	1	2	1	1	2	1	1	9	Moderate Concern	0	0	7	180	0	0	0.21	0.21	High	30.59	0	81.25	2	2	1	1	1
BDS01434	120	Closed	Firm	62.17	Old	F	170.3	63.85	22.02	23.6	Brazil	White	15	Walking shoes	Yes	Deep vein thrombosis	0	No	No	No	No	No	0	1	2	1	1	2	1	1	9	Moderate Concern	0	0	7	180	0	0	0.21	0.21	High	30.59	0	81.25	2	2	1	1	1
BDS01435	120	Closed	Foam	62.17	Old	F	170.3	63.85	22.02	23.6	Brazil	White	15	Walking shoes	Yes	Deep vein thrombosis	0	No	No	No	No	No	0	1	2	1	1	2	1	1	9	Moderate Concern	0	0	7	180	0	0	0.21	0.21	High	30.59	0	81.25	2	2	1	1	1
BDS01436	120	Closed	Foam	62.17	Old	F	170.3	63.85	22.02	23.6	Brazil	White	15	Walking shoes	Yes	Deep vein thrombosis	0	No	No	No	No	No	0	1	2	1	1	2	1	1	9	Moderate Concern	0	0	7	180	0	0	0.21	0.21	High	30.59	0	81.25	2	2	1	1	1
BDS01437	120	Closed	Foam	62.17	Old	F	170.3	63.85	22.02	23.6	Brazil	White	15	Walking shoes	Yes	Deep vein thrombosis	0	No	No	No	No	No	0	1	2	1	1	2	1	1	9	Moderate Concern	0	0	7	180	0	0	0.21	0.21	High	30.59	0	81.25	2	2	1	1	1
BDS01438	120	Open	Firm	62.17	Old	F	170.3	63.85	22.02	23.6	Brazil	White	15	Walking shoes	Yes	Deep vein thrombosis	0	No	No	No	No	No	0	1	2	1	1	2	1	1	9	Moderate Concern	0	0	7	180	0	0	0.21	0.21	High	30.59	0	81.25	2	2	1	1	1
BDS01439	120	Open	Firm	62.17	Old	F	170.3	63.85	22.02	23.6	Brazil	White	15	Walking shoes	Yes	Deep vein thrombosis	0	No	No	No	No	No	0	1	2	1	1	2	1	1	9	Moderate Concern	0	0	7	180	0	0	0.21	0.21	High	30.59	0	81.25	2	2	1	1	1
BDS01440	120	Open	Firm	62.17	Old	F	170.3	63.85	22.02	23.6	Brazil	White	15	Walking shoes	Yes	Deep vein thrombosis	0	No	No	No	No	No	0	1	2	1	1	2	1	1	9	Moderate Concern	0	0	7	180	0	0	0.21	0.21	High	30.59	0	81.25	2	2	1	1	1
BDS01441	121	Closed	Foam	67	Old	F	162.3	59.3	22.51	22.85	Brazil	White	14	Casual shoes	Yes	Labyrinthitis	0	No	Yes	Corrective lens	No	No	1	1	1	1	2	1	1	1	8	Low Concern	7	180	2	60	1	120	0.13	0.13	High	25.87	0	160.99	2	2	1	1	1
BDS01442	121	Closed	Foam	67	Old	F	162.3	59.3	22.51	22.85	Brazil	White	14	Casual shoes	Yes	Labyrinthitis	0	No	Yes	Corrective lens	No	No	1	1	1	1	2	1	1	1	8	Low Concern	7	180	2	60	1	120	0.13	0.13	High	25.87	0	160.99	2	2	1	1	1
BDS01443	121	Closed	Foam	67	Old	F	162.3	59.3	22.51	22.85	Brazil	White	14	Casual shoes	Yes	Labyrinthitis	0	No	Yes	Corrective lens	No	No	1	1	1	1	2	1	1	1	8	Low Concern	7	180	2	60	1	120	0.13	0.13	High	25.87	0	160.99	2	2	1	1	1
BDS01444	121	Open	Foam	67	Old	F	162.3	59.3	22.51	22.85	Brazil	White	14	Casual shoes	Yes	Labyrinthitis	0	No	Yes	Corrective lens	No	No	1	1	1	1	2	1	1	1	8	Low Concern	7	180	2	60	1	120	0.13	0.13	High	25.87	0	160.99	2	2	1	1	1
BDS01445	121	Open	Foam	67	Old	F	162.3	59.3	22.51	22.85	Brazil	White	14	Casual shoes	Yes	Labyrinthitis	0	No	Yes	Corrective lens	No	No	1	1	1	1	2	1	1	1	8	Low Concern	7	180	2	60	1	120	0.13	0.13	High	25.87	0	160.99	2	2	1	1	1
BDS01446	121	Open	Foam	67	Old	F	162.3	59.3	22.51	22.85	Brazil	White	14	Casual shoes	Yes	Labyrinthitis	0	No	Yes	Corrective lens	No	No	1	1	1	1	2	1	1	1	8	Low Concern	7	180	2	60	1	120	0.13	0.13	High	25.87	0	160.99	2	2	1	1	1
BDS01447	121	Closed	Firm	67	Old	F	162.3	59.3	22.51	22.85	Brazil	White	14	Casual shoes	Yes	Labyrinthitis	0	No	Yes	Corrective lens	No	No	1	1	1	1	2	1	1	1	8	Low Concern	7	180	2	60	1	120	0.13	0.13	High	25.87	0	160.99	2	2	1	1	1
BDS01448	121	Closed	Firm	67	Old	F	162.3	59.3	22.51	22.85	Brazil	White	14	Casual shoes	Yes	Labyrinthitis	0	No	Yes	Corrective lens	No	No	1	1	1	1	2	1	1	1	8	Low Concern	7	180	2	60	1	120	0.13	0.13	High	25.87	0	160.99	2	2	1	1	1
BDS01449	121	Closed	Firm	67	Old	F	162.3	59.3	22.51	22.85	Brazil	White	14	Casual shoes	Yes	Labyrinthitis	0	No	Yes	Corrective lens	No	No	1	1	1	1	2	1	1	1	8	Low Concern	7	180	2	60	1	120	0.13	0.13	High	25.87	0	160.99	2	2	1	1	1
BDS01450	121	Open	Firm	67	Old	F	162.3	59.3	22.51	22.85	Brazil	White	14	Casual shoes	Yes	Labyrinthitis	0	No	Yes	Corrective lens	No	No	1	1	1	1	2	1	1	1	8	Low Concern	7	180	2	60	1	120	0.13	0.13	High	25.87	0	160.99	2	2	1	1	1
BDS01451	121	Open	Firm	67	Old	F	162.3	59.3	22.51	22.85	Brazil	White	14	Casual shoes	Yes	Labyrinthitis	0	No	Yes	Corrective lens	No	No	1	1	1	1	2	1	1	1	8	Low Concern	7	180	2	60	1	120	0.13	0.13	High	25.87	0	160.99	2	2	1	1	1
BDS01452	121	Open	Firm	67	Old	F	162.3	59.3	22.51	22.85	Brazil	White	14	Casual shoes	Yes	Labyrinthitis	0	No	Yes	Corrective lens	No	No	1	1	1	1	2	1	1	1	8	Low Concern	7	180	2	60	1	120	0.13	0.13	High	25.87	0	160.99	2	2	1	1	1
BDS01453	122	Open	Firm	64.92	Old	M	159.2	68.65	27.09	22.85	Brazil	White	4	Walking shoes	No	No	0	No	Yes	Corrective lens, Denture, Crutch	Yes	Visual (Left eye and Right eye), Physical (Tumor in the head surgery)	52	2	1	2	4	3	3	2	17	High Concern	2	600	3	180	0	0	0.13	0.33	Moderate	300		300		1	0	0	0
BDS01454	122	Open	Firm	64.92	Old	M	159.2	68.65	27.09	22.85	Brazil	White	4	Walking shoes	No	No	0	No	Yes	Corrective lens, Denture, Crutch	Yes	Visual (Left eye and Right eye), Physical (Tumor in the head surgery)	52	2	1	2	4	3	3	2	17	High Concern	2	600	3	180	0	0	0.13	0.33	Moderate	300		300		1	0	0	0
BDS01455	122	Open	Firm	64.92	Old	M	159.2	68.65	27.09	22.85	Brazil	White	4	Walking shoes	No	No	0	No	Yes	Corrective lens, Denture, Crutch	Yes	Visual (Left eye and Right eye), Physical (Tumor in the head surgery)	52	2	1	2	4	3	3	2	17	High Concern	2	600	3	180	0	0	0.13	0.33	Moderate	300		300		1	0	0	0
BDS01456	122	Closed	Firm	64.92	Old	M	159.2	68.65	27.09	22.85	Brazil	White	4	Walking shoes	No	No	0	No	Yes	Corrective lens, Denture, Crutch	Yes	Visual (Left eye and Right eye), Physical (Tumor in the head surgery)	52	2	1	2	4	3	3	2	17	High Concern	2	600	3	180	0	0	0.13	0.33	Moderate	300		300		1	0	0	0
BDS01465	123	Open	Firm	43.92	Young	F	147.8	48.2	22.06	19.3	Brazil	Pardo/Brown	6	Walking shoes, Sandal	Yes	Labyrinthitis	3	Phenothiazine (2), Anticonvulsant	Yes	Corrective lens	Yes	Intellectual	1	2	2	2	3	4	4	1	18	High Concern	0	0	7	30	0	0	60	60	Moderate	156.97	0	300		2	0	0	0
BDS01466	123	Open	Firm	43.92	Young	F	147.8	48.2	22.06	19.3	Brazil	Pardo/Brown	6	Walking shoes, Sandal	Yes	Labyrinthitis	3	Phenothiazine (2), Anticonvulsant	Yes	Corrective lens	Yes	Intellectual	1	2	2	2	3	4	4	1	18	High Concern	0	0	7	30	0	0	60	60	Moderate	156.97	0	300		2	0	0	0
BDS01467	123	Open	Firm	43.92	Young	F	147.8	48.2	22.06	19.3	Brazil	Pardo/Brown	6	Walking shoes, Sandal	Yes	Labyrinthitis	3	Phenothiazine (2), Anticonvulsant	Yes	Corrective lens	Yes	Intellectual	1	2	2	2	3	4	4	1	18	High Concern	0	0	7	30	0	0	60	60	Moderate	156.97	0	300		2	0	0	0
BDS01468	123	Closed	Firm	43.92	Young	F	147.8	48.2	22.06	19.3	Brazil	Pardo/Brown	6	Walking shoes, Sandal	Yes	Labyrinthitis	3	Phenothiazine (2), Anticonvulsant	Yes	Corrective lens	Yes	Intellectual	1	2	2	2	3	4	4	1	18	High Concern	0	0	7	30	0	0	60	60	Moderate	156.97	0	300		2	0	0	0
BDS01469	123	Closed	Firm	43.92	Young	F	147.8	48.2	22.06	19.3	Brazil	Pardo/Brown	6	Walking shoes, Sandal	Yes	Labyrinthitis	3	Phenothiazine (2), Anticonvulsant	Yes	Corrective lens	Yes	Intellectual	1	2	2	2	3	4	4	1	18	High Concern	0	0	7	30	0	0	60	60	Moderate	156.97	0	300		2	0	0	0
BDS01470	123	Closed	Firm	43.92	Young	F	147.8	48.2	22.06	19.3	Brazil	Pardo/Brown	6	Walking shoes, Sandal	Yes	Labyrinthitis	3	Phenothiazine (2), Anticonvulsant	Yes	Corrective lens	Yes	Intellectual	1	2	2	2	3	4	4	1	18	High Concern	0	0	7	30	0	0	60	60	Moderate	156.97	0	300		2	0	0	0
BDS01471	123	Open	Foam	43.92	Young	F	147.8	48.2	22.06	19.3	Brazil	Pardo/Brown	6	Walking shoes, Sandal	Yes	Labyrinthitis	3	Phenothiazine (2), Anticonvulsant	Yes	Corrective lens	Yes	Intellectual	1	2	2	2	3	4	4	1	18	High Concern	0	0	7	30	0	0	60	60	Moderate	156.97	0	300		2	0	0	0
BDS01472	123	Open	Foam	43.92	Young	F	147.8	48.2	22.06	19.3	Brazil	Pardo/Brown	6	Walking shoes, Sandal	Yes	Labyrinthitis	3	Phenothiazine (2), Anticonvulsant	Yes	Corrective lens	Yes	Intellectual	1	2	2	2	3	4	4	1	18	High Concern	0	0	7	30	0	0	60	60	Moderate	156.97	0	300		2	0	0	0
BDS01473	123	Open	Foam	43.92	Young	F	147.8	48.2	22.06	19.3	Brazil	Pardo/Brown	6	Walking shoes, Sandal	Yes	Labyrinthitis	3	Phenothiazine (2), Anticonvulsant	Yes	Corrective lens	Yes	Intellectual	1	2	2	2	3	4	4	1	18	High Concern	0	0	7	30	0	0	60	60	Moderate	156.97	0	300		2	0	0	0
BDS01474	123	Closed	Foam	43.92	Young	F	147.8	48.2	22.06	19.3	Brazil	Pardo/Brown	6	Walking shoes, Sandal	Yes	Labyrinthitis	3	Phenothiazine (2), Anticonvulsant	Yes	Corrective lens	Yes	Intellectual	1	2	2	2	3	4	4	1	18	High Concern	0	0	7	30	0	0	60	60	Moderate	156.97	0	300		2	0	0	0
BDS01475	123	Closed	Foam	43.92	Young	F	147.8	48.2	22.06	19.3	Brazil	Pardo/Brown	6	Walking shoes, Sandal	Yes	Labyrinthitis	3	Phenothiazine (2), Anticonvulsant	Yes	Corrective lens	Yes	Intellectual	1	2	2	2	3	4	4	1	18	High Concern	0	0	7	30	0	0	60	60	Moderate	156.97	0	300		2	0	0	0
BDS01476	123	Closed	Foam	43.92	Young	F	147.8	48.2	22.06	19.3	Brazil	Pardo/Brown	6	Walking shoes, Sandal	Yes	Labyrinthitis	3	Phenothiazine (2), Anticonvulsant	Yes	Corrective lens	Yes	Intellectual	1	2	2	2	3	4	4	1	18	High Concern	0	0	7	30	0	0	60	60	Moderate	156.97	0	300		2	0	0	0
BDS01477	124	Open	Foam	47.75	Young	F	169.7	67	23.27	22.05	Brazil	White	18	Casual shoes	Yes	Osteeopenia	2	Herbal supplement, Homeopathic	Yes	Corrective lens	No	No	0	1	2	1	1	1	1	1	8	Low Concern	5	10	4	20	5	40	0.33	0.25	High	14.22	0	61.09	0	2	1	2	2
BDS01478	124	Open	Foam	47.75	Young	F	169.7	67	23.27	22.05	Brazil	White	18	Casual shoes	Yes	Osteeopenia	2	Herbal supplement, Homeopathic	Yes	Corrective lens	No	No	0	1	2	1	1	1	1	1	8	Low Concern	5	10	4	20	5	40	0.33	0.25	High	14.22	0	61.09	0	2	1	2	2
BDS01479	124	Open	Foam	47.75	Young	F	169.7	67	23.27	22.05	Brazil	White	18	Casual shoes	Yes	Osteeopenia	2	Herbal supplement, Homeopathic	Yes	Corrective lens	No	No	0	1	2	1	1	1	1	1	8	Low Concern	5	10	4	20	5	40	0.33	0.25	High	14.22	0	61.09	0	2	1	2	2
BDS01480	124	Closed	Foam	47.75	Young	F	169.7	67	23.27	22.05	Brazil	White	18	Casual shoes	Yes	Osteeopenia	2	Herbal supplement, Homeopathic	Yes	Corrective lens	No	No	0	1	2	1	1	1	1	1	8	Low Concern	5	10	4	20	5	40	0.33	0.25	High	14.22	0	61.09	0	2	1	2	2
BDS01481	124	Closed	Foam	47.75	Young	F	169.7	67	23.27	22.05	Brazil	White	18	Casual shoes	Yes	Osteeopenia	2	Herbal supplement, Homeopathic	Yes	Corrective lens	No	No	0	1	2	1	1	1	1	1	8	Low Concern	5	10	4	20	5	40	0.33	0.25	High	14.22	0	61.09	0	2	1	2	2
BDS01482	124	Closed	Foam	47.75	Young	F	169.7	67	23.27	22.05	Brazil	White	18	Casual shoes	Yes	Osteeopenia	2	Herbal supplement, Homeopathic	Yes	Corrective lens	No	No	0	1	2	1	1	1	1	1	8	Low Concern	5	10	4	20	5	40	0.33	0.25	High	14.22	0	61.09	0	2	1	2	2
[truncated: 471 more rows]
[truncated: 38 more columns]
